# Supplementary material for: Comparisons of sampling methods for assessing intra- and inter-accession genetic diversity in three rice species using genotyping by sequencing
Source: Sci Rep. 2020 Aug 19;10:13995. doi: 10.1038/s41598-020-70842-0 (PMC7438528; doi:10.1038/s41598-020-70842-0)
Supplement: Supplementary file 3 — Supplementary Table S2 [file 41598_2020_70842_MOESM3_ESM.xlsx]

## Sheet: Summary
Supplementary Table S1 Summary of the 90 accessions used in the present study, including passport data, group membership based on phylogenetic and population structure analyses, observed heterozygosity, and intra-accession diversity parameters.
S/N	Accession	Species and Sub-species	Grups based on species and ecology	Ecology	Country of origin	Group membership based on phylogenetic analysis and PCA	Group membership based on STRUCTURE at K=3 for Set-3	Group membership based on STRUCTURE at K=3 for Set-4	Group membership based on STRUCTURE at K=3 for Set-5	Heterozygosity in Set-2 (average of 15 single plants)	Heterozygosity in Set-2 (minimum of 15 single plants)	Heterozygosity in Set-2 (maximum of 15 single plants)	Heterozygosity in Set-3 (bulk of 5 plans)	Heterozygosity in Set-4 (bulk of 10 plans)	Heterozygosity in Set-5	Heterozygosity in Set-6	Heterozygosity in Set-7	Heterozygosity in Set-8	Heterozygosity in Set-9	Heterozygosity in Set-10	Heterozygosity in Set-11 (average of 5 single plants #1-5)	Heterozygosity in Set-11 (minimum of 5 single plants #1-5)	Heterozygosity in Set-11 (maximum of 5 single plants #1-5)	Heterozygosity in Set-12 (average of 10 single plants #6-15)	Heterozygosity in Set-12 (minimum of 10 single plants #6-15)	Heterozygosity in Set-12 (maximum of 10 single plants #6-15)	Comments on heterozygosity	Minimum identity by state genetic distance within 15 single plants (Set-2)	Max identity by state genetic distance within 15 single plants (Set-2)	Average identity by state genetic distance within 15 single plants (Set-2)
1	WAB0028882	O. barthii	Barthii	Upland	CMR	Group-1	Group-1	Group-1	Group-1	0.005052	0.00472	0.00564	0.00502	0.00521	0.00483	0.00534	0.00472	0.00515	0.00496	0.00564	0.005006	0.00483	0.00534	0.005075	0.00472	0.00564	<6% in all datasets	0.01946	0.04293	0.0283
2	WAB0028921	O. barthii	Barthii	Upland	TCD	Group-1	Group-1	Group-1	Group-1	0.00538533	0.00489	0.00658	0.00553	0.00523	0.00525	0.00534	0.00513	0.00489	0.00517	0.005	0.00545	0.00489	0.00658	0.005353	0.00491	0.00598	<6% in all datasets	0.019	0.04	0.027
3	WAB0028931	O. barthii	Barthii	Upland	TCD	Group-1	Group-1	Group-1	Group-1	0.0078	0.00498	0.03482	0.00701	0.00562	0.00508	0.00521	0.00528	0.00683	0.00624	0.00658	0.005156	0.00508	0.00532	0.009122	0.00498	0.03482	<6% in all datasets	0.02	0.065	0.031
4	WAB0028935	O. barthii	Barthii	Upland	MLI	Group-1	Group-1	Group-1	Group-1	0.00591667	0.00453	0.01032	0.00551	0.00568	0.00547	0.00564	0.00575	0.00617	0.00453	0.00617	0.005538	0.0054	0.0059	0.006106	0.00453	0.01032	<6% in all datasets	0.018	0.043	0.029
5	WAB0028942	O. barthii	Barthii	Upland	CMR	Group-1	Group-1	Group-1	Group-1	0.00499267	0.00459	0.00536	0.00553	0.00517	0.00528	0.00523	0.00481	0.00502	0.00459	0.00487	0.00508	0.00483	0.00528	0.004949	0.00459	0.00536	<6% in all datasets	0.018	0.032	0.023
6	WAB0028951	O. barthii	Barthii	upland	CMR	Group-1	Group-1	Group-1	Group-1	0.005774	0.00476	0.00686	0.00671	0.00506	0.00506	0.00476	0.00538	0.00686	0.00615	0.00673	0.005002	0.00487	0.00534	0.00616	0.00476	0.00686	<6% in all datasets	0.017	0.032	0.025
7	WAB0028952	O. barthii	Barthii	Upland	ZMB	Group-1	Group-1	Group-1	Group-1	0.00514133	0.0047	0.00596	0.00545	0.00504	0.00504	0.00525	0.00508	0.00489	0.00498	0.00528	0.005062	0.00489	0.00528	0.005181	0.0047	0.00596	<6% in all datasets	0.019	0.034	0.027
8	WAB0028971	O. barthii	Barthii	Upland	SLE	Group-1	Group-1	Group-1	Group-1	0.005244	0.00485	0.00579	0.00543	0.00572	0.00532	0.00525	0.00498	0.00538	0.00485	0.00517	0.005232	0.00523	0.00545	0.00525	0.00485	0.00579	<6% in all datasets	0.018	0.032	0.026
9	WAB0028991	O. barthii	Barthii	Upland	TCD	Group-1	Group-1	Group-1	Group-1	0.00510933	0.00472	0.00592	0.00489	0.00485	0.00506	0.00528	0.00481	0.00519	0.00472	0.00498	0.005088	0.00506	0.00528	0.00512	0.00472	0.00592	<6% in all datasets	0.016	0.034	0.024
10	WAB0030124	O. barthii	Barthii	Upland	GIN	Group-1	Group-1	Group-1	Group-1	0.005204	0.00487	0.00562	0.00453	0.00504	0.00525	0.0051	0.00523	0.00513	0.00487	0.0054	0.005244	0.00513	0.00547	0.005184	0.00487	0.00562	<6% in all datasets	0.017	0.044	0.027
11	WAB0038206	O. barthii	Barthii	Upland	MLI	Group-1	Group-1	Group-1	Group-1	0.00572	0.00459	0.00688	0.00651	0.00489	0.00513	0.00502	0.00493	0.00459	0.00669	0.0066	0.00575	0.00459	0.00688	0.005705	0.00489	0.00669	<6% in all datasets	0.021	0.035	0.027
12	WAB0038209	O. barthii	Barthii	Upland	CMR	Group-1	Group-1	Group-1	Group-1	0.00527067	0.00461	0.00728	0.00496	0.0053	0.0053	0.00478	0.00728	0.00485	0.00517	0.00493	0.005228	0.00461	0.00632	0.005292	0.00478	0.00728	<6% in all datasets	0.018	0.033	0.025
13	WAB0038211	O. barthii	Barthii	Upland	TCD	Group-1	Group-1	Group-1	Group-1	0.004998	0.00455	0.00551	0.00532	0.01561	0.00534	0.00455	0.00476	0.00472	0.00504	0.005	0.005096	0.00472	0.00551	0.004949	0.00455	0.00521	<6% in all datasets	0.018	0.034	0.024
14	WAB0038213	O. barthii	Barthii	Upland	CMR	Group-1	Group-1	Group-1	Group-1	0.006836	0.00487	0.03048	0.0053	0.00481	0.0051	0.00513	0.00532	0.00538	0.00504	0.00496	0.005144	0.0051	0.00532	0.007682	0.00487	0.03048	<6% in all datasets	0.017	0.042	0.025
15	WAB0038214	O. barthii	Barthii	Upland	TCD	Group-1	Group-1	Group-1	Group-1	0.00532733	0.00487	0.00656	0.00525	0.00525	0.00493	0.00532	0.00487	0.00523	0.00504	0.0056	0.005314	0.00493	0.00566	0.005334	0.00487	0.00656	<6% in all datasets	0.018	0.03	0.024
16	WAB0038220	O. barthii	Barthii	Upland	TCD	Group-1	Group-1	Group-1	Group-1	0.00513867	0.00478	0.00557	0.00508	0.00508	0.005	0.00478	0.00508	0.00498	0.00506	0.00557	0.004924	0.00498	0.005	0.005246	0.00478	0.00557	<6% in all datasets	0.016	0.031	0.023
17	WABTMP460	O. barthii	Barthii	Upland	MLI	Group-1	Group-1	Group-1	Group-1	0.00679267	0.00472	0.02155	0.00703	0.00515	0.02155	0.00508	0.00487	0.00639	0.00634	0.00472	0.008306	0.00639	0.02155	0.006036	0.00472	0.00854	<6% in all datasets	0.018	0.044	0.027
18	WABTMP480	O. barthii	Barthii	Lowland	MLI	Group-1	Group-1	Group-1	Group-1	0.00554867	0.00476	0.01113	0.05034	0.05205	0.00517	0.00517	0.00485	0.00517	0.00481	0.005	0.0053	0.00517	0.00545	0.005673	0.00476	0.01113	<6% in all datasets	0.019	0.096	0.043
19	WAB0001491	O. glaberrima	Glaberrima	Rainfed lowland	LBR	Group-1	Group-1	Group-1	Group-1	0.005634	0.00487	0.00677	0.00506	0.0185	0.00491	0.00677	0.00634	0.00513	0.00545	0.00487	0.005998	0.00491	0.00677	0.005452	0.00487	0.00651	<6% in all datasets	0.018	0.043	0.026
20	WAB0001959	O. glaberrima	Glaberrima	Rainfed lowland	LBR	Group-1	Group-1	Group-1	Group-1	0.00540267	0.00487	0.00579	0.00496	0.02241	0.00534	0.00579	0.0053	0.00545	0.00502	0.00572	0.00539	0.00487	0.00579	0.005409	0.00502	0.00577	<6% in all datasets	0.017	0.049	0.029
21	WAB0007942	O. glaberrima	Glaberrima	Upland	CIV	Group-1	Group-1	Group-1	Group-1	0.00498733	0.00461	0.00521	0.005	0.005	0.00487	0.00506	0.00519	0.00498	0.00513	0.00485	0.004882	0.00487	0.00506	0.00504	0.00461	0.00521	<6% in all datasets	0.017	0.031	0.024
22	WAB0007994	O. glaberrima	Glaberrima	Irrigated lowland	MLI	Group-1	Group-1	Group-1	Group-1	0.00635467	0.00489	0.0116	0.03475	0.02196	0.00489	0.00619	0.00581	0.00523	0.00551	0.0057	0.00656	0.00489	0.01087	0.006252	0.00534	0.0116	<6% in all datasets	0.019	0.059	0.036
23	WAB0008272	O. glaberrima	Glaberrima	Upland	MDG	Group-1	Group-1	Group-1	Group-1	0.00516067	0.00474	0.00557	0.01435	0.00829	0.00525	0.00485	0.00557	0.00489	0.00485	0.00547	0.005236	0.00489	0.00557	0.005123	0.00474	0.00557	<6% in all datasets	0.019	0.044	0.031
24	WAB0009216	O. glaberrima	Glaberrima	Irrigated lowland	CIV	Group-1	Group-1	Group-1	Group-1	0.00536923	0.00498	0.00683	0.00568	0.00508	0.00498	0.0051	0.00545	0.00683	0.00543	0.00632	0.005124	0.00545	0.00525	0.0055225	0.00498	0.00683	<6% in all datasets	0.016	0.03	0.024
25	WAB0009273	O. glaberrima	Glaberrima	Irrigated lowland	NGA	Group-1	Group-1	Group-1	Group-1	0.0134733	0.00453	0.11425	0.00639	0.00649	0.00463	0.00686	0.0063	0.00457	0.00664	0.0072	0.006284	0.00453	0.00688	0.017068	0.0063	0.11425	>6% in two datasets	0.016	0.099	0.033
26	WAB0015005	O. glaberrima	Glaberrima	Irrigated lowland	CIV	Group-1	Group-1	Group-1	Group-1	0.005188	0.00496	0.00564	0.00513	0.00517	0.00504	0.0051	0.00515	0.00496	0.00519	0.00564	0.005168	0.00496	0.00551	0.005198	0.00496	0.00564	<6% in all datasets	0.018	0.035	0.025
27	WAB0019890	O. glaberrima	Glaberrima	Upland	GIN	Group-1	Group-1	Group-1	Group-1	0.00559867	0.00453	0.01455	0.02258	0.02431	0.00508	0.00474	0.00478	0.00481	0.00517	0.00485	0.00689	0.00478	0.01455	0.004953	0.00453	0.0054	<6% in all datasets	0.017	0.052	0.034
28	WAB0020608	O. glaberrima	Glaberrima	Irrigated lowland	GMB	Group-1	Group-1	Group-1	Group-1	0.00530667	0.00483	0.00602	0.0145	0.01828	0.00555	0.00557	0.00536	0.00521	0.00508	0.00515	0.005474	0.0051	0.00557	0.005223	0.00483	0.00602	<6% in all datasets	0.017	0.048	0.029
29	WAB0020807	O. glaberrima	Glaberrima	Lowland	NGA	Group-1	Group-1	Group-1	Group-1	0.006958	0.00472	0.01301	0.02696	0.01427	0.00536	0.00701	0.00745	0.00528	0.00592	0.01301	0.00678	0.00472	0.00735	0.007047	0.00592	0.01301	<6% in all datasets	0.018	0.047	0.031
30	WAB0020834	O. glaberrima	Glaberrima	Lowland	NGA	Group-1	Group-1	Group-1	Group-1	0.00531133	0.00493	0.00596	0.00545	0.00506	0.00528	0.00513	0.00519	0.00521	0.00498	0.00596	0.005276	0.00493	0.00549	0.005329	0.00498	0.00596	<6% in all datasets	0.016	0.033	0.023
31	WAB0021005	O. glaberrima	Glaberrima	Upland	GIN	Group-1	Group-1	Group-1	Group-1	0.005046	0.00459	0.00555	0.00592	0.0059	0.00459	0.0051	0.00493	0.00491	0.00493	0.00536	0.00489	0.00459	0.0051	0.005124	0.00478	0.00555	<6% in all datasets	0.017	0.033	0.024
32	WAB0021601	O. glaberrima	Glaberrima	Upland	GIN	Group-1	Group-1	Group-1	Group-1	0.00519467	0.00481	0.00549	0.00532	0.0054	0.00506	0.00487	0.00538	0.00549	0.0051	0.00547	0.005148	0.00506	0.00536	0.005218	0.00481	0.00549	<6% in all datasets	0.017	0.032	0.025
33	WAB0025306	O. glaberrima	Glaberrima	Upland	NGA	Group-1	Group-1	Group-1	Group-1	0.00486133	0.00468	0.00519	0.00485	0.00496	0.00483	0.00489	0.00476	0.00519	0.005	0.0047	0.004836	0.00481	0.005	0.004874	0.00468	0.00519	<6% in all datasets	0.016	0.03	0.023
34	WAB0029184	O. glaberrima	Glaberrima	Irrigated lowland	MLI	Group-1	Group-1	Group-1	Group-1	0.00770067	0.00607	0.01173	0.02604	0.03121	0.00666	0.00763	0.00739	0.00833	0.0073	0.00607	0.00782	0.00619	0.011	0.007641	0.00607	0.01173	<6% in all datasets	0.021	0.052	0.034
35	WAB0029306	O. glaberrima	Glaberrima	Irrigated lowland	NGA	Group-1	Group-1	Group-1	Group-1	0.005914	0.00451	0.0075	0.01183	0.01213	0.00564	0.00624	0.00493	0.00519	0.00656	0.00692	0.006186	0.00451	0.00647	0.005778	0.00476	0.0075	<6% in all datasets	0.017	0.038	0.029
36	WAB0029660	O. glaberrima	Glaberrima	Lowland	NGA	Group-1	Group-1	Group-1	Group-1	0.00545667	0.00496	0.00607	0.01499	0.0145	0.00557	0.00555	0.00607	0.00536	0.00513	0.00532	0.005518	0.00496	0.0059	0.005426	0.00498	0.00607	<6% in all datasets	0.018	0.041	0.029
37	WAB0032568	O. glaberrima	Glaberrima	Irrigated lowland	MLI	Group-1	Group-1	Group-1	Group-1	0.00521733	0.00485	0.00607	0.02619	0.00619	0.00607	0.00498	0.00536	0.00525	0.00523	0.0051	0.005252	0.00513	0.00607	0.0052	0.00485	0.00545	<6% in all datasets	0.017	0.031	0.025
38	WAB0032742	O. glaberrima	Glaberrima	Rainfed lowland	NGA	Group-1	Group-1	Group-1	Group-1	0.0139627	0.00519	0.05056	0.0293	0.05056	0.03349	0.00579	0.0317	0.00553	0.00519	0.00587	0.011064	0.00536	0.03349	0.010935	0.00519	0.03321	<6% in all datasets	0.017	0.062	0.032
39	WAB0038464	O. glaberrima	Glaberrima	Upland	TGO	Group-1	Group-1	Group-1	Group-1	0.00534133	0.00476	0.00833	0.02634	0.01023	0.00508	0.00577	0.00498	0.00502	0.00508	0.00508	0.005396	0.00476	0.00577	0.005314	0.00481	0.00833	<6% in all datasets	0.019	0.057	0.029
40	WAB0004896	O. sativa (Indica)	Lowland-sativa	Rainfed lowland	CIV	Group-2	Group-2	Group-2	Group-2	0.00737867	0.00583	0.01581	0.00824	0.00859	0.00604	0.00598	0.00619	0.00615	0.00645	0.0113	0.007936	0.00604	0.01581	0.0071	0.00583	0.0113	<6% in all datasets	0.027	0.06	0.04
41	WAB0008243	O. sativa (Indica)	Lowland-sativa	Rainfed Lowland	BGD	Group-2	Group-2	Group-2	Group-2	0.009646	0.00523	0.06463	0.00538	0.00568	0.00575	0.00568	0.00525	0.00564	0.00523	0.0056	0.017368	0.0054	0.06463	0.005785	0.00523	0.0082	>6% in two datasets	0.029	0.09	0.049
42	WAB0008954	O. sativa (Indica)	Lowland-sativa	Irrigated lowland	LBR	Group-2	Group-2	Group-2	Group-2	0.00601267	0.00568	0.00628	0.00624	0.0059	0.00607	0.00607	0.00577	0.00602	0.00568	0.00624	0.006102	0.00602	0.00628	0.005968	0.00568	0.00624	<6% in all datasets	0.03	0.06	0.042
43	WAB0009756	O. sativa (Indica)	Lowland-sativa	Rainfed Lowland	ZMB	Group-2	Group-2	Group-2	Group-2	0.00790733	0.00562	0.02619	0.00581	0.03973	0.00594	0.00792	0.00763	0.0059	0.00575	0.02619	0.007314	0.00562	0.00842	0.008204	0.00575	0.02619	<6% in all datasets	0.03	0.141	0.054
44	WAB0019717	O. sativa (Interspecific)	Lowland-sativa	Rainfed lowland	SEN	Group-2	Group-2	Group-2	Group-2	0.00611133	0.00577	0.00651	0.00579	0.00609	0.00622	0.00581	0.006	0.00596	0.00577	0.00617	0.00607	0.00596	0.00622	0.006132	0.00577	0.00651	<6% in all datasets	0.0286	0.055	0.04
45	WAB0019722	O. sativa (Interspecific)	Lowland-sativa	Rainfed lowland	SEN	Group-2	Group-2	Group-2	Group-2	0.00958933	0.00547	0.03808	0.00596	0.00602	0.00645	0.00551	0.03808	0.00741	0.01136	0.0056	0.005994	0.00645	0.00645	0.011387	0.00547	0.03808	<6% in all datasets	0.024	0.086	0.045
46	WAB0019729	O. sativa (Interspecific)	Lowland-sativa	Rainfed lowland	SEN	Group-2	Group-2	Group-2	Group-2	0.0217347	0.00487	0.13192	0.13192	0.00679	0.00487	0.00547	0.00658	0.0051	0.00513	0.00525	0.028886	0.00487	0.12335	0.005469	0.00508	0.00709	>6% in three datasets	0.024	0.128	0.058
47	WAB0019734	O. sativa (Interspecific)	Lowland-sativa	Rainfed lowland	SEN	Group-2	Group-2	Group-2	Group-2	0.0146853	0.0054	0.02435	0.04644	0.0393	0.02174	0.00572	0.02159	0.02326	0.0073	0.02183	0.011446	0.00718	0.02174	0.016305	0.0054	0.02435	<6% in all datasets	0.03	0.076	0.057
48	WAB0019735	O. sativa (Interspecific)	Lowland-sativa	Rainfed lowland	SEN	Group-2	Group-2	Group-2	Group-2	0.012586	0.00645	0.06051	0.00795	0.03759	0.00707	0.00645	0.06051	0.00694	0.00671	0.00726	0.007262	0.00677	0.00903	0.015248	0.00645	0.06051	>6% in three datasets	0.029	0.086	0.05
49	WAB0019736	O. sativa (Interspecific)	Lowland-sativa	Rainfed lowland	SEN	Group-2	Group-2	Group-2	Group-2	0.006138	0.00581	0.00656	0.00619	0.00611	0.00628	0.006	0.00617	0.00613	0.00611	0.00607	0.00622	0.00602	0.00656	0.006097	0.00581	0.00626	<6% in all datasets	0.024	0.055	0.039
50	WAB0019747	O. sativa (Interspecific)	Lowland-sativa	Irrigated lowland	SEN	Group-2	Group-2	Group-2	Group-2	0.006258	0.00575	0.00912	0.00592	0.00628	0.00581	0.00912	0.00613	0.00622	0.00585	0.00632	0.006634	0.00575	0.00912	0.00607	0.00585	0.00643	<6% in all datasets	0.025	0.071	0.039
51	WAB0019749	O. sativa (Interspecific)	Lowland-sativa	Rainfed lowland	SEN	Group-2	Group-2	Group-2	Group-2	0.0122247	0.00543	0.0688	0.00587	0.00592	0.0688	0.00607	0.00607	0.00602	0.00592	0.00596	0.01857	0.0059	0.0688	0.009052	0.00543	0.0371	>6% in three datasets	0.027	0.092	0.048
52	WAB0019750	O. sativa (Interspecific)	Lowland-sativa	Rainfed lowland	SEN	Group-2	Group-2	Group-2	Group-2	0.00825067	0.00553	0.04009	0.00564	0.00557	0.00688	0.00577	0.00553	0.00562	0.04009	0.00602	0.006072	0.00562	0.00688	0.00934	0.00553	0.04009	<6% in all datasets	0.026	0.072	0.044
53	WAB0019985	O. sativa (Indica)	Lowland-sativa	Rainfed Lowland	BFA	Group-2	Group-2	Group-2	Group-2	0.00746267	0.00581	0.01954	0.00622	0.00799	0.00632	0.00622	0.00805	0.00639	0.00604	0.00643	0.00661	0.00604	0.00842	0.007889	0.00581	0.01954	<6% in all datasets	0.029	0.058	0.041
54	WAB0021025	O. sativa (Indica)	Lowland-sativa	Irrigated lowland	NGA	Group-2	Group-2	Group-2	Group-2	0.0119607	0.00613	0.02117	0.04436	0.04082	0.00844	0.00613	0.00632	0.01517	0.021	0.01303	0.009502	0.0078	0.01429	0.01319	0.00613	0.02117	<6% in all datasets	0.026	0.076	0.056
55	WAB0023634	O. sativa (Japonica)	Lowland-sativa	Rainfed Lowland	GMB	Group-2	Group-2	Group-2	Group-2	0.00611667	0.00575	0.00658	0.07807	0.00619	0.00637	0.00607	0.00645	0.00596	0.0063	0.00575	0.006094	0.00587	0.00637	0.006128	0.00575	0.00658	>6% in one dataset	0.03	0.191	0.061
56	WAB0025227	O. sativa (Indica)	Lowland-sativa	Rainfed lowland	ZMB	Group-2	Group-2	Group-2	Group-2	0.00646067	0.0057	0.00852	0.00681	0.023	0.00852	0.00602	0.00596	0.00602	0.00619	0.0063	0.006714	0.006	0.00852	0.006334	0.0057	0.00797	<6% in all datasets	0.026	0.077	0.045
57	WAB0025505	O. sativa (Indica)	Lowland-sativa	Rainfed Lowland	MLI	Group-2	Group-2	Group-2	Group-2	0.008716	0.00532	0.04605	0.00577	0.00613	0.0076	0.00651	0.00579	0.00639	0.00562	0.006	0.006202	0.00555	0.0076	0.009973	0.00532	0.04605	<6% in all datasets	0.031	0.13	0.053
58	WAB0026090	O. sativa (Indica)	Lowland-sativa	Rainfed Lowland	ZMB	Group-2	Group-2	Group-2	Group-2	0.00914867	0.00615	0.04321	0.00918	0.02796	0.01006	0.00641	0.04321	0.00658	0.00634	0.00615	0.00701	0.00649	0.01006	0.010218	0.00615	0.04321	<6% in all datasets	0.027	0.096	0.045
59	WAB0026214	O. sativa (Indica)	Lowland-sativa	Rainfed Lowland	NGA	Group-2	Group-2	Group-2	Group-2	0.00642667	0.00485	0.01463	0.00592	0.00733	0.00575	0.00645	0.01463	0.0059	0.00551	0.00485	0.005924	0.00575	0.00645	0.006678	0.00485	0.01463	<6% in all datasets	0.025	0.062	0.041
60	WAB0026804	O. sativa (Indica)	Lowland-sativa	Irrigated lowland	TCD	Group-2	Group-2	Group-2	Group-2	0.00653267	0.0059	0.01087	0.01021	0.00613	0.00609	0.0063	0.00602	0.00641	0.0059	0.00617	0.006314	0.00609	0.00647	0.006642	0.0059	0.01087	<6% in all datasets	0.026	0.052	0.038
61	WAB0029281	O. sativa (Indica)	Lowland-sativa	Irrigated lowland	MLI	Group-2	Group-2	Group-2	Group-2	0.01312	0.00607	0.05417	0.04229	0.0569	0.0069	0.05351	0.05417	0.00763	0.00607	0.00671	0.016236	0.00622	0.05351	0.011562	0.00607	0.05417	<6% in all datasets	0.04	0.095	0.068
62	WAB0029378	O. sativa (Indica)	Lowland-sativa	Irrigated lowland	TGO	Group-2	Group-2	Group-2	Group-2	0.00624933	0.00557	0.00675	0.03116	0.03172	0.00654	0.00654	0.00622	0.00607	0.00649	0.00598	0.00644	0.00557	0.00675	0.006154	0.00594	0.00658	<6% in all datasets	0.028	0.095	0.054
63	WAB0031009	O. sativa (Indica)	Lowland-sativa	Irrigated lowland	NGA	Group-2	Group-2	Group-2	Group-2	0.007046	0.0056	0.01728	0.00651	0.00624	0.00604	0.01192	0.00572	0.00585	0.0056	0.00598	0.009414	0.00585	0.01728	0.005862	0.0056	0.00615	<6% in all datasets	0.026	0.05	0.036
64	WAB0032222	O. sativa (Indica)	Lowland-sativa	Rainfed Lowland	NGA	Group-2	Group-2	Group-2	Group-2	0.00925067	0.0054	0.05088	0.03076	0.04539	0.00568	0.00602	0.0066	0.0059	0.00649	0.00658	0.015006	0.0054	0.05088	0.006373	0.00592	0.00716	<6% in all datasets	0.029	0.123	0.068
65	WAB0032686	O. sativa (Indica)	Lowland-sativa	Irrigated lowland	SEN	Group-2	Group-2	Group-2	Group-2	0.00626867	0.00587	0.00669	0.00645	0.00598	0.00613	0.00669	0.00624	0.0059	0.00607	0.00654	0.006288	0.0059	0.00669	0.006259	0.00587	0.00662	<6% in all datasets	0.028	0.069	0.041
66	WAB0032729	O. sativa (Indica)	Lowland-sativa	Rainfed Lowland	NGA	Group-2	Group-2	Group-2	Group-2	0.006326	0.00534	0.01232	0.00607	0.00752	0.00607	0.00543	0.01232	0.0054	0.00733	0.00583	0.005834	0.00534	0.00611	0.006572	0.00543	0.01232	<6% in all datasets	0.025	0.069	0.04
67	WABTMP116	O. sativa (Interspecific)	Lowland-sativa	Irrigated lowland	CIV	Group-2	Group-2	Group-2	Group-2	0.013448	0.00577	0.11498	0.00679	0.08112	0.00594	0.00577	0.00604	0.0073	0.00594	0.00609	0.006044	0.00592	0.00632	0.01715	0.00577	0.11498	>6% in three datasets	0.025	0.116	0.045
68	WABTMP129	O. sativa (Indica)	Lowland-sativa	Irrigated lowland	SEN	Group-2	Group-2	Group-2	Group-2	0.0315227	0.02377	0.03706	0.05216	0.05338	0.03125	0.03535	0.03409	0.0345	0.03044	0.02986	0.030424	0.02377	0.03535	0.032072	0.02636	0.03706	<6% in all datasets	0.048	0.076	0.062
69	WABTMP132	O. sativa (Indica)	Lowland-sativa	Irrigated lowland	SEN	Group-2	Group-2	Group-2	Group-2	0.006966	0.00587	0.00818	0.00767	0.00611	0.00777	0.00662	0.00615	0.0075	0.00795	0.00615	0.006654	0.0075	0.00777	0.007122	0.00587	0.00818	<6% in all datasets	0.024	0.056	0.039
70	WAB0000058	O. sativa (Japonica)	Upland-sativa	Upland	CIV	Group-3	Group-3	Group-3	Group-3	0.006134	0.00551	0.00833	0.01177	0.01158	0.00628	0.00581	0.00626	0.00568	0.00568	0.00833	0.00631	0.00551	0.00745	0.006046	0.00568	0.00833	<6% in all datasets	0.033	0.076	0.05
71	WAB0007857	O. sativa (Japonica)	Upland-sativa	Upland	SLE	Group-3	Group-3	Group-3	Group-3	0.0260647	0.00545	0.12265	0.06188	0.08136	0.0059	0.05131	0.00598	0.00585	0.12265	0.00771	0.015586	0.00545	0.05131	0.031304	0.00551	0.12265	>6% in five datasets	0.026	0.186	0.069
72	WAB0010251	O. sativa (japonica)	Upland-sativa	Irrigated lowland	NGA	Group-3	Group-3	Group-2	Group-2	0.0108967	0.00557	0.07138	0.00634	0.0101	0.07138	0.0066	0.00692	0.00686	0.00641	0.00639	0.019504	0.00615	0.07138	0.006593	0.00557	0.00711	>6% in three datasets	0.027	0.226	0.066
73	WAB0013330	O. sativa (Japonica)	Upland-sativa	Rainfed Lowland	NGA	Group-3	Group-3	Group-3	Group-3	0.0121827	0.00203	0.09003	0.00615	0.00615	0.0139	0.00626	0.00626	0.00637	0.00203	0.00658	0.00789	0.00637	0.0139	0.014329	0.00203	0.09003	>6% in two datasets	0.028	0.18	0.063
74	WAB0018042	O. sativa (Interspecific)	Upland-sativa	Upland	CIV	Group-3	Group-3	Group-3	Group-3	0.00729933	0.00675	0.00923	0.00775	0.00716	0.00758	0.00923	0.00698	0.00726	0.00735	0.00675	0.007658	0.00698	0.00923	0.00712	0.00675	0.00735	<6% in all datasets	0.026	0.055	0.039
75	WAB0018092	O. sativa (Interspecific)	Upland-sativa	Upland	CIV	Group-3	Group-3	Group-3	Group-3	0.00654867	0.00596	0.00711	0.00647	0.00675	0.00703	0.00692	0.00649	0.00617	0.00645	0.00711	0.006658	0.00617	0.00703	0.006494	0.00596	0.00711	<6% in all datasets	0.026	0.059	0.043
76	WAB0018251	O. sativa (Japonica)	Upland-sativa	Upland	CIV	Group-3	Group-3	Group-3	Group-3	0.007832	0.00585	0.02174	0.03629	0.04293	0.00658	0.00666	0.00613	0.00645	0.00632	0.01326	0.0095	0.006	0.02174	0.006998	0.00585	0.01326	<6% in all datasets	0.025	0.097	0.063
77	WAB0019621	O. sativa (Interspecific)	Upland-sativa	Upland	CIV	Group-3	Group-3	Group-3	Group-3	0.00933	0.00557	0.03823	0.00647	0.00634	0.03823	0.00598	0.00604	0.00564	0.006	0.00654	0.015792	0.00564	0.03823	0.006099	0.00557	0.00666	<6% in all datasets	0.024	0.07	0.044
78	WAB0019627	O. sativa (Interspecific)	Upland-sativa	Upland	CIV	Group-3	Group-3	Group-3	Group-3	0.00609867	0.00551	0.00658	0.00592	0.00587	0.00551	0.00658	0.00643	0.00609	0.00592	0.00604	0.005944	0.00551	0.00658	0.006176	0.00575	0.00643	<6% in all datasets	0.026	0.059	0.041
79	WAB0021280	O. sativa (Japonica)	Upland-sativa	Irrigated lowland	IND	Group-3	Mixed	Mixed	Group-1	0.008924	0.00619	0.02653	0.20622	0.13006	0.00643	0.01015	0.02653	0.00626	0.00827	0.00739	0.008604	0.00619	0.01015	0.009084	0.00656	0.02653	>6% in two datasets	0.033	0.412	0.133
80	WAB0026222	O. sativa (Japonica)	Upland-sativa	Upland	NGA	Group-3	Group-3	Group-3	Mixed	0.022518	0.00536	0.2567	0.12391	0.00604	0.2567	0.00547	0.0056	0.00557	0.00536	0.00656	0.05602	0.00545	0.2567	0.005767	0.00536	0.00656	>6% in four datasets	0.027	0.238	0.064
81	WAB0029770	O. sativa (Japonica)	Upland-sativa	Rainfed Lowland	COD	Group-3	Group-3	Group-3	Group-3	0.00839067	0.00615	0.02181	0.01256	0.01134	0.00622	0.02162	0.00681	0.00615	0.00622	0.0063	0.009436	0.00615	0.02162	0.007868	0.00615	0.02181	<6% in all datasets	0.021	0.061	0.042
82	WAB0029923	O. sativa (Japonica)	Upland-sativa	Rainfed Lowland	LBR	Group-3	Group-3	Group-3	Group-3	0.038104	0.0056	0.08326	0.1606	0.1166	0.00594	0.006	0.0056	0.07568	0.07138	0.0679	0.034466	0.00594	0.07854	0.039923	0.0056	0.08326	>6% in eight datasets	0.033	0.249	0.111
83	WAB0036874	O. sativa (Japonica)	Upland-sativa	Rainfed Lowland	BGD	Group-3	Group-3	Group-3	Group-3	0.0063	0.0059	0.00671	0.00632	0.00624	0.00671	0.0059	0.00641	0.00619	0.00611	0.00632	0.006378	0.00619	0.00671	0.00625667	0.0059	0.00645	<6% in all datasets	0.029	0.071	0.046
84	WAB0037082	O. sativa (Japonica)	Upland-sativa	Upland	SEN	Group-3	Group-3	Group-3	Group-3	0.00763467	0.00585	0.01965	0.0066	0.00666	0.00923	0.00656	0.00585	0.00903	0.00673	0.00643	0.006912	0.00632	0.00923	0.007996	0.00585	0.01965	<6% in all datasets	0.026	0.061	0.04
85	WABTMP106	O. sativa (Japonica)	Upland-sativa	Upland	NGA	Group-3	Group-3	Group-3	Group-3	0.00778333	0.00602	0.01756	0.05703	0.0868	0.00688	0.0069	0.01756	0.00604	0.00602	0.00688	0.006708	0.00604	0.00692	0.008321	0.00602	0.01756	>6% in one dataset	0.028	0.225	0.099
86	WABTMP112	O. sativa (Japonica)	Upland-sativa	Upland	THA	Group-3	Group-3	Group-3	Group-3	0.00769533	0.00564	0.03133	0.00609	0.00628	0.00564	0.00598	0.006	0.00581	0.00615	0.03133	0.005836	0.00564	0.00611	0.008625	0.00568	0.03133	<6% in all datasets	0.029	0.072	0.046
87	WABTMP77	O. sativa (Japonica)	Upland-sativa	Upland	NPL	Group-3	Group-3	Group-3	Group-3	0.00614267	0.0056	0.00701	0.00604	0.00604	0.00701	0.00607	0.00579	0.0056	0.00607	0.00587	0.006372	0.0056	0.00701	0.006028	0.00579	0.00656	<6% in all datasets	0.027	0.056	0.039
88	WABTMP91	O. sativa (Japonica)	Upland-sativa	Upland/Highland	MDG	Group-3	Group-3	Group-3	Group-3	0.00682467	0.00572	0.00861	0.0066	0.00812	0.00624	0.00861	0.00788	0.00602	0.00604	0.00777	0.007514	0.00572	0.00861	0.00648	0.00579	0.00788	<6% in all datasets	0.027	0.056	0.04
89	WABTMP92	O. sativa (Japonica)	Upland-sativa	Upland/Highland	MDG	Group-3	Group-3	Group-3	Group-3	0.00637333	0.00545	0.01228	0.02687	0.02482	0.00583	0.00637	0.006	0.00596	0.0057	0.006	0.00724	0.00545	0.01228	0.00594	0.00566	0.00647	<6% in all datasets	0.024	0.092	0.059
90	WABTMP93	O. sativa (Japonica)	Upland-sativa	Upland/Highland	MDG	Group-3	Group-3	Group-3	Group-3	0.00649067	0.00557	0.01232	0.01356	0.01299	0.0059	0.00566	0.00557	0.00602	0.00594	0.00637	0.005766	0.0059	0.0059	0.006853	0.00557	0.01232	<6% in all datasets	0.027	0.068	0.048
