# Supplementary material for: Comparisons of sampling methods for assessing intra- and inter-accession genetic diversity in three rice species using genotyping by sequencing
Source: Sci Rep. 2020 Aug 19;10:13995. doi: 10.1038/s41598-020-70842-0 (PMC7438528; doi:10.1038/s41598-020-70842-0)
Supplement: Supplementary file 4 — Supplementary Table S3 [file 41598_2020_70842_MOESM4_ESM.xlsx]

## Sheet: Sheet1
Supplementary Table S2 Chromosomal distribution of the SNP markers used for initial genotyping and the polymorphic SNPs selected for statistical analyses of 90 accessions in all datasets.
Chromosome	Initial number of SNPs	Physical length (bp)	Set-1 (N = 17)	Set-2 (N = 15)	Set-3 (bulk of 5 plants)	Set-4 (bulk of 10 plants)	Set-5	Set-6	Set-7	Set-8	Set-9	Set-10	Set-11 (N = 5)	Set-12 (N = 10)
1	7532	43248775	4989	4986	4950	4948	4971	4973	4962	4975	4970	4960	4941	4971
2	6616	35924601	4442	4437	4406	4416	4421	4430	4417	4425	4424	4418	4403	4425
3	6759	36413113	4304	4302	4254	4267	4281	4291	4282	4288	4292	4288	4251	4298
4	5340	35497590	3610	3608	3571	3581	3594	3597	3598	3596	3596	3588	3567	3605
5	4794	29782319	3125	3122	3086	3105	3104	3115	3105	3110	3115	3113	3080	3119
6	4935	31213938	3495	3492	3459	3476	3483	3483	3485	3484	3486	3483	3451	3492
7	4750	29679399	3234	3233	3195	3211	3215	3225	3217	3221	3223	3216	3183	3228
8	4211	28401299	2877	2872	2837	2853	2865	2868	2867	2862	2869	2864	2847	2871
9	3518	22925474	2450	2449	2420	2423	2439	2445	2437	2437	2442	2440	2410	2445
10	3389	23205328	2450	2447	2427	2431	2442	2444	2434	2444	2447	2441	2425	2446
11	4120	29018260	3143	3138	3096	3112	3133	3138	3123	3133	3129	3124	3092	3135
12	4150	27524960	2999	2997	2976	2980	2990	2986	2990	2991	2985	2993	2981	2997
Unmapped	7614	0	5700	5691	5645	5643	5663	5683	5656	5683	5669	5667	5645	5684
Total	67728	372835056	46818	46774	46322	46446	46601	46678	46573	46649	46647	46595	46276	46716
Proportion compared to Set-1			1	0.99906	0.989406	0.992054	0.995365	0.99701	0.994767	0.99639	0.996348	0.995237	0.988423	0.997821
Difference compared to Set-1			0	-44	-496	-372	-217	-140	-245	-169	-171	-223	-542	-102
Proportion of mapped SNPs	0.88758		0.878252
Proportion of unmapped SNPs	0.11242		0.121748
