# Supplementary material for: Comparisons of sampling methods for assessing intra- and inter-accession genetic diversity in three rice species using genotyping by sequencing
Source: Sci Rep. 2020 Aug 19;10:13995. doi: 10.1038/s41598-020-70842-0 (PMC7438528; doi:10.1038/s41598-020-70842-0)
Supplement: Supplementary file 5 — Supplementary Table S4 [file 41598_2020_70842_MOESM5_ESM.xlsx]

## Sheet: Summary by MAF
Supplementary Table S3 Summary of the 46,818 SNPs that were polymorphic across the 1,527 DNA samples in Set-1, each with a minor allele frequency (MAF) of 0.01 and used for statistical analyses in all datasets. A marker was considered polymorphic at a minor allele frequency of > 0 .01. Some of the SNPs polymorphic in Set-1 were not polymorphic in the other datasets (see Fig. 1 for details).
S/N	SNP clone ID	Chromosome	Physical position (kb)	Minor allele frequency (Set-1)	Minor allele frequency (Set-2)	Minor allele frequency (Set-3)	Minor allele frequency (Set-4)	Minor allele frequency (Set-5)	Minor allele frequency (Set-6)	Minor allele frequency (Set-7)	Minor allele frequency (Set-8)	Minor allele frequency (Set-9)	Minor allele frequency (Set-10)	Minor allele frequency (Set-11)	Minor allele frequency (Set-12)
1	3057797|F|0-13:C>T-13:C>T	1	4243	0.07335	0.07275	0.08333	0.07222	0.05556	0.07778	0.05556	0.08333	0.08333	0.03333	0.07718	0.07056
2	3053381|F|0-13:A>T-13:A>T	1	4309	0.44728	0.44729	0.45	0.44444	0.44444	0.45556	0.44444	0.44444	0.45	0.44444	0.44855	0.44667
3	3053381|F|0-19:T>C-19:T>C	1	4309	0.0943	0.09428	0.08889	0.1	0.07778	0.07778	0.11111	0.08889	0.08889	0.13333	0.08725	0.09778
4	3453115|F|0-28:T>G-28:T>G	1	11860	0.43287	0.42984	0.46667	0.44444	0.43333	0.41111	0.45556	0.45556	0.40556	0.38889	0.41834	0.43556
5	3453115|F|0-29:C>T-29:C>T	1	11860	0.45088	0.451	0.45556	0.44444	0.44444	0.46667	0.44444	0.46667	0.44444	0.44444	0.4519	0.45056
6	3997110|F|0-37:T>C-37:T>C	1	16332	0.31565	0.31477	0.30556	0.33889	0.30556	0.31111	0.30556	0.31111	0.32778	0.32778	0.30761	0.31833
7	3051243|F|0-11:G>A-11:G>A	1	17829	0.05206	0.05234	0.05	0.05	0.06667	0.05	0.06111	0.04444	0.05556	0.05	0.05369	0.05167
8	5403461|F|0-67:T>A-67:T>A	1	18430	0.44663	0.44618	0.45	0.45	0.43889	0.44444	0.44444	0.44444	0.45	0.44444	0.44519	0.44667
9	3765288|F|0-67:A>T-67:A>T	1	18496	0.01146	0.01151	0.01111	0.01111	0.01111	0.01667	0.01111	0.01111	0.01111	0.01111	0.0123	0.01111
10	3993355|F|0-8:G>A-8:G>A	1	36464	0.06909	0.06867	0.07222	0.07222	0.05556	0.06667	0.07778	0.07222	0.07222	0.06667	0.06823	0.06889
11	3993496|F|0-67:C>T-67:C>T	1	36530	0.44565	0.44506	0.45556	0.44444	0.44444	0.44444	0.43889	0.44444	0.45	0.44444	0.44519	0.445
12	3052264|F|0-41:G>A-41:G>A	1	63110	0.4201	0.42168	0.41111	0.40556	0.43889	0.41111	0.41667	0.42778	0.42778	0.43333	0.41946	0.42278
13	3052264|F|0-64:C>A-64:C>A	1	63110	0.01375	0.01262	0.03333	0.01111	0.02222	0.03333	0.01111	0	0.02222	0	0.02237	0.00778
14	3761504|F|0-56:A>G-56:A>G	1	83082	0.31172	0.31143	0.30556	0.32222	0.29444	0.31111	0.3	0.31111	0.31667	0.32222	0.30537	0.31444
15	3770008|F|0-28:G>A-28:G>A	1	87496	0.42141	0.42131	0.41667	0.42778	0.43889	0.41111	0.41667	0.43333	0.42222	0.43333	0.41946	0.42222
16	3058151|F|0-5:T>C-5:T>C	1	146247	0.42109	0.42168	0.41111	0.42222	0.43333	0.41111	0.40556	0.42778	0.42778	0.42778	0.41946	0.42278
17	4393272|F|0-61:T>C-61:T>C	1	170187	0.09398	0.09354	0.10556	0.08889	0.07222	0.13333	0.07222	0.07778	0.07222	0.06667	0.10403	0.08833
18	5399120|F|0-29:C>A-29:C>A	1	170187	0.01113	0.01151	0.01111	0.00556	0.01667	0.01111	0.01111	0.01111	0.01111	0	0.01342	0.01056
19	5399120|F|0-35:A>G-35:A>G	1	170187	0.44728	0.44692	0.45	0.45	0.43889	0.44444	0.43889	0.45	0.45	0.44444	0.44519	0.44778
20	6992696|F|0-39:T>C-39:T>C	1	171364	0.07793	0.07795	0.07778	0.07778	0.06667	0.08333	0.06667	0.07778	0.07778	0.07778	0.07383	0.08
21	3053230|F|0-40:C>T-40:C>T	1	186239	0.44859	0.4484	0.45556	0.44444	0.43333	0.45556	0.44444	0.45556	0.45556	0.44444	0.44519	0.45
22	3053230|F|0-47:A>G-47:A>G	1	186239	0.12967	0.12769	0.15556	0.13333	0.13333	0.12222	0.12222	0.15556	0.12222	0.12222	0.12528	0.12889
23	3052005|F|0-61:C>T-61:C>T	1	205481	0.37197	0.36897	0.42778	0.36111	0.4	0.40556	0.36111	0.40556	0.32778	0.28333	0.39374	0.35667
24	3054482|F|0-22:C>A-22:C>A	1	206086	0.27046	0.27246	0.25556	0.25556	0.28333	0.26111	0.27222	0.27778	0.3	0.27778	0.26734	0.275
25	5392731|F|0-19:G>A-19:G>A	1	210791	0.44466	0.44395	0.44444	0.45556	0.44444	0.43333	0.44444	0.44444	0.45	0.44444	0.44295	0.44444
26	3061568|F|0-56:T>G-56:T>G	1	214719	0.19319	0.19451	0.17778	0.18889	0.23333	0.17222	0.21111	0.21111	0.21667	0.20556	0.19911	0.19222
27	5385593|F|0-48:C>A-48:C>A	1	217291	0.4702	0.4703	0.48333	0.45556	0.47222	0.46667	0.44444	0.46667	0.5	0.45556	0.47763	0.46667
28	3055661|F|0-16:G>T-16:G>T	1	240448	0.35887	0.35895	0.37222	0.34444	0.36111	0.32222	0.36667	0.38333	0.32222	0.34444	0.35011	0.36333
29	3446498|F|0-18:T>C-18:T>C	1	240579	0.46431	0.46511	0.47222	0.44444	0.46667	0.47778	0.44444	0.45556	0.5	0.45556	0.47315	0.46111
30	9755449|F|0-49:A>G-49:A>G	1	251726	0.44597	0.44506	0.45556	0.45	0.43333	0.44444	0.44444	0.44444	0.45	0.44444	0.44407	0.44556
31	9746631|F|0-59:C>T-59:C>T	1	251792	0.04977	0.04937	0.04444	0.06111	0.05556	0.04444	0.05556	0.04444	0.04444	0.05	0.05369	0.04722
32	3763288|F|0-45:A>G-45:A>G	1	274269	0.26555	0.26578	0.26111	0.26667	0.25556	0.27222	0.27222	0.26667	0.25556	0.27222	0.26622	0.26556
33	3763288|F|0-28:T>A-28:T>A	1	283307	0.01212	0.01188	0.01111	0.01667	0.01111	0.01111	0.01111	0.01111	0.01111	0.01111	0.01119	0.01222
34	3050195|F|0-44:T>C-44:T>C	1	300503	0.44761	0.44766	0.46111	0.43333	0.47222	0.45	0.47778	0.45556	0.39444	0.38889	0.47427	0.43444
35	3048634|F|0-33:T>A-33:T>A	1	306222	0.49509	0.49555	0.49444	0.48889	0.49444	0.5	0.48889	0.49444	0.49444	0.49444	0.49553	0.49556
36	4387575|F|0-50:A>G-50:A>G	1	312466	0.05534	0.05419	0.05	0.07778	0.05556	0.04444	0.06667	0.04444	0.04444	0.05	0.05481	0.05389
37	5393929|F|0-67:T>A-67:T>A	1	316446	0.44728	0.44655	0.45556	0.45	0.45	0.45	0.44444	0.44444	0.45	0.44444	0.44743	0.44611
38	9753394|F|0-14:A>G-14:A>G	1	316446	0.08546	0.08463	0.09444	0.08889	0.06667	0.06667	0.07778	0.07778	0.08889	0.12222	0.08054	0.08667
39	3048769|F|0-28:A>T-28:A>T	1	318455	0.4738	0.47253	0.47222	0.49444	0.47778	0.44444	0.47778	0.47778	0.46111	0.47222	0.47539	0.47111
40	9742902|F|0-42:G>A-42:G>A	1	318513	0.13294	0.13215	0.11111	0.16667	0.13333	0.15556	0.13333	0.12222	0.1	0.11111	0.14765	0.12444
41	9742902|F|0-49:T>C-49:T>C	1	318513	0.08612	0.08575	0.09444	0.08333	0.08889	0.1	0.11111	0.07778	0.08889	0.09444	0.08725	0.085
42	3452734|F|0-31:T>C-31:T>C	1	334028	0.2112	0.2101	0.21667	0.22222	0.2	0.21111	0.18889	0.22222	0.17778	0.20556	0.21365	0.20833
43	9759760|F|0-54:C>T-54:C>T	1	334028	0.05599	0.05568	0.06111	0.05556	0.06111	0.04444	0.06111	0.06111	0.05556	0.06111	0.05369	0.05667
44	3050883|F|0-5:A>G-5:A>G	1	337266	0.23346	0.23385	0.23333	0.22778	0.22222	0.25	0.22778	0.23333	0.20556	0.22778	0.23714	0.23222
45	9742806|F|0-64:G>A-64:G>A	1	337332	0.01212	0.01225	0.01667	0.00556	0.01111	0.01667	0.01111	0.01111	0.01111	0.01111	0.0123	0.01222
46	9742806|F|0-9:G>T-9:G>T	1	337332	0.01048	0.01076	0.01111	0.00556	0.01667	0.01111	0.01111	0.01111	0.01667	0	0.01342	0.00944
47	28870312|F|0-44:C>T-44:C>T	1	346445	0.01212	0.01225	0.01111	0.01111	0.01667	0.01111	0.01667	0.01111	0.01111	0.01111	0.01342	0.01167
48	3447573|F|0-40:A>T-40:A>T	1	351772	0.0943	0.0928	0.11111	0.1	0.07778	0.07778	0.11111	0.07778	0.08889	0.12222	0.08725	0.09556
49	3447573|F|0-43:T>C-43:T>C	1	351772	0.48297	0.48107	0.48889	0.49444	0.49444	0.48889	0.45556	0.5	0.49444	0.47778	0.47875	0.48222
50	3056715|F|0-47:G>T-47:G>T	1	361355	0.05174	0.0516	0.05	0.05556	0.05556	0.04444	0.05556	0.04444	0.04444	0.05	0.05034	0.05222
51	3751997|F|0-26:A>T-26:A>T	1	370014	0.01081	0.01076	0.01667	0.00556	0.01667	0.01111	0.01111	0.01111	0.01111	0	0.01342	0.00944
52	3444269|F|0-53:G>A-53:G>A	1	380595	0.44663	0.44581	0.45	0.45556	0.42778	0.44444	0.45	0.43889	0.45	0.44444	0.44407	0.44667
53	3059392|F|0-16:A>G-16:A>G	1	385859	0.27276	0.2732	0.26667	0.27222	0.29444	0.26111	0.27222	0.26667	0.28889	0.28333	0.27181	0.27389
54	3054072|F|0-27:C>A-27:C>A	1	405190	0.25737	0.2565	0.25	0.27778	0.27222	0.24444	0.25556	0.25556	0.29444	0.26111	0.25168	0.25889
55	3050768|F|0-9:T>C-9:T>C	1	409128	0.25344	0.2539	0.23889	0.26111	0.26667	0.23889	0.25556	0.25	0.27778	0.26111	0.24944	0.25611
56	3441409|F|0-59:C>T-59:C>T	1	409167	0.04191	0.03935	0.06667	0.05556	0.06667	0.03333	0.04444	0.04444	0.02222	0.02222	0.04474	0.03667
57	3441409|F|0-6:T>G-6:T>G	1	409167	0.45972	0.45954	0.47778	0.44444	0.47778	0.47778	0.48889	0.48889	0.43889	0.43333	0.45414	0.46222
58	9747308|F|0-43:G>A-43:G>A	1	409604	0.01015	0.01002	0.01111	0.01111	0.01111	0.01111	0.01111	0.01111	0.01111	0.00556	0.0123	0.00889
59	5147262|F|0-17:T>A-17:T>A	1	409681	0.49443	0.49703	0.47778	0.47222	0.48889	0.49444	0.47778	0.46667	0.49444	0.48889	0.49553	0.49333
60	3052410|F|0-34:G>A-34:G>A	1	415557	0.06189	0.06236	0.05556	0.06111	0.06667	0.05556	0.06667	0.05	0.05556	0.06111	0.06488	0.06111
61	3052410|F|0-50:G>A-50:G>A	1	415557	0.01081	0.01114	0.01111	0.00556	0.01111	0.01111	0.01111	0.01111	0.01667	0.01111	0.01007	0.01167
62	3765093|F|0-12:A>G-12:A>G	1	419161	0.04584	0.04677	0.03889	0.03889	0.03333	0.04444	0.03333	0.04444	0.06111	0.03889	0.04251	0.04889
63	3054496|F|0-51:A>G-51:A>G	1	424810	0.27145	0.27246	0.26667	0.26111	0.27778	0.26667	0.27778	0.26667	0.28889	0.27778	0.27181	0.27278
64	3048862|F|0-27:G>T-27:G>T	1	425074	0.27177	0.27171	0.26667	0.27778	0.27778	0.26111	0.27222	0.26667	0.28889	0.27778	0.27069	0.27222
65	9759008|F|0-46:G>A-46:G>A	1	439324	0.32875	0.32368	0.37778	0.35556	0.36667	0.32222	0.32222	0.34444	0.27222	0.32222	0.3311	0.32
66	9759008|F|0-57:C>T-57:C>T	1	439324	0.03471	0.03563	0.02222	0.03333	0.03333	0.02222	0.05556	0.02222	0.02222	0.05556	0.03579	0.03556
67	4392994|F|0-38:A>G-38:A>G	1	448604	0.4702	0.46771	0.48333	0.49444	0.5	0.47778	0.47778	0.48889	0.47222	0.43333	0.46085	0.47111
68	4392994|F|0-49:A>G-49:A>G	1	448604	0.46955	0.47439	0.41111	0.45556	0.45	0.5	0.49444	0.46667	0.43333	0.46667	0.47427	0.47444
69	4393577|F|0-33:C>T-33:C>T	1	482526	0.03766	0.03749	0.03333	0.04444	0.04444	0.03333	0.04444	0.02778	0.03333	0.03889	0.03691	0.03778
70	3056547|F|0-52:G>A-52:G>A	1	494704	0.02259	0.02264	0.02222	0.02222	0.02222	0.01111	0.02222	0.02222	0.02222	0.02222	0.02013	0.02389
71	19319542|F|0-67:G>C-67:G>C	1	502800	0.01081	0.01076	0.01667	0.00556	0.01667	0.01111	0.01111	0.01111	0.01111	0	0.01342	0.00944
72	3997622|F|0-9:T>A-9:T>A	1	504280	0.18861	0.18857	0.19444	0.18333	0.18333	0.20556	0.17222	0.20556	0.18333	0.18889	0.18904	0.18833
73	3052697|F|0-42:A>T-42:A>T	1	520151	0.17845	0.17892	0.17778	0.17222	0.17222	0.19444	0.16667	0.19444	0.17222	0.17222	0.17897	0.17889
74	3768537|F|0-18:T>C-18:T>C	1	524141	0.44663	0.44618	0.45	0.45	0.44444	0.44444	0.44444	0.44444	0.44444	0.44444	0.44631	0.44611
75	3054416|F|0-47:C>T-47:C>T	1	524207	0.07236	0.07238	0.07222	0.07222	0.07778	0.06667	0.07778	0.06667	0.06667	0.06667	0.07159	0.07278
76	3056270|F|0-61:C>T-61:C>T	1	525085	0.28553	0.28359	0.29444	0.30556	0.29444	0.28889	0.29444	0.26111	0.27778	0.27778	0.28635	0.28222
77	3049527|F|0-43:T>C-43:T>C	1	536067	0.35756	0.35783	0.36667	0.34444	0.42222	0.39444	0.35	0.37778	0.35	0.33333	0.36242	0.35556
78	3988191|F|0-10:C>G-10:C>G	1	537928	0.01113	0.01002	0.02778	0.01111	0.01111	0.01111	0.01111	0.01111	0.01111	0.01111	0.01007	0.01
79	3988191|F|0-52:A>G-52:A>G	1	537928	0.03569	0.03563	0.03889	0.03333	0.03333	0.03333	0.03889	0.03333	0.03333	0.03333	0.03803	0.03444
80	5401115|F|0-5:G>T-5:G>T	1	537928	0.44565	0.44506	0.45556	0.44444	0.43889	0.44444	0.44444	0.44444	0.45	0.44444	0.44631	0.44444
81	9726964|F|0-61:G>A-61:G>A	1	537994	0.01244	0.01188	0.01667	0.01667	0.01111	0.01111	0	0.01111	0.01111	0.01111	0.01119	0.01222
82	4392018|F|0-32:T>C-32:T>C	1	568748	0.03897	0.03935	0.03333	0.03889	0.04444	0.03333	0.05	0.02778	0.03333	0.04444	0.04139	0.03833
83	3049017|F|0-26:T>C-26:T>C	1	569569	0.19352	0.19228	0.2	0.20556	0.17778	0.20556	0.17778	0.20556	0.17222	0.18333	0.19463	0.19111
84	4392465|F|0-35:C>G-35:C>G	1	572562	0.05174	0.05048	0.05556	0.06667	0.05556	0.04444	0.04444	0.05556	0.05556	0.05556	0.05369	0.04889
85	4392465|F|0-49:G>C-49:G>C	1	572562	0.03471	0.03638	0.02222	0.02222	0.04444	0.03333	0.04444	0.03333	0.03333	0.03333	0.03803	0.03556
86	3442684|F|0-54:C>G-54:C>G	1	572628	0.46758	0.47068	0.43333	0.45556	0.46667	0.48889	0.46667	0.48889	0.45556	0.46667	0.47427	0.46889
87	4391483|F|0-65:A>C-65:A>C	1	572628	0.27701	0.2732	0.27778	0.33333	0.27778	0.26667	0.25556	0.3	0.23889	0.26667	0.28188	0.26889
88	3449853|F|0-14:G>T-14:G>T	1	590169	0.01048	0.01039	0.01111	0.01111	0.01111	0.01111	0.01111	0.01111	0.01111	0.01111	0.01119	0.01
89	3447628|F|0-29:A>T-29:A>T	1	596721	0.35953	0.35783	0.39444	0.35	0.33889	0.36111	0.38889	0.40556	0.36667	0.31111	0.37808	0.34778
90	5143256|F|0-18:C>G-18:C>G	1	604996	0.04158	0.04083	0.04444	0.05	0.04444	0.03333	0.03333	0.05	0.04444	0.05	0.04251	0.04
91	3446893|F|0-56:A>T-56:A>T	1	611499	0.01113	0.01114	0.01111	0.01111	0.01111	0.01111	0.01111	0.01111	0.01111	0.01111	0.01119	0.01111
92	3448080|F|0-12:G>C-12:G>C	1	616240	0.33006	0.32591	0.36667	0.35556	0.35556	0.31111	0.3	0.36667	0.27778	0.3	0.3311	0.32333
93	3448080|F|0-6:G>A-6:G>A	1	616240	0.47119	0.47179	0.48889	0.44444	0.47222	0.45556	0.47778	0.44444	0.47778	0.47778	0.47204	0.47167
94	9748661|F|0-32:G>T-32:G>T	1	620975	0.01146	0.01151	0.01111	0.01111	0.01111	0.01111	0.01111	0.01111	0.01111	0.00556	0.01342	0.01056
95	3450360|F|0-57:A>G-57:A>G	1	621559	0.24165	0.24165	0.23889	0.24444	0.25	0.23889	0.26111	0.22222	0.25	0.24444	0.24161	0.24167
96	3453896|F|0-68:T>G-68:T>G	1	622592	0.04126	0.0412	0.04444	0.03889	0.04444	0.03333	0.03333	0.05	0.04444	0.05556	0.04251	0.04056
97	100090397|F|0-15:T>G-15:T>G	1	629604	0.01899	0.02004	0.01111	0.01111	0.02222	0.02222	0.01111	0.02222	0.02222	0.02222	0.02013	0.02
98	5388585|F|0-30:G>T-30:G>T	1	634330	0.05927	0.05939	0.05556	0.06111	0.06667	0.05556	0.06667	0.06667	0.05556	0.05556	0.05817	0.06
99	3447720|F|0-18:T>C-18:T>C	1	634396	0.01212	0.01151	0.01667	0.01667	0.01667	0.01667	0.01667	0.01111	0.01111	0.01111	0.0123	0.01111
100	3760051|F|0-63:A>T-63:A>T	1	653644	0.05992	0.06013	0.05556	0.06111	0.06111	0.05556	0.06667	0.05556	0.06667	0.04444	0.06264	0.05889
101	3760051|F|0-67:T>C-67:T>C	1	653644	0.20923	0.20861	0.22222	0.20556	0.19444	0.20556	0.18333	0.23889	0.19444	0.19444	0.2047	0.21056
102	3051415|F|0-45:G>A-45:G>A	1	659950	0.45219	0.4536	0.42778	0.45556	0.45	0.45556	0.46667	0.46667	0.42222	0.47778	0.44295	0.45889
103	5406092|F|0-61:T>C-61:T>C	1	659950	0.37295	0.37194	0.38333	0.37778	0.36667	0.4	0.37778	0.42222	0.3	0.37778	0.37136	0.37222
104	3055208|F|0-54:A>G-54:A>G	1	660016	0.34021	0.34336	0.28333	0.35	0.29444	0.36111	0.28333	0.3	0.33333	0.38333	0.3434	0.34333
105	3057231|F|0-25:G>C-25:G>C	1	693103	0.05566	0.05568	0.05556	0.05556	0.05556	0.05556	0.05556	0.05556	0.05556	0.05556	0.05593	0.05556
106	3057231|F|0-6:G>T-6:G>T	1	693103	0.15652	0.15702	0.16111	0.14444	0.15556	0.15556	0.16111	0.14444	0.15556	0.15556	0.15772	0.15667
107	3443869|F|0-17:A>G-17:A>G	1	693936	0.16601	0.16333	0.21111	0.16111	0.18889	0.14444	0.18889	0.17778	0.12222	0.13333	0.15213	0.16889
108	3769942|F|0-23:A>T-23:A>T	1	693936	0.04748	0.0464	0.04444	0.06667	0.05556	0.02222	0.04444	0.03333	0.04444	0.04444	0.05145	0.04389
109	3769942|F|0-25:G>T-25:G>T	1	693936	0.04748	0.04269	0.07778	0.08889	0.04444	0.01111	0.04444	0.03333	0.03333	0.05556	0.04922	0.03944
110	3769942|F|0-9:T>G-9:T>G	1	693936	0.42829	0.42576	0.46667	0.42778	0.42222	0.45556	0.41111	0.46667	0.38889	0.37778	0.42282	0.42722
111	3057546|F|0-18:T>C-18:T>C	1	715091	0.18861	0.19005	0.19444	0.16111	0.18333	0.22222	0.18333	0.21667	0.16111	0.17778	0.19239	0.18889
112	3057546|F|0-23:C>T-23:C>T	1	715091	0.05894	0.05939	0.06111	0.05	0.06667	0.05556	0.04444	0.06667	0.06667	0.06667	0.05369	0.06222
113	3057546|F|0-39:T>C-39:T>C	1	715091	0.01277	0.01262	0.02222	0.00556	0.03333	0.00556	0.02222	0.01111	0.01111	0.02222	0.01566	0.01111
114	3057546|F|0-5:G>A-5:G>A	1	715091	0.05828	0.05902	0.05556	0.05	0.07222	0.05556	0.06667	0.05556	0.07222	0.04444	0.0604	0.05833
115	21590372|F|0-9:C>A-9:C>A	1	716973	0.03274	0.03267	0.03333	0.03333	0.03333	0.03333	0.03333	0.03333	0.03333	0.03333	0.03356	0.03222
116	3053228|F|0-48:G>A-48:G>A	1	716973	0.42371	0.42465	0.42222	0.41111	0.42222	0.44444	0.43333	0.42222	0.41111	0.4	0.42729	0.42333
117	5400238|F|0-9:T>A-9:T>A	1	722073	0.29306	0.29139	0.3	0.31111	0.27222	0.28889	0.28889	0.28889	0.28889	0.3	0.28747	0.29333
118	3060489|F|0-20:C>G-20:C>G	1	730872	0.20007	0.20007	0.20556	0.19444	0.17222	0.22222	0.21111	0.20556	0.18333	0.17778	0.19911	0.20056
119	3060489|F|0-61:C>A-61:C>A	1	730872	0.0334	0.03341	0.03333	0.03333	0.03333	0.03333	0.03333	0.03333	0.03333	0.03333	0.03579	0.03222
120	3060489|F|0-64:T>A-64:T>A	1	730872	0.09234	0.09206	0.1	0.08889	0.10556	0.08889	0.1	0.08889	0.1	0.07778	0.09396	0.09111
121	5405653|F|0-19:C>T-19:C>T	1	735371	0.49705	0.4974	0.48333	0.47222	0.5	0.47778	0.46667	0.5	0.45556	0.48889	0.49217	0.5
122	3753800|F|0-47:G>A-47:G>A	1	735420	0.48461	0.48033	0.45556	0.48889	0.49444	0.47778	0.46111	0.46667	0.48889	0.48889	0.4821	0.47944
123	3049916|F|0-53:A>G-53:A>G	1	735741	0.44663	0.44172	0.49444	0.46111	0.48889	0.42222	0.48889	0.45556	0.48889	0.43333	0.44407	0.44056
124	4387395|F|0-14:G>A-14:G>A	1	740952	0.0334	0.03304	0.03333	0.03889	0.03333	0.03333	0.03333	0.03333	0.03333	0.03333	0.03468	0.03222
125	3998766|F|0-23:G>A-23:G>A	1	746786	0.41356	0.4124	0.41111	0.43333	0.41667	0.4	0.43889	0.43333	0.43333	0.40556	0.41163	0.41278
126	3994140|F|0-26:G>A-26:G>A	1	749676	0.36542	0.37008	0.34444	0.31667	0.38333	0.37778	0.37222	0.39444	0.40556	0.36111	0.37136	0.36944
127	3994707|F|0-5:G>A-5:G>A	1	753267	0.10249	0.10282	0.09444	0.10556	0.11111	0.11111	0.08889	0.1	0.1	0.1	0.10179	0.10333
128	3438918|F|0-28:A>G-28:A>G	1	768945	0.01473	0.01522	0.01111	0.01111	0.02222	0.02778	0.02222	0.01111	0.01667	0.01111	0.01902	0.01333
129	3446474|F|0-10:G>A-10:G>A	1	773068	0.05828	0.05865	0.05556	0.05556	0.07778	0.05556	0.05556	0.05556	0.06667	0.05556	0.06711	0.05444
130	3453273|F|0-37:T>A-37:T>A	1	773490	0.25442	0.25093	0.27778	0.28333	0.23889	0.25556	0.24444	0.25556	0.25	0.26667	0.25168	0.25056
131	9761376|F|0-24:T>C-24:T>C	1	773490	0.43713	0.43467	0.46111	0.45	0.41111	0.42222	0.44444	0.45556	0.44444	0.44444	0.42617	0.43889
132	9749671|F|0-59:C>T-59:C>T	1	792003	0.07695	0.07535	0.1	0.07778	0.08889	0.06667	0.1	0.05556	0.07778	0.06667	0.07606	0.075
133	3444622|F|0-30:C>T-30:C>T	1	792797	0.13785	0.13734	0.14444	0.13889	0.15556	0.13333	0.13889	0.14444	0.12778	0.13889	0.1443	0.13389
134	6995764|F|0-56:T>G-56:T>G	1	805584	0.17911	0.17706	0.17778	0.21111	0.17778	0.17778	0.18889	0.20556	0.18889	0.17778	0.17114	0.18
135	3439534|F|0-5:T>C-5:T>C	1	805716	0.31794	0.31514	0.31111	0.36667	0.27778	0.28889	0.34444	0.32222	0.33333	0.31111	0.29866	0.32333
136	3989169|F|0-57:G>T-57:G>T	1	841727	0.02161	0.02153	0.02222	0.02222	0.02222	0.02222	0.02222	0.02222	0.02222	0.02222	0.02237	0.02111
137	3058581|F|0-33:C>G-33:C>G	1	853152	0.43582	0.43727	0.45556	0.39444	0.44444	0.42222	0.44444	0.42778	0.48889	0.44444	0.43512	0.43833
138	3447553|F|0-13:T>G-13:T>G	1	854358	0.04191	0.0412	0.04444	0.05	0.04444	0.03333	0.03333	0.04444	0.04444	0.05	0.04251	0.04056
139	3450819|F|0-18:A>G-18:A>G	1	854358	0.03143	0.03118	0.02778	0.03889	0.05	0.02222	0.03333	0.02222	0.02222	0.03333	0.03468	0.02944
140	3450819|F|0-28:G>A-28:G>A	1	854358	0.02456	0.02487	0.02222	0.02222	0.02778	0.02778	0.02222	0.02778	0.02222	0.02222	0.02461	0.025
141	3450819|F|0-50:C>T-50:C>T	1	854358	0.04322	0.04306	0.04444	0.04444	0.04444	0.04444	0.03333	0.04444	0.04444	0.05	0.04474	0.04222
142	3450819|F|0-64:C>T-64:C>T	1	854358	0.12606	0.12101	0.16667	0.16111	0.12222	0.08889	0.18889	0.12222	0.1	0.1	0.12304	0.12
143	12387797|F|0-61:T>G-61:T>G	1	925316	0.02325	0.02339	0.02222	0.02222	0.02222	0.02222	0.01111	0.02222	0.02778	0.02222	0.02461	0.02278
144	3764519|F|0-25:G>A-25:G>A	1	925316	0.06843	0.06682	0.08333	0.07778	0.07778	0.05556	0.05556	0.07778	0.07778	0.08333	0.06935	0.06556
145	5142506|F|0-49:C>G-49:C>G	1	930066	0.48461	0.48552	0.47222	0.46667	0.47778	0.48889	0.47778	0.49444	0.48889	0.46111	0.4877	0.48444
146	3050757|F|0-31:A>T-31:A>T	1	936945	0.14768	0.14291	0.21111	0.15556	0.2	0.12222	0.15556	0.13889	0.15556	0.13333	0.14765	0.14056
147	3064199|F|0-10:T>G-10:T>G	1	938444	0.23477	0.23348	0.25	0.23889	0.25	0.24444	0.22222	0.22778	0.24444	0.25556	0.24161	0.22944
148	3055388|F|0-15:G>T-15:G>T	1	938596	0.16405	0.16407	0.16667	0.16111	0.17222	0.17222	0.15556	0.18889	0.15556	0.16111	0.16443	0.16389
149	3055388|F|0-46:G>C-46:G>C	1	938596	0.02947	0.03044	0.02222	0.02222	0.03333	0.02222	0.02222	0.03333	0.04444	0.02222	0.02461	0.03333
150	5396101|F|0-43:G>C-43:G>C	1	957986	0.20432	0.20267	0.20556	0.22778	0.19444	0.21667	0.16667	0.22222	0.18333	0.21111	0.20134	0.20333
151	3061941|F|0-68:A>T-68:A>T	1	961471	0.33628	0.33705	0.35556	0.30556	0.36667	0.35556	0.34444	0.33889	0.35556	0.32222	0.32327	0.34389
152	3063175|F|0-13:G>A-13:G>A	1	963082	0.222	0.22049	0.23889	0.22778	0.21111	0.2	0.22222	0.23333	0.22222	0.21111	0.21588	0.22278
153	3443827|F|0-12:A>C-12:A>C	1	963119	0.18795	0.18782	0.18333	0.19444	0.18333	0.19444	0.19444	0.18333	0.2	0.17778	0.18121	0.19111
154	3450832|F|0-8:G>T-8:G>T	1	999152	0.04289	0.04306	0.03889	0.04444	0.04444	0.04444	0.03333	0.04444	0.04444	0.04444	0.04251	0.04333
155	3052441|F|0-53:T>C-53:T>C	1	1004910	0.46234	0.46251	0.46111	0.46111	0.46111	0.47222	0.46111	0.46667	0.45556	0.46111	0.46644	0.46056
156	3058473|F|0-8:C>T-8:C>T	1	1006105	0.09528	0.0954	0.08889	0.1	0.07778	0.08889	0.1	0.08889	0.11111	0.08889	0.09284	0.09667
157	3442562|F|0-12:A>T-12:A>T	1	1009910	0.08972	0.08872	0.08889	0.10556	0.1	0.07778	0.09444	0.08333	0.1	0.09444	0.08501	0.09056
158	3442562|F|0-35:A>G-35:A>G	1	1009910	0.09463	0.09465	0.10556	0.08333	0.1	0.08889	0.1	0.09444	0.11111	0.07222	0.09508	0.09444
159	3442562|F|0-50:A>T-50:A>T	1	1009910	0.02227	0.02227	0.02222	0.02222	0.02222	0.02222	0.02222	0.02222	0.02222	0.02222	0.02237	0.02222
160	3767199|F|0-56:T>C-56:T>C	1	1010321	0.20105	0.20045	0.21667	0.19444	0.2	0.22222	0.21667	0.20556	0.21667	0.17222	0.2047	0.19833
161	3447992|F|0-40:C>T-40:C>T	1	1011711	0.15881	0.15961	0.16111	0.14444	0.16111	0.16111	0.15	0.16667	0.14444	0.16111	0.16107	0.15889
162	3757174|F|0-18:G>A-18:G>A	1	1023966	0.15881	0.1585	0.16667	0.15556	0.15556	0.16667	0.15	0.16667	0.13889	0.16667	0.15996	0.15778
163	3056766|F|0-14:C>A-14:C>A	1	1023993	0.04191	0.04157	0.03889	0.05	0.04444	0.03333	0.03333	0.04444	0.04444	0.05556	0.04251	0.04111
164	3056766|F|0-16:A>G-16:A>G	1	1023993	0.16045	0.16073	0.15556	0.16111	0.16667	0.16667	0.16111	0.15556	0.12778	0.16667	0.16555	0.15833
165	3056766|F|0-49:A>G-49:A>G	1	1023993	0.03176	0.03155	0.03333	0.03333	0.02778	0.03333	0.03333	0.02222	0.03333	0.03333	0.03244	0.03111
166	3051675|F|0-21:A>G-21:A>G	1	1025974	0.13883	0.13957	0.13333	0.13333	0.14444	0.13889	0.14444	0.14444	0.13333	0.13333	0.13982	0.13944
167	3051675|F|0-45:A>G-45:A>G	1	1025974	0.02521	0.02524	0.02778	0.02222	0.03333	0.02222	0.02222	0.02222	0.03333	0.02778	0.02349	0.02611
168	3051675|F|0-68:G>A-68:G>A	1	1025974	0.03111	0.03081	0.02222	0.04444	0.02222	0.03889	0.03889	0.03333	0.02222	0.02778	0.02796	0.03222
169	4392929|F|0-37:A>G-37:A>G	1	1026040	0.07695	0.07684	0.07778	0.07778	0.07778	0.07778	0.07778	0.08889	0.07778	0.07222	0.0783	0.07611
170	3990890|F|0-59:G>A-59:G>A	1	1029320	0.02227	0.02227	0.02222	0.02222	0.02222	0.02222	0.02222	0.02222	0.02222	0.02222	0.02461	0.02111
171	3990890|F|0-60:A>G-60:A>G	1	1029320	0.27865	0.2784	0.27778	0.28333	0.25556	0.27778	0.27222	0.28889	0.26111	0.28333	0.27852	0.27833
172	3990477|F|0-24:T>A-24:T>A	1	1031382	0.44794	0.44803	0.45	0.44444	0.43889	0.45556	0.44444	0.45556	0.45	0.44444	0.44743	0.44833
173	3990477|F|0-34:C>T-34:C>T	1	1031382	0.08546	0.08686	0.08333	0.06667	0.08889	0.08889	0.07778	0.07778	0.1	0.08889	0.08725	0.08667
174	3990745|F|0-52:A>G-52:A>G	1	1032767	0.4463	0.44692	0.43889	0.44444	0.44444	0.44444	0.43889	0.44444	0.45	0.44444	0.44519	0.44778
175	3759702|F|0-8:G>T-8:G>T	1	1033031	0.44663	0.44581	0.45	0.45556	0.43889	0.44444	0.44444	0.44444	0.45	0.44444	0.44519	0.44611
176	3051952|F|0-26:G>A-26:G>A	1	1038684	0.07335	0.07275	0.07778	0.07778	0.06667	0.08333	0.07778	0.07222	0.07778	0.06111	0.07606	0.07111
177	3769409|F|0-27:G>A-27:G>A	1	1038750	0.43811	0.43727	0.44444	0.44444	0.41111	0.44444	0.44444	0.44444	0.45	0.44444	0.43736	0.43722
178	3990161|F|0-65:C>T-65:C>T	1	1050641	0.07695	0.07721	0.07222	0.07778	0.07778	0.07778	0.07778	0.07778	0.07778	0.07778	0.0783	0.07667
179	3048390|F|0-56:C>T-56:C>T	1	1053694	0.01113	0.01114	0.01111	0.01111	0.01111	0.01111	0.01111	0.01111	0.01111	0.01111	0.01119	0.01111
180	3048390|F|0-57:G>A-57:G>A	1	1053694	0.07629	0.07647	0.07778	0.07222	0.07778	0.07778	0.07778	0.07778	0.07778	0.07222	0.0783	0.07556
181	3048390|F|0-9:A>C-9:A>C	1	1053694	0.04126	0.04046	0.05	0.04444	0.04444	0.03333	0.03333	0.05	0.03889	0.05	0.04251	0.03944
182	5389301|F|0-40:G>A-40:G>A	1	1058684	0.06025	0.0605	0.06667	0.05	0.07222	0.05556	0.06667	0.06667	0.06667	0.03889	0.06264	0.05944
183	4391328|F|0-32:C>G-32:C>G	1	1058750	0.01113	0.01114	0.01111	0.01111	0.01111	0.01111	0.01111	0.01111	0.01111	0.01111	0.01119	0.01111
184	3765261|F|0-26:G>A-26:G>A	1	1062806	0.41126	0.40943	0.42222	0.42778	0.42222	0.42222	0.4	0.43333	0.38889	0.44444	0.40268	0.41278
185	3441683|F|0-27:C>T-27:C>T	1	1077044	0.43157	0.43133	0.44444	0.42222	0.43889	0.41111	0.42222	0.44444	0.44444	0.43889	0.43065	0.43167
186	3437924|F|0-19:C>A-19:C>A	1	1077110	0.0465	0.04677	0.04444	0.04444	0.06667	0.04444	0.04444	0.04444	0.03333	0.04444	0.04474	0.04778
187	3054213|F|0-9:G>A-9:G>A	1	1083019	0.03143	0.03118	0.03333	0.03333	0.02222	0.03889	0.03333	0.02222	0.02222	0.02222	0.03244	0.03056
188	3056914|F|0-20:G>A-20:G>A	1	1083357	0.22037	0.22086	0.21111	0.22222	0.22778	0.21111	0.22222	0.22778	0.23889	0.22778	0.21141	0.22556
189	45545992|F|0-50:T>G-50:T>G	1	1083357	0.02292	0.02301	0.02222	0.02222	0.02222	0.02222	0.02222	0.02222	0.02222	0.02222	0.02461	0.02222
190	9762616|F|0-10:A>C-10:A>C	1	1088122	0.44761	0.44655	0.45556	0.45556	0.44444	0.44444	0.45	0.44444	0.45	0.44444	0.44631	0.44667
191	3441444|F|0-17:A>C-17:A>C	1	1095673	0.03242	0.03155	0.03333	0.04444	0.03889	0.03333	0.03333	0.03333	0.02222	0.02222	0.03468	0.03
192	3441444|F|0-51:C>G-51:C>G	1	1095673	0.04191	0.04232	0.03889	0.03889	0.04444	0.04444	0.03333	0.04444	0.04444	0.04444	0.04251	0.04222
193	3448576|F|0-33:A>G-33:A>G	1	1095739	0.34119	0.3415	0.34444	0.33333	0.38889	0.36667	0.34444	0.4	0.29444	0.32222	0.35123	0.33667
194	6996598|F|0-44:C>T-44:C>T	1	1095739	0.04748	0.04714	0.04444	0.05556	0.05556	0.05556	0.04444	0.04444	0.04444	0.05	0.05145	0.045
195	3998536|F|0-16:G>C-16:G>C	1	1097951	0.4427	0.44246	0.44444	0.44444	0.43333	0.44444	0.44444	0.45556	0.44444	0.44444	0.44295	0.44222
196	3998536|F|0-53:A>G-53:A>G	1	1097951	0.06058	0.0605	0.06667	0.05556	0.07222	0.05	0.06667	0.03889	0.06667	0.06667	0.05817	0.06167
197	9755455|F|0-27:G>C-27:G>C	1	1098869	0.04126	0.04232	0.03333	0.03333	0.04444	0.04444	0.03333	0.04444	0.04444	0.04444	0.04251	0.04222
198	3994950|F|0-58:G>A-58:G>A	1	1124255	0.02194	0.02153	0.02778	0.02222	0.02222	0.02222	0.02222	0.02222	0.02222	0.02222	0.02237	0.02111
199	3051554|F|0-60:A>G-60:A>G	1	1125013	0.34938	0.34929	0.35	0.35	0.36667	0.33333	0.33889	0.36111	0.33889	0.37222	0.34004	0.35389
200	3992840|F|0-5:T>A-5:T>A	1	1146908	0.05959	0.05976	0.06667	0.05	0.07222	0.05556	0.05556	0.05556	0.06111	0.05556	0.066	0.05667
201	3992840|F|0-7:C>A-7:C>A	1	1146908	0.07662	0.07721	0.07778	0.06667	0.08333	0.07222	0.08889	0.06667	0.07778	0.07222	0.07718	0.07722
202	3752066|F|0-56:G>A-56:G>A	1	1148471	0.02227	0.02227	0.02222	0.02222	0.02222	0.02222	0.02222	0.02222	0.02222	0.02222	0.02237	0.02222
203	9753627|F|0-44:A>G-44:A>G	1	1157066	0.31238	0.3118	0.31667	0.31667	0.28889	0.31111	0.32222	0.31111	0.31667	0.31667	0.30425	0.31556
204	3058417|F|0-46:G>T-46:G>T	1	1167671	0.09398	0.09391	0.09444	0.09444	0.08889	0.1	0.09444	0.08889	0.07778	0.09444	0.10067	0.09056
205	3049695|F|0-39:C>A-39:C>A	1	1172689	0.4499	0.44878	0.46111	0.45556	0.45	0.45556	0.45556	0.45556	0.45	0.44444	0.44855	0.44889
206	3049695|F|0-57:G>C-57:G>C	1	1172689	0.02423	0.02376	0.03333	0.02222	0.05556	0.02222	0.03333	0.01111	0.01111	0.01111	0.03356	0.01889
207	3049695|F|0-60:A>T-60:A>T	1	1172689	0.18861	0.18782	0.18889	0.2	0.17778	0.18889	0.21111	0.2	0.15556	0.21111	0.18345	0.19
208	5147415|F|0-29:T>G-29:T>G	1	1172995	0.10904	0.10913	0.11111	0.10556	0.11111	0.11111	0.12222	0.08333	0.1	0.11111	0.11186	0.10778
209	5147415|F|0-66:T>G-66:T>G	1	1172995	0.03143	0.03155	0.03333	0.02778	0.03889	0.03333	0.02222	0.03333	0.03333	0.03333	0.03244	0.03111
210	9748156|F|0-62:A>G-62:A>G	1	1173061	0.0275	0.02598	0.02222	0.05556	0.02222	0.03333	0.02222	0.03333	0.02222	0.02222	0.02461	0.02667
211	9748156|F|0-6:A>G-6:A>G	1	1173061	0.38605	0.38567	0.37778	0.4	0.36111	0.36667	0.38889	0.38889	0.39444	0.40556	0.3736	0.39167
212	3050072|F|0-55:A>C-55:A>C	1	1173767	0.12213	0.12435	0.11667	0.09444	0.12778	0.10556	0.13889	0.09444	0.14444	0.12778	0.11633	0.12833
213	3054130|F|0-28:A>G-28:A>G	1	1182369	0.10118	0.10097	0.10556	0.1	0.10556	0.11111	0.11667	0.08333	0.1	0.10556	0.10403	0.09944
214	3054130|F|0-50:A>C-50:A>C	1	1182369	0.01801	0.01819	0.01667	0.01667	0.01667	0.02222	0.02222	0.01111	0.01111	0.01111	0.02125	0.01667
215	4392210|F|0-29:T>C-29:T>C	1	1184655	0.07891	0.07832	0.08889	0.07778	0.07778	0.07778	0.07222	0.08889	0.07778	0.08333	0.08277	0.07611
216	3053225|F|0-9:C>T-9:C>T	1	1188829	0.06549	0.06459	0.06667	0.07778	0.04444	0.08889	0.07222	0.06111	0.06111	0.04444	0.06935	0.06222
217	3443662|F|0-17:C>G-17:C>G	1	1194072	0.02292	0.02301	0.02222	0.02222	0.02778	0.02222	0.02222	0.02222	0.02222	0.02222	0.02349	0.02278
218	3443662|F|0-49:G>C-49:G>C	1	1194072	0.03012	0.03118	0.02222	0.02222	0.03333	0.03333	0.02222	0.03333	0.03333	0.03333	0.03132	0.03111
219	9747236|F|0-61:T>C-61:T>C	1	1194206	0.39227	0.39198	0.38889	0.4	0.38333	0.38889	0.4	0.4	0.38889	0.4	0.38926	0.39333
220	5144622|F|0-42:G>A-42:G>A	1	1196671	0.39194	0.39235	0.38333	0.39444	0.40556	0.37222	0.37778	0.41111	0.38889	0.41667	0.38591	0.39556
221	3050348|F|0-30:T>C-30:T>C	1	1197003	0.46169	0.46065	0.46111	0.47778	0.45	0.47778	0.46667	0.46667	0.44444	0.44444	0.46532	0.45833
222	3996841|F|0-18:A>G-18:A>G	1	1197390	0.02423	0.02413	0.02222	0.02778	0.03889	0.02222	0.02222	0.02222	0.02222	0.02222	0.02573	0.02333
223	3050102|F|0-63:T>C-63:T>C	1	1197544	0.06483	0.06422	0.07222	0.06667	0.05	0.08889	0.06667	0.06111	0.05556	0.03889	0.07047	0.06111
224	3049899|F|0-53:A>G-53:A>G	1	1197610	0.06876	0.06793	0.07222	0.07778	0.05	0.11111	0.06667	0.06667	0.05556	0.04444	0.07718	0.06333
225	5382483|F|0-68:G>A-68:G>A	1	1205792	0.02292	0.02301	0.02222	0.02222	0.02222	0.02222	0.02222	0.02222	0.02222	0.02222	0.02237	0.02333
226	3765640|F|0-44:G>A-44:G>A	1	1213752	0.02227	0.02227	0.02222	0.02222	0.02222	0.02222	0.02222	0.02222	0.02222	0.02222	0.02237	0.02222
227	19320075|F|0-60:C>A-60:C>A	1	1219954	0.02227	0.02227	0.02222	0.02222	0.01111	0.03333	0.02222	0.02222	0.02222	0.02222	0.02237	0.02222
228	3998895|F|0-23:C>T-23:C>T	1	1219954	0.44532	0.44543	0.44444	0.44444	0.43889	0.43889	0.43333	0.43889	0.45	0.44444	0.44295	0.44667
229	3751718|F|0-14:G>A-14:G>A	1	1229816	0.05075	0.04863	0.06111	0.07222	0.04444	0.05556	0.05	0.04444	0.04444	0.06111	0.04698	0.04944
230	3989110|F|0-58:A>G-58:A>G	1	1286562	0.28324	0.28248	0.27222	0.30556	0.28889	0.27778	0.27778	0.28333	0.3	0.27778	0.27293	0.28722
231	9749909|F|0-47:A>C-47:A>C	1	1292017	0.0262	0.02524	0.02222	0.04444	0.02222	0.02222	0.02222	0.02222	0.02222	0.02222	0.02237	0.02667
232	9749909|F|0-51:C>T-51:C>T	1	1292017	0.01015	0.01002	0.01111	0.01111	0.01111	0.01111	0.01111	0.01111	0.01111	0.01111	0.00895	0.01056
233	9749909|F|0-52:G>C-52:G>C	1	1292017	0.01375	0.01336	0.01111	0.02222	0.01111	0.01111	0.01111	0.01111	0.01111	0.01111	0.01119	0.01444
234	3753119|F|0-35:T>C-35:T>C	1	1292249	0.05763	0.05716	0.05556	0.06667	0.04444	0.1	0.05556	0.05556	0.04444	0.04444	0.0604	0.05556
235	3991382|F|0-34:T>A-34:T>A	1	1303497	0.41356	0.4124	0.41111	0.43333	0.37778	0.41111	0.44444	0.42222	0.40556	0.41111	0.40828	0.41444
236	4390782|F|0-49:T>G-49:T>G	1	1318620	0.46169	0.4614	0.46667	0.46111	0.45	0.46667	0.45556	0.48333	0.46111	0.45556	0.45973	0.46222
237	9743258|F|0-27:G>A-27:G>A	1	1326400	0.10773	0.10616	0.11111	0.12778	0.11111	0.11111	0.12778	0.08889	0.1	0.12222	0.10738	0.10556
238	45545378|F|0-20:T>G-20:T>G	1	1345327	0.03962	0.04046	0.03889	0.02778	0.05	0.04444	0.03333	0.04444	0.04444	0.04444	0.04139	0.04
239	3049943|F|0-61:A>C-61:A>C	1	1358906	0.0979	0.09837	0.09444	0.09444	0.10556	0.09444	0.11111	0.08333	0.1	0.09444	0.09955	0.09778
240	3049943|F|0-7:C>T-7:C>T	1	1358906	0.02292	0.02301	0.02222	0.02222	0.02222	0.02222	0.02222	0.02222	0.02222	0.02222	0.02461	0.02222
241	3988772|F|0-13:G>A-13:G>A	1	1358972	0.01113	0.01002	0.01667	0.02222	0	0.03333	0.00556	0.01667	0.01111	0	0.0123	0.00889
242	5389073|F|0-34:C>A-34:C>A	1	1359766	0.07105	0.06793	0.09444	0.09444	0.05556	0.07778	0.06667	0.07778	0.07778	0.06667	0.06711	0.06833
243	5391347|F|0-22:A>C-22:A>C	1	1363793	0.21284	0.21084	0.23333	0.22222	0.21111	0.17778	0.21111	0.21111	0.17778	0.21111	0.20134	0.21556
244	6995721|F|0-35:C>T-35:C>T	1	1363823	0.06516	0.06199	0.07222	0.10556	0.06111	0.06667	0.05	0.05556	0.06111	0.07778	0.06152	0.06222
245	9744122|F|0-26:C>A-26:C>A	1	1365785	0.09234	0.09094	0.10556	0.1	0.07778	0.08889	0.1	0.08889	0.08889	0.08889	0.0906	0.09111
246	3055422|F|0-12:C>A-12:C>A	1	1407329	0.18009	0.17966	0.18333	0.18333	0.17222	0.18333	0.18333	0.17778	0.15556	0.17778	0.17897	0.18
247	3055422|F|0-14:A>G-14:A>G	1	1407329	0.03504	0.03452	0.03889	0.03889	0.03889	0.03333	0.03333	0.03889	0.03333	0.03333	0.03579	0.03389
248	3055422|F|0-30:A>G-30:A>G	1	1407329	0.01113	0.01076	0.01111	0.01667	0	0.02222	0.00556	0.01667	0.01667	0	0.01007	0.01111
249	19320356|F|0-38:T>A-38:T>A	1	1408197	0.06352	0.06385	0.06667	0.05556	0.07222	0.06667	0.05556	0.06667	0.07222	0.05556	0.066	0.06278
250	9747174|F|0-58:A>G-58:A>G	1	1422037	0.44695	0.44618	0.45556	0.45	0.43889	0.44444	0.44444	0.45	0.44444	0.44444	0.44519	0.44667
251	5145497|F|0-28:A>G-28:A>G	1	1439404	0.04224	0.04269	0.03889	0.03889	0.05	0.04444	0.03333	0.03333	0.04444	0.05	0.04362	0.04222
252	3056077|F|0-65:A>G-65:A>G	1	1443066	0.26162	0.26095	0.26111	0.27222	0.27778	0.25556	0.25556	0.26667	0.27222	0.27778	0.2528	0.265
253	5403578|F|0-25:A>G-25:A>G	1	1446576	0.49935	0.49926	0.48889	0.48889	0.48333	0.45556	0.48889	0.5	0.46667	0.48889	0.48993	0.49611
254	5403578|F|0-32:G>A-32:G>A	1	1446576	0.22462	0.2242	0.22222	0.23333	0.22222	0.2	0.22222	0.26667	0.16667	0.21111	0.21029	0.23111
255	3051445|F|0-45:C>T-45:C>T	1	1449065	0.17583	0.17595	0.18333	0.16667	0.17222	0.18333	0.17222	0.17778	0.15	0.16667	0.17897	0.17444
256	9754669|F|0-25:A>G-25:A>G	1	1491112	0.43877	0.43987	0.43333	0.42778	0.43889	0.44444	0.41111	0.45556	0.44444	0.44444	0.44519	0.43722
257	4393180|F|0-8:C>T-8:C>T	1	1492480	0.35036	0.34967	0.36111	0.35	0.33889	0.35	0.35556	0.36111	0.35	0.35	0.34676	0.35111
258	3059864|F|0-34:A>G-34:A>G	1	1492978	0.13621	0.1366	0.13333	0.13333	0.12778	0.14444	0.13333	0.13889	0.13889	0.13333	0.13535	0.13722
259	3772754|F|0-18:C>T-18:C>T	1	1493015	0.43746	0.43801	0.42222	0.44444	0.43333	0.42222	0.44444	0.43889	0.45	0.44444	0.43848	0.43778
260	3772754|F|0-27:G>A-27:G>A	1	1493015	0.42469	0.42428	0.42778	0.42778	0.45	0.41111	0.4	0.43333	0.41667	0.43333	0.42506	0.42389
261	3763255|F|0-50:C>T-50:C>T	1	1493066	0.44532	0.44358	0.46111	0.45556	0.42778	0.45556	0.45	0.45556	0.45	0.44444	0.44855	0.44111
262	5402327|F|0-21:C>T-21:C>T	1	1493066	0.11166	0.11136	0.11111	0.11667	0.11111	0.11111	0.08889	0.1	0.12778	0.10556	0.11298	0.11056
263	5145080|F|0-11:C>T-11:C>T	1	1496524	0.4869	0.48738	0.48889	0.47778	0.48889	0.5	0.46667	0.48889	0.48333	0.47778	0.49217	0.485
264	5142573|F|0-67:A>C-67:A>C	1	1499076	0.36182	0.36117	0.36667	0.36667	0.36111	0.37778	0.35	0.36667	0.35	0.33889	0.36689	0.35833
265	3052367|F|0-15:T>C-15:T>C	1	1500210	0.37066	0.3712	0.37222	0.36111	0.37222	0.38889	0.37778	0.36667	0.35	0.34444	0.38031	0.36667
266	3451958|F|0-13:T>C-13:T>C	1	1500261	0.26785	0.26837	0.27778	0.25	0.26111	0.27778	0.26667	0.26667	0.25	0.25	0.27293	0.26611
267	3763255|F|0-44:G>A-44:G>A	1	1500261	0.24132	0.24091	0.26667	0.22222	0.22778	0.25	0.26111	0.23889	0.22778	0.22778	0.24609	0.23833
268	3053384|F|0-15:A>G-15:A>G	1	1509713	0.10576	0.10653	0.1	0.1	0.10556	0.10556	0.11111	0.1	0.11667	0.1	0.1085	0.10556
269	3053384|F|0-26:T>C-26:T>C	1	1509713	0.09954	0.09948	0.1	0.1	0.11667	0.1	0.08889	0.1	0.1	0.09444	0.10403	0.09722
270	3048963|F|0-52:C>T-52:C>T	1	1510715	0.10478	0.10542	0.1	0.1	0.10556	0.10556	0.11111	0.09444	0.11667	0.09444	0.10626	0.105
271	5142717|F|0-14:C>G-14:C>G	1	1511998	0.09987	0.09948	0.09444	0.11111	0.09444	0.1	0.10556	0.1	0.1	0.1	0.10403	0.09722
272	3992848|F|0-44:A>C-44:A>C	1	1515018	0.01113	0.01114	0.01111	0.01111	0.01111	0.01111	0.01111	0.01111	0.01111	0.01111	0.01119	0.01111
273	4393387|F|0-57:T>A-57:T>A	1	1540055	0.01048	0.01039	0.01111	0.01111	0.01111	0.01111	0.01111	0.01111	0.01111	0.01111	0.01119	0.01
274	3453275|F|0-33:A>G-33:A>G	1	1550512	0.14375	0.14365	0.14444	0.14444	0.14444	0.14444	0.13889	0.14444	0.13889	0.13889	0.14318	0.14389
275	3452736|F|0-43:C>G-43:C>G	1	1562960	0.17092	0.17298	0.16667	0.14444	0.18889	0.17778	0.17778	0.18889	0.17778	0.17778	0.1745	0.17222
276	3054340|F|0-38:T>G-38:T>G	1	1565548	0.14833	0.14922	0.12778	0.15556	0.13333	0.15556	0.15	0.12222	0.13333	0.15556	0.15324	0.14722
277	5399383|F|0-42:T>C-42:T>C	1	1565548	0.13065	0.12955	0.15556	0.12222	0.11111	0.13889	0.12222	0.13333	0.12222	0.12222	0.13311	0.12778
278	9752699|F|0-7:G>T-7:G>T	1	1573359	0.01048	0.01039	0.01667	0.00556	0.01667	0.01111	0.01111	0.01111	0.01111	0	0.01342	0.00889
279	5398987|F|0-29:C>A-29:C>A	1	1573388	0.01113	0.01114	0.01111	0.01111	0.01111	0.01111	0.01111	0.01111	0.01111	0.01111	0.01119	0.01111
280	3988258|F|0-33:T>G-33:T>G	1	1578149	0.44663	0.44618	0.45556	0.44444	0.43889	0.44444	0.44444	0.44444	0.45	0.44444	0.44519	0.44667
281	100023962|F|0-47:T>G-47:T>G	1	1600759	0.01081	0.01076	0.01111	0.01111	0.01111	0.01111	0.01111	0.01667	0.01111	0.01111	0.00895	0.01167
282	3445074|F|0-34:G>C-34:G>C	1	1605765	0.36804	0.36748	0.37778	0.36667	0.35556	0.36667	0.36667	0.36667	0.36667	0.36667	0.36465	0.36889
283	3754249|F|0-29:G>A-29:G>A	1	1624297	0.01539	0.01522	0.01667	0.01667	0.01111	0.01667	0.01111	0.01111	0.01667	0.02222	0.01342	0.01611
284	3996684|F|0-25:C>T-25:C>T	1	1627278	0.44041	0.44209	0.43333	0.42222	0.45556	0.42778	0.42222	0.44444	0.43333	0.43889	0.44743	0.43944
285	3996684|F|0-39:A>C-39:A>C	1	1627278	0.03405	0.03415	0.03333	0.03333	0.03333	0.03333	0.03333	0.03333	0.03333	0.03333	0.03356	0.03444
286	3054639|F|0-19:G>A-19:G>A	1	1632066	0.17125	0.17038	0.17778	0.17778	0.17222	0.16667	0.17778	0.17222	0.17778	0.17778	0.17002	0.17056
287	3055022|F|0-9:T>C-9:T>C	1	1671637	0.06451	0.06496	0.05556	0.06667	0.06667	0.05556	0.05556	0.06667	0.07222	0.07222	0.06376	0.06556
288	5395955|F|0-64:T>G-64:T>G	1	1671637	0.43615	0.43467	0.45556	0.43889	0.43333	0.43333	0.43333	0.43333	0.43333	0.43333	0.43512	0.43444
289	3059021|F|0-27:C>A-27:C>A	1	1685274	0.0871	0.08612	0.08333	0.10556	0.08889	0.08333	0.08889	0.08333	0.1	0.08889	0.08837	0.085
290	3054985|F|0-32:A>C-32:A>C	1	1687419	0.06352	0.0631	0.06111	0.07222	0.06667	0.05556	0.05556	0.05556	0.07222	0.07222	0.06152	0.06389
291	3054985|F|0-43:A>C-43:A>C	1	1687419	0.01113	0.01039	0.01111	0.02222	0.01111	0.01111	0.01111	0.01111	0.01111	0.01111	0.01119	0.01
292	5401938|F|0-12:C>A-12:C>A	1	1695729	0.35494	0.35152	0.39444	0.36667	0.37778	0.36667	0.36667	0.34444	0.33333	0.34444	0.35347	0.35056
293	5401938|F|0-17:C>G-17:C>G	1	1695729	0.09758	0.098	0.08889	0.1	0.07778	0.07778	0.11111	0.1	0.1	0.1	0.09172	0.10111
294	3993173|F|0-44:T>A-44:T>A	1	1714364	0.44335	0.44358	0.45	0.43333	0.43333	0.43333	0.44444	0.44444	0.45	0.43333	0.44072	0.445
295	3447248|F|0-54:C>A-54:C>A	1	1722207	0.44466	0.43987	0.45	0.48889	0.46667	0.42222	0.43333	0.46667	0.43333	0.42222	0.42953	0.445
296	3447462|F|0-31:T>C-31:T>C	1	1735862	0.25508	0.25353	0.28333	0.25	0.26111	0.23333	0.26111	0.27778	0.23333	0.26667	0.24609	0.25722
297	5142210|F|0-12:C>T-12:C>T	1	1735862	0.01965	0.02004	0.01111	0.02222	0.02222	0.02222	0.01111	0.02222	0.01111	0.02222	0.02013	0.02
298	5142210|F|0-5:C>T-5:C>T	1	1735862	0.01179	0.01188	0.01111	0.01111	0.01111	0.01111	0.01111	0.01111	0.01111	0.01111	0.01342	0.01111
299	5142210|F|0-6:G>A-6:G>A	1	1735862	0.14833	0.14662	0.17222	0.15	0.15	0.14444	0.17222	0.14444	0.13333	0.14444	0.14318	0.14833
300	6994969|F|0-16:C>T-16:C>T	1	1747172	0.02685	0.02673	0.02778	0.02778	0.04444	0.02222	0.02222	0.02222	0.03333	0.03333	0.03132	0.02444
301	9747376|F|0-23:A>G-23:A>G	1	1755582	0.01965	0.01782	0.03333	0.03333	0.02222	0.01111	0.02222	0.02222	0.01111	0.02222	0.0179	0.01778
302	3063189|F|0-64:G>A-64:G>A	1	1760652	0.43549	0.43578	0.43333	0.43333	0.43333	0.43333	0.43333	0.43333	0.43333	0.43333	0.43736	0.435
303	9730069|F|0-42:A>G-42:A>G	1	1765084	0.01277	0.01299	0.01111	0.01111	0.01667	0.02222	0.01111	0.01111	0.01667	0.01667	0.01454	0.01222
304	5391031|F|0-21:C>T-21:C>T	1	1770147	0.43517	0.4343	0.43889	0.44444	0.43333	0.43333	0.43333	0.43333	0.43333	0.43333	0.43512	0.43389
305	3050014|F|0-37:A>C-37:A>C	1	1775288	0.01113	0.01114	0.01111	0.01111	0.01111	0.01111	0.01111	0.01111	0.01111	0.01111	0.01119	0.01111
306	3049989|F|0-26:T>A-26:T>A	1	1779369	0.01146	0.01151	0.01111	0.01111	0.01111	0.01111	0.01111	0.01667	0.01111	0.01111	0.01119	0.01167
307	3995320|F|0-7:G>T-7:G>T	1	1783049	0.02292	0.02301	0.02222	0.02222	0.02222	0.02222	0.02222	0.02222	0.02222	0.02778	0.02349	0.02278
308	3053095|F|0-46:G>A-46:G>A	1	1813218	0.44859	0.4484	0.46667	0.43333	0.45	0.43333	0.45	0.45	0.46111	0.44444	0.45078	0.44722
309	3053095|F|0-50:G>A-50:G>A	1	1813218	0.49771	0.49852	0.48333	0.5	0.48889	0.48889	0.5	0.48889	0.48889	0.48889	0.5	0.49778
310	3053303|F|0-52:G>A-52:G>A	1	1815648	0.04977	0.04974	0.05	0.05	0.06111	0.04444	0.05	0.04444	0.06667	0.05556	0.05034	0.04944
311	100029323|F|0-5:A>T-5:A>T	1	1815934	0.02161	0.02153	0.02222	0.02222	0.02222	0.02222	0.02222	0.02222	0.01111	0.02222	0.02237	0.02111
312	3055816|F|0-65:A>G-65:A>G	1	1816000	0.14407	0.14328	0.14444	0.15556	0.12778	0.15	0.16667	0.12778	0.15556	0.16667	0.14094	0.14444
313	3057672|F|0-59:C>G-59:C>G	1	1838490	0.18566	0.18077	0.21111	0.23333	0.15556	0.16667	0.18889	0.17778	0.17778	0.18889	0.17002	0.18611
314	3057328|F|0-29:C>A-29:C>A	1	1839995	0.1516	0.15071	0.15556	0.16111	0.16667	0.16111	0.16111	0.13889	0.15556	0.16111	0.15436	0.14889
315	3057320|F|0-22:G>A-22:G>A	1	1840176	0.43582	0.43467	0.43889	0.45	0.43333	0.43333	0.43333	0.43333	0.43333	0.43333	0.4396	0.43222
316	45546015|F|0-30:C>G-30:C>G	1	1840176	0.0334	0.03341	0.03333	0.03333	0.03333	0.06667	0.04444	0.03333	0.02222	0.02222	0.03803	0.03111
317	5396629|F|0-35:G>T-35:G>T	1	1840854	0.01048	0.01039	0.01667	0.00556	0.01667	0.01111	0.01111	0.01111	0.01111	0	0.01342	0.00889
318	3055191|F|0-48:C>A-48:C>A	1	1870284	0.09136	0.09094	0.08333	0.10556	0.08333	0.1	0.08889	0.08889	0.08889	0.08889	0.08613	0.09333
319	3058235|F|0-48:C>G-48:C>G	1	1878713	0.2017	0.19822	0.23333	0.22222	0.24444	0.18889	0.16667	0.22222	0.21111	0.21111	0.20134	0.19667
320	6996204|F|0-23:G>T-23:G>T	1	1889217	0.2613	0.26206	0.26111	0.25	0.26667	0.25	0.24444	0.24444	0.24444	0.25	0.26622	0.26
321	3051007|F|0-49:G>T-49:G>T	1	1897876	0.26686	0.26726	0.25556	0.27222	0.26667	0.25	0.25	0.27222	0.25556	0.25556	0.26957	0.26611
322	3998272|F|0-35:T>A-35:T>A	1	1929864	0.03569	0.03526	0.04444	0.03333	0.03333	0.03889	0.03333	0.03333	0.03333	0.03889	0.03579	0.035
323	19323205|F|0-12:A>G-12:A>G	1	1963060	0.47446	0.47439	0.47222	0.47778	0.47778	0.45556	0.44444	0.48889	0.48889	0.45556	0.47204	0.47556
324	19323205|F|0-35:T>G-35:T>G	1	1963060	0.46824	0.46659	0.48333	0.47778	0.47778	0.44444	0.46667	0.47778	0.47778	0.47778	0.46421	0.46778
325	3050394|F|0-29:T>C-29:T>C	1	1997037	0.47642	0.47624	0.48889	0.46667	0.5	0.45556	0.47778	0.47778	0.48889	0.46667	0.47651	0.47611
326	3050394|F|0-44:T>C-44:T>C	1	1997037	0.44499	0.44618	0.43889	0.43333	0.45	0.44444	0.44444	0.45	0.45556	0.43333	0.44407	0.44722
327	3447525|F|0-6:G>T-6:G>T	1	1997037	0.45514	0.45137	0.5	0.46667	0.45556	0.45556	0.47778	0.45556	0.43333	0.44444	0.44519	0.45444
328	5144243|F|0-44:T>A-44:T>A	1	2021904	0.44434	0.44432	0.44444	0.44444	0.45556	0.44444	0.43333	0.44444	0.45556	0.43333	0.44743	0.44278
329	3449479|F|0-54:T>C-54:T>C	1	2042745	0.43549	0.43467	0.45	0.43333	0.43333	0.43333	0.43333	0.43333	0.43333	0.43333	0.43512	0.43444
330	5148389|F|0-30:A>G-30:A>G	1	2048690	0.45612	0.45509	0.46667	0.46111	0.46667	0.44444	0.44444	0.44444	0.46667	0.43333	0.45414	0.45556
331	5143540|F|0-43:G>A-43:G>A	1	2051084	0.13294	0.13437	0.12222	0.12222	0.12778	0.13333	0.12222	0.13333	0.14444	0.14444	0.13199	0.13556
332	6997034|F|0-46:C>A-46:C>A	1	2051084	0.10642	0.10653	0.1	0.11111	0.10556	0.11111	0.09444	0.10556	0.11667	0.11111	0.10738	0.10611
333	3057021|F|0-42:C>G-42:C>G	1	2052321	0.05632	0.05791	0.04444	0.04444	0.06667	0.06667	0.06667	0.06667	0.05556	0.05556	0.05817	0.05778
334	9757562|F|0-30:A>C-30:A>C	1	2052321	0.08612	0.08686	0.07778	0.08333	0.08889	0.08889	0.07778	0.08889	0.08889	0.08333	0.08613	0.08722
335	3764946|F|0-16:A>G-16:A>G	1	2066651	0.43222	0.43207	0.43333	0.43333	0.43333	0.41111	0.43333	0.43333	0.42778	0.43333	0.42729	0.43444
336	5401609|F|0-62:C>G-62:C>G	1	2077154	0.389	0.38901	0.38889	0.38889	0.38889	0.38889	0.38889	0.38889	0.38889	0.38889	0.38926	0.38889
337	3993322|F|0-33:A>G-33:A>G	1	2080269	0.04486	0.04491	0.04444	0.04444	0.05	0.04444	0.04444	0.04444	0.04444	0.04444	0.04586	0.04444
338	3439052|F|0-62:C>T-62:C>T	1	2080641	0.22462	0.22494	0.22222	0.22222	0.23333	0.24444	0.25	0.23333	0.22222	0.22778	0.22707	0.22389
339	3760131|F|0-38:G>T-38:G>T	1	2096671	0.0442	0.04417	0.04444	0.04444	0.04444	0.04444	0.04444	0.04444	0.04444	0.04444	0.04362	0.04444
340	3064093|F|0-45:T>G-45:T>G	1	2097600	0.09398	0.0954	0.08333	0.08333	0.10556	0.09444	0.08889	0.11111	0.08333	0.08889	0.08949	0.09833
341	3453930|F|0-51:A>T-51:A>T	1	2101496	0.02783	0.02784	0.02778	0.02778	0.03333	0.02222	0.02778	0.02222	0.03333	0.05	0.02461	0.02944
342	5397170|F|0-34:G>T-34:G>T	1	2117576	0.03143	0.03118	0.03333	0.03333	0.03889	0.03333	0.03333	0.03333	0.03333	0.03889	0.03132	0.03111
343	5395908|F|0-48:C>A-48:C>A	1	2117642	0.18238	0.18189	0.18889	0.18333	0.18889	0.19444	0.18333	0.2	0.15	0.18889	0.18233	0.18167
344	3445306|F|0-44:T>C-44:T>C	1	2119792	0.17125	0.17075	0.17222	0.17778	0.17778	0.17778	0.17222	0.17222	0.14444	0.17222	0.17562	0.16833
345	12387517|F|0-46:G>A-46:G>A	1	2122511	0.01572	0.01559	0.02222	0.01111	0.02778	0.01667	0	0.01111	0.02222	0.02222	0.02013	0.01333
346	3060500|F|0-57:G>A-57:G>A	1	2130330	0.19024	0.19042	0.18889	0.18889	0.2	0.2	0.2	0.18333	0.20556	0.18889	0.19239	0.18944
347	5388067|F|0-31:T>C-31:T>C	1	2158553	0.04846	0.04788	0.05556	0.05	0.05556	0.05	0.04444	0.04444	0.04444	0.05556	0.0481	0.04778
348	3055698|F|0-35:C>T-35:C>T	1	2173656	0.06025	0.06162	0.05	0.05	0.03333	0.05556	0.05556	0.06667	0.06111	0.05	0.05369	0.06556
349	5148244|F|0-14:C>A-14:C>A	1	2178590	0.01113	0.01114	0.01111	0.01111	0.01111	0.01111	0.01111	0.01111	0.01111	0.01111	0.01119	0.01111
350	3764384|F|0-6:C>T-6:C>T	1	2210409	0.17714	0.17595	0.19444	0.17778	0.17222	0.17778	0.18333	0.18889	0.16111	0.16667	0.17785	0.175
351	5147272|F|0-68:C>T-68:C>T	1	2212224	0.48461	0.48701	0.48333	0.45	0.48889	0.46667	0.48889	0.46667	0.48889	0.45556	0.49441	0.48333
352	3053481|F|0-13:T>C-13:T>C	1	2219427	0.26948	0.26875	0.26667	0.28333	0.26667	0.26667	0.26667	0.26667	0.28889	0.27778	0.26957	0.26833
353	3049286|F|0-35:G>C-35:G>C	1	2220438	0.01637	0.01707	0.01111	0.01111	0.01111	0.02222	0.02222	0.02222	0.01111	0.01111	0.01342	0.01889
354	9751676|F|0-20:T>C-20:T>C	1	2229670	0.08939	0.08946	0.09444	0.08333	0.08889	0.08889	0.07778	0.09444	0.08333	0.08889	0.08837	0.09
355	21590016|F|0-56:G>T-56:G>T	1	2229703	0.08644	0.08686	0.08333	0.08333	0.08889	0.08889	0.07778	0.08889	0.08889	0.08889	0.08725	0.08667
356	3764881|F|0-24:G>A-24:G>A	1	2238346	0.4666	0.46659	0.44444	0.48889	0.45556	0.5	0.5	0.47778	0.45556	0.48333	0.45973	0.47
357	3764881|F|0-59:A>C-59:A>C	1	2238346	0.43484	0.42984	0.46667	0.47778	0.42222	0.43333	0.43333	0.45556	0.37778	0.44444	0.42282	0.43333
358	3452673|F|0-22:C>T-22:C>T	1	2243504	0.03078	0.03044	0.03333	0.03333	0.02222	0.03333	0.03333	0.03333	0.02778	0.02778	0.02573	0.03278
359	3990466|F|0-25:C>T-25:C>T	1	2249552	0.01277	0.01299	0.01111	0.01111	0.01111	0.01667	0.01667	0.01111	0.01111	0.01111	0.0123	0.01333
360	3048737|F|0-46:A>C-46:A>C	1	2249591	0.2076	0.20787	0.20556	0.20556	0.18889	0.21111	0.20556	0.21667	0.18889	0.19444	0.20805	0.20778
361	3049980|F|0-47:T>C-47:T>C	1	2269002	0.426	0.4265	0.41667	0.42778	0.43333	0.40556	0.41667	0.41667	0.43889	0.45	0.42841	0.42556
362	3056434|F|0-29:C>A-29:C>A	1	2270135	0.25704	0.25687	0.26667	0.25	0.27222	0.23333	0.25	0.26111	0.27222	0.25556	0.25839	0.25611
363	28838711|F|0-20:A>G-20:A>G	1	2274707	0.0131	0.01336	0.01111	0.01111	0.01111	0.01111	0.01111	0.01667	0.02222	0.01111	0.01342	0.01333
364	6992598|F|0-53:G>A-53:G>A	1	2279232	0.01113	0.01114	0.01111	0.01111	0.01111	0.01111	0.01111	0.01111	0.01111	0.01111	0.01119	0.01111
365	3446312|F|0-5:A>C-5:A>C	1	2279392	0.11428	0.11136	0.13889	0.13333	0.1	0.08889	0.11111	0.11111	0.1	0.11111	0.10291	0.11556
366	3054488|F|0-49:T>G-49:T>G	1	2280572	0.13589	0.13623	0.13889	0.12778	0.14444	0.12222	0.13333	0.13889	0.13889	0.14444	0.13423	0.13722
367	3453221|F|0-38:A>G-38:A>G	1	2287253	0.0799	0.07981	0.08889	0.07222	0.05556	0.08889	0.08333	0.08333	0.06667	0.06111	0.07718	0.08111
368	3764190|F|0-38:C>A-38:C>A	1	2294606	0.48003	0.47958	0.47778	0.48889	0.46667	0.46667	0.48889	0.47778	0.45556	0.47778	0.48322	0.47778
369	3992823|F|0-12:C>T-12:C>T	1	2309055	0.03143	0.03192	0.02778	0.02778	0.03333	0.03333	0.02778	0.03333	0.03333	0.03333	0.03132	0.03222
370	3049539|F|0-34:G>T-34:G>T	1	2313085	0.02227	0.02227	0.02222	0.02222	0.02222	0.02222	0.02222	0.02222	0.02222	0.02222	0.02237	0.02222
371	3995984|F|0-52:T>C-52:T>C	1	2313151	0.43222	0.43133	0.45	0.42778	0.43333	0.43333	0.43333	0.43333	0.43333	0.43333	0.43624	0.42889
372	4386984|F|0-25:G>A-25:G>A	1	2327876	0.01637	0.01596	0.01667	0.02222	0.02222	0.02222	0.01667	0.00556	0.01667	0.01667	0.01678	0.01556
373	6992509|F|0-31:C>T-31:C>T	1	2343027	0.01834	0.0193	0.01111	0.01111	0.01111	0.02222	0.01111	0.02222	0.01111	0.02222	0.02013	0.01889
374	6992509|F|0-34:C>T-34:C>T	1	2343027	0.43484	0.4343	0.43889	0.43889	0.42778	0.43889	0.42778	0.42778	0.43333	0.43333	0.43624	0.43333
375	3987752|F|0-26:C>T-26:C>T	1	2356384	0.43582	0.43504	0.43889	0.44444	0.43333	0.42778	0.43889	0.43333	0.44444	0.42778	0.434	0.43556
376	4383989|F|0-11:T>C-11:T>C	1	2358180	0.43615	0.43541	0.44444	0.43889	0.43889	0.43889	0.42778	0.43333	0.43333	0.43333	0.43848	0.43389
377	4383989|F|0-21:C>T-21:C>T	1	2358180	0.03667	0.03675	0.03333	0.03889	0.03889	0.04444	0.03333	0.03333	0.05556	0.03333	0.03691	0.03667
378	9763483|F|0-31:C>A-31:C>A	1	2372177	0.3222	0.3222	0.26667	0.37778	0.25556	0.27778	0.35556	0.34444	0.3	0.27778	0.3132	0.32667
379	3049055|F|0-35:T>A-35:T>A	1	2375458	0.08382	0.08463	0.07778	0.07778	0.07222	0.07778	0.07778	0.08889	0.08333	0.07778	0.0783	0.08778
380	3054998|F|0-12:T>A-12:T>A	1	2375513	0.08743	0.08686	0.07778	0.10556	0.08333	0.08889	0.07778	0.06667	0.09444	0.09444	0.08389	0.08833
381	3988936|F|0-25:G>A-25:G>A	1	2378883	0.01113	0.01114	0.01111	0.01111	0.01111	0.01111	0.01111	0.01111	0.01111	0.01111	0.01119	0.01111
382	3991730|F|0-5:C>A-5:C>A	1	2381270	0.02554	0.02598	0.02222	0.02222	0.03333	0.03333	0.03333	0.02222	0.02778	0.02222	0.0302	0.02389
383	3989062|F|0-59:A>T-59:A>T	1	2381598	0.01015	0.01039	0.01111	0.00556	0.01111	0.01111	0	0.01111	0.01667	0.01111	0.01007	0.01056
384	3765461|F|0-36:C>T-36:C>T	1	2381664	0.43615	0.43467	0.45	0.44444	0.43333	0.43333	0.43333	0.43333	0.43333	0.43333	0.43512	0.43444
385	3765461|F|0-50:A>G-50:A>G	1	2381664	0.03143	0.03081	0.03889	0.03333	0.03333	0.06667	0.04444	0.02222	0.02222	0.02222	0.03915	0.02667
386	3452284|F|0-24:T>C-24:T>C	1	2388282	0.12541	0.12621	0.12222	0.11667	0.12222	0.12778	0.12778	0.12778	0.13333	0.12222	0.12416	0.12722
387	3452284|F|0-43:G>A-43:G>A	1	2388282	0.06058	0.06013	0.06667	0.06111	0.06111	0.07222	0.06111	0.05556	0.06667	0.06111	0.06264	0.05889
388	3059280|F|0-47:A>C-47:A>C	1	2388543	0.13196	0.13177	0.13333	0.13333	0.14444	0.13333	0.13889	0.12222	0.13333	0.12222	0.13982	0.12778
389	4390304|F|0-34:T>C-34:T>C	1	2401906	0.05337	0.05308	0.04444	0.06667	0.05	0.06667	0.04444	0.05556	0.05556	0.05556	0.05481	0.05222
390	4390304|F|0-62:T>A-62:T>A	1	2401906	0.43549	0.43467	0.44444	0.43889	0.43333	0.43333	0.43333	0.43333	0.43333	0.43333	0.43512	0.43444
391	4392331|F|0-10:T>C-10:T>C	1	2401972	0.43615	0.43504	0.44444	0.44444	0.43333	0.43333	0.43333	0.43333	0.43333	0.43333	0.43736	0.43389
392	3763204|F|0-13:T>C-13:T>C	1	2402248	0.08448	0.08426	0.07778	0.09444	0.07222	0.07778	0.07778	0.08889	0.07778	0.08333	0.07718	0.08778
393	5140261|F|0-10:C>T-10:C>T	1	2402248	0.05894	0.05902	0.06111	0.05556	0.06111	0.06667	0.05556	0.05556	0.06667	0.06667	0.06152	0.05778
394	3989337|F|0-62:A>G-62:A>G	1	2434332	0.15979	0.1611	0.14444	0.15556	0.18333	0.14444	0.12778	0.19444	0.18333	0.17778	0.15213	0.16556
395	9757794|F|0-20:C>G-20:C>G	1	2456645	0.18795	0.18857	0.17778	0.18889	0.21111	0.18889	0.17778	0.2	0.2	0.18889	0.18568	0.19
396	9747673|F|0-24:A>C-24:A>C	1	2476856	0.01506	0.01485	0.01111	0.02222	0.01111	0.03333	0	0.01111	0.01111	0.01111	0.0179	0.01333
397	3452236|F|0-39:G>A-39:G>A	1	2476922	0.41487	0.41648	0.40556	0.4	0.41667	0.39444	0.40556	0.41667	0.40556	0.42778	0.4094	0.42
398	3997515|F|0-44:T>C-44:T>C	1	2477855	0.05403	0.05457	0.05	0.05	0.05556	0.05556	0.04444	0.05556	0.05556	0.05556	0.05369	0.055
399	3997515|F|0-51:G>A-51:G>A	1	2477855	0.0131	0.01336	0.01111	0.01111	0.01111	0.01667	0.01111	0.00556	0.01111	0.01111	0.01566	0.01222
400	3447606|F|0-68:A>G-68:A>G	1	2478878	0.1241	0.12509	0.12222	0.11111	0.17778	0.12222	0.18333	0.07222	0.13333	0.13333	0.1443	0.11556
401	3447606|F|0-8:A>T-8:A>T	1	2478878	0.23739	0.23497	0.26667	0.24444	0.27778	0.24444	0.23333	0.25556	0.24444	0.23333	0.23378	0.23556
402	3452236|F|0-53:A>T-53:A>T	1	2505171	0.01473	0.01373	0.01111	0.03333	0.01111	0.02222	0.01111	0.02222	0.01111	0.01111	0.01678	0.01222
403	5405241|F|0-5:G>A-5:G>A	1	2512496	0.28847	0.28768	0.30556	0.28333	0.27222	0.28333	0.27778	0.28333	0.3	0.27778	0.29083	0.28611
404	3757482|F|0-27:T>A-27:T>A	1	2534593	0.01146	0.01151	0.01111	0.01111	0.01111	0.01111	0.01111	0.00556	0.01111	0.01111	0.01119	0.01167
405	3996697|F|0-12:C>T-12:C>T	1	2534829	0.01113	0.01114	0.01111	0.01111	0.01111	0.01111	0.01111	0.01111	0.01111	0.01111	0.01119	0.01111
406	3996697|F|0-43:G>T-43:G>T	1	2534829	0.01048	0.01039	0.01111	0.01111	0.01111	0.01111	0.01111	0.01111	0.01111	0.01111	0.00895	0.01111
407	6996558|F|0-45:G>C-45:G>C	1	2534829	0.26392	0.26206	0.3	0.25556	0.3	0.24444	0.27778	0.28889	0.23333	0.25556	0.26846	0.25889
408	3990214|F|0-27:C>A-27:C>A	1	2535202	0.26981	0.26986	0.23889	0.3	0.25556	0.23889	0.24444	0.22222	0.28333	0.28889	0.2774	0.26611
409	3452242|F|0-41:G>A-41:G>A	1	2545394	0.15946	0.15961	0.16111	0.15556	0.15556	0.14444	0.15556	0.16667	0.12778	0.13889	0.15884	0.16
410	3754407|F|0-45:C>G-45:C>G	1	2567862	0.01113	0.01114	0.01111	0.01111	0.01111	0.01111	0.01111	0.01111	0.01111	0.01111	0.01119	0.01111
411	3048611|F|0-15:T>C-15:T>C	1	2567913	0.02423	0.02376	0.02222	0.03333	0.02778	0.03333	0.02222	0.03333	0.01667	0.02778	0.02908	0.02111
412	3048611|F|0-51:G>A-51:G>A	1	2567913	0.26195	0.26244	0.23889	0.27778	0.24444	0.24444	0.26667	0.28333	0.25556	0.29444	0.2528	0.26722
413	5406989|F|0-15:C>G-15:C>G	1	2569160	0.48919	0.48961	0.49444	0.47778	0.46667	0.5	0.48889	0.48889	0.48889	0.48889	0.49105	0.48889
414	5406989|F|0-27:A>T-27:A>T	1	2569160	0.4188	0.41834	0.42778	0.41667	0.41111	0.41111	0.41111	0.42222	0.42222	0.41111	0.41834	0.41833
415	3448908|F|0-8:G>C-8:G>C	1	2575579	0.21087	0.21307	0.2	0.18889	0.21111	0.21111	0.2	0.21111	0.22222	0.22222	0.21029	0.21444
416	3453528|F|0-31:C>T-31:C>T	1	2575712	0.23674	0.23571	0.23889	0.25	0.24444	0.23333	0.21667	0.24444	0.24444	0.26667	0.22931	0.23889
417	5142604|F|0-30:G>C-30:G>C	1	2575712	0.09332	0.0928	0.09444	0.1	0.09444	0.1	0.10556	0.08889	0.09444	0.10556	0.09396	0.09222
418	3054658|F|0-5:G>C-5:G>C	1	2577277	0.28847	0.28471	0.31667	0.31667	0.27778	0.26667	0.26667	0.31111	0.28889	0.32778	0.27293	0.29056
419	5144254|F|0-54:A>C-54:A>C	1	2577277	0.10347	0.10245	0.11111	0.11111	0.12222	0.1	0.13333	0.08889	0.11111	0.10556	0.10962	0.09889
420	6997349|F|0-11:G>A-11:G>A	1	2577277	0.15979	0.15664	0.21111	0.15556	0.16667	0.15556	0.16667	0.15556	0.14444	0.16111	0.15996	0.155
421	3055152|F|0-65:G>A-65:G>A	1	2592165	0.15783	0.15739	0.17222	0.15	0.17222	0.15556	0.16667	0.15556	0.15	0.15556	0.16219	0.155
422	3058281|F|0-25:C>T-25:C>T	1	2600685	0.06287	0.06347	0.06111	0.05556	0.05556	0.06667	0.06111	0.06667	0.06667	0.06667	0.06376	0.06333
423	3058281|F|0-9:G>A-9:G>A	1	2600685	0.26097	0.26169	0.25556	0.25556	0.25	0.27222	0.25556	0.28889	0.24444	0.27222	0.25391	0.26556
424	3772632|F|0-10:C>T-10:C>T	1	2600971	0.01375	0.01262	0.02222	0.02222	0.01111	0	0	0.01111	0.01111	0.02222	0.01119	0.01333
425	22306853|F|0-34:A>G-34:A>G	1	2601452	0.01277	0.01225	0.01111	0.02222	0.01111	0.01111	0.01667	0.01111	0.01111	0.01111	0.01119	0.01278
426	9748143|F|0-39:C>T-39:C>T	1	2601452	0.43615	0.43578	0.44444	0.43333	0.42778	0.43889	0.43889	0.42778	0.42778	0.44444	0.43624	0.43556
427	9760582|F|0-43:A>G-43:A>G	1	2610402	0.43484	0.4343	0.43889	0.43889	0.43333	0.43333	0.43333	0.43333	0.43333	0.43333	0.43512	0.43389
428	3442626|F|0-58:A>G-58:A>G	1	2617271	0.14375	0.14291	0.14444	0.15556	0.14444	0.14444	0.15556	0.13333	0.11667	0.13889	0.14765	0.14056
429	3997714|F|0-26:T>C-26:T>C	1	2618461	0.02325	0.02339	0.02222	0.02222	0.02778	0.02222	0.03333	0.02222	0.01667	0.02222	0.02125	0.02444
430	3990071|F|0-40:C>T-40:C>T	1	2637133	0.4332	0.43281	0.43889	0.43333	0.43333	0.43333	0.43333	0.43333	0.42778	0.42778	0.434	0.43222
431	3754493|F|0-8:G>A-8:G>A	1	2637199	0.37917	0.37825	0.38333	0.38889	0.37778	0.37778	0.37778	0.37778	0.37778	0.37778	0.37808	0.37833
432	3438826|F|0-45:T>G-45:T>G	1	2641136	0.01113	0.01114	0.01111	0.01111	0.01111	0.01111	0.01111	0.01111	0.01111	0.01111	0.01119	0.01111
433	3053473|F|0-17:A>G-17:A>G	1	2655023	0.14735	0.14699	0.15	0.15	0.16111	0.12778	0.15	0.14444	0.14444	0.16111	0.14541	0.14778
434	3755780|F|0-63:T>G-63:T>G	1	2655089	0.01473	0.01448	0.01667	0.01667	0.02222	0.02222	0.02222	0.00556	0.01111	0.01111	0.02013	0.01167
435	3755780|F|0-65:C>A-65:C>A	1	2655089	0.01113	0.01114	0.01111	0.01111	0.01111	0.01111	0.01111	0.01111	0.01111	0.01111	0.01119	0.01111
436	3995624|F|0-56:T>A-56:T>A	1	2671519	0.01113	0.01114	0.01111	0.01111	0.01111	0.01111	0.01111	0.01111	0.01111	0.01111	0.01119	0.01111
437	5399189|F|0-22:T>A-22:T>A	1	2672912	0.43517	0.43393	0.45	0.43889	0.43333	0.43889	0.43333	0.43333	0.42778	0.43333	0.43512	0.43333
438	3442398|F|0-17:G>A-17:G>A	1	2683580	0.26359	0.26021	0.31667	0.26111	0.3	0.26667	0.24444	0.26667	0.24444	0.27222	0.26622	0.25722
439	3768622|F|0-34:C>T-34:C>T	1	2685044	0.32711	0.3222	0.39444	0.33333	0.35	0.31111	0.32778	0.41111	0.32778	0.35	0.31432	0.32611
440	3992329|F|0-52:C>T-52:C>T	1	2704331	0.01801	0.01782	0.02222	0.01667	0.02222	0.02778	0.02222	0.01111	0.01667	0.01667	0.02349	0.015
441	3052838|F|0-32:A>T-32:A>T	1	2710204	0.14375	0.14439	0.13889	0.13889	0.15556	0.13333	0.14444	0.13889	0.15	0.16111	0.14206	0.14556
442	3053521|F|0-54:G>A-54:G>A	1	2710968	0.01637	0.0167	0.01667	0.01111	0.02222	0.02222	0.03333	0.00556	0.01111	0.01111	0.02237	0.01389
443	3053521|F|0-60:C>T-60:C>T	1	2710968	0.05861	0.05902	0.05	0.06111	0.05556	0.06667	0.06667	0.06667	0.05556	0.05556	0.05369	0.06167
444	3058236|F|0-37:A>G-37:A>G	1	2716794	0.29142	0.29027	0.3	0.3	0.28889	0.3	0.28889	0.28333	0.29444	0.30556	0.29195	0.28944
445	3058236|F|0-56:G>A-56:G>A	1	2716794	0.0131	0.01262	0.02222	0.01111	0.01111	0.01111	0.02222	0.01111	0	0.01111	0.01566	0.01111
446	3998773|F|0-26:C>T-26:C>T	1	2716860	0.43582	0.43541	0.44444	0.43333	0.43333	0.42778	0.43889	0.43333	0.43333	0.43333	0.434	0.43611
447	100066628|F|0-48:T>C-48:T>C	1	2717727	0.01212	0.01225	0.01111	0.01111	0.01111	0.01667	0.01111	0.01111	0.01111	0.01111	0.0123	0.01222
448	3057556|F|0-11:C>G-11:C>G	1	2717727	0.13098	0.13215	0.12222	0.12222	0.15556	0.13333	0.12222	0.13333	0.12222	0.14444	0.13423	0.13111
449	9762960|F|0-61:T>C-61:T>C	1	2718346	0.38998	0.38938	0.39444	0.39444	0.38889	0.38889	0.38889	0.38889	0.38889	0.38889	0.38926	0.38944
450	3053924|F|0-34:T>C-34:T>C	1	2745253	0.14309	0.14217	0.14444	0.15556	0.14444	0.13333	0.13889	0.14444	0.14444	0.15556	0.14094	0.14278
451	5143786|F|0-35:T>C-35:T>C	1	2745319	0.45547	0.45397	0.47222	0.46111	0.45556	0.47778	0.46111	0.47222	0.45	0.44444	0.45526	0.45333
452	9744554|F|0-51:C>T-51:C>T	1	2750654	0.02489	0.02487	0.02778	0.02222	0.02778	0.02222	0.02778	0.02222	0.02778	0.02778	0.02013	0.02722
453	3052948|F|0-10:C>A-10:C>A	1	2750720	0.22626	0.22866	0.21111	0.20556	0.21667	0.23333	0.2	0.24444	0.25	0.26111	0.217	0.23444
454	5141021|F|0-6:C>T-6:C>T	1	2759334	0.01081	0.01076	0.01111	0.01111	0.01111	0.01111	0.01111	0.01111	0.01111	0.01111	0.01119	0.01056
455	5144560|F|0-54:C>T-54:C>T	1	2772610	0.18435	0.18337	0.18889	0.19444	0.17778	0.16667	0.18333	0.17778	0.16667	0.16667	0.18233	0.18389
456	5146932|F|0-6:A>T-6:A>T	1	2772610	0.01113	0.01114	0.01111	0.01111	0.01111	0.01111	0.01111	0.01111	0.01111	0.01111	0.01119	0.01111
457	45545217|F|0-67:G>A-67:G>A	1	2772676	0.13556	0.13808	0.12222	0.11111	0.13333	0.15556	0.16111	0.13333	0.12222	0.14444	0.14206	0.13611
458	3995289|F|0-54:C>A-54:C>A	1	2773038	0.01244	0.01262	0.01667	0.00556	0.01111	0.02222	0.01667	0.01111	0.01111	0.01111	0.01454	0.01167
459	3751766|F|0-9:G>A-9:G>A	1	2774210	0.29633	0.29473	0.31111	0.30556	0.3	0.27778	0.27778	0.3	0.3	0.28889	0.29083	0.29667
460	3759013|F|0-10:T>C-10:T>C	1	2780465	0.18795	0.18745	0.19444	0.18889	0.17778	0.17778	0.18333	0.18889	0.17222	0.17778	0.1868	0.18778
461	5395888|F|0-30:G>A-30:G>A	1	2803149	0.46955	0.46882	0.48333	0.46667	0.5	0.47778	0.46667	0.44444	0.48889	0.46667	0.4821	0.46222
462	3053459|F|0-55:A>C-55:A>C	1	2803215	0.36837	0.36971	0.32778	0.38889	0.3	0.37778	0.31667	0.40556	0.37778	0.37778	0.35682	0.37611
463	3055617|F|0-60:T>C-60:T>C	1	2806761	0.35625	0.35635	0.34444	0.36667	0.37222	0.35556	0.36111	0.35556	0.37222	0.36667	0.3557	0.35667
464	3052754|F|0-40:G>A-40:G>A	1	2812318	0.30714	0.30772	0.28889	0.31667	0.28889	0.28333	0.31667	0.36667	0.28333	0.35556	0.28523	0.31889
465	3446049|F|0-37:A>G-37:A>G	1	2813102	0.3127	0.31143	0.3	0.34444	0.29444	0.3	0.33889	0.33889	0.3	0.34444	0.29418	0.32
466	3053380|F|0-49:G>T-49:G>T	1	2813168	0.25344	0.25204	0.27778	0.25	0.22222	0.25556	0.27222	0.27222	0.22222	0.22222	0.25391	0.25111
467	3053380|F|0-58:T>A-58:T>A	1	2813168	0.31893	0.31626	0.31111	0.36667	0.28333	0.27778	0.32778	0.36667	0.3	0.36667	0.28523	0.33167
468	3063465|F|0-25:C>T-25:C>T	1	2834112	0.3592	0.36006	0.32778	0.37778	0.28333	0.36667	0.32778	0.38889	0.35556	0.36667	0.34228	0.36889
469	3052349|F|0-68:C>T-68:C>T	1	2835975	0.36608	0.36637	0.32222	0.40556	0.28889	0.36667	0.35	0.40556	0.37222	0.37778	0.35123	0.37389
470	3766296|F|0-24:G>A-24:G>A	1	2840445	0.46267	0.46362	0.46667	0.44444	0.46667	0.45	0.45	0.45556	0.45556	0.44444	0.46756	0.46167
471	5398811|F|0-17:G>A-17:G>A	1	2842013	0.48592	0.48812	0.46111	0.47778	0.45556	0.47778	0.5	0.47778	0.45556	0.47778	0.47539	0.49444
472	19323813|F|0-20:A>C-20:A>C	1	2860299	0.01244	0.01262	0.01111	0.01111	0.01111	0.01111	0.01111	0.01111	0.01111	0.01111	0.01342	0.01222
473	19323813|F|0-35:G>T-35:G>T	1	2860299	0.0131	0.01411	0.00556	0.00556	0.02222	0.01111	0.01667	0.01111	0.02222	0.02222	0.01119	0.01556
474	5143236|F|0-58:T>G-58:T>G	1	2865878	0.32318	0.32331	0.32778	0.31667	0.33333	0.32222	0.33333	0.33333	0.34444	0.31111	0.31767	0.32611
475	3054543|F|0-54:A>G-54:A>G	1	2886240	0.24165	0.24128	0.25	0.23889	0.23889	0.23333	0.23889	0.23333	0.23889	0.23889	0.24609	0.23889
476	3058798|F|0-20:A>G-20:A>G	1	2906060	0.49738	0.49852	0.48333	0.49444	0.49444	0.48889	0.5	0.5	0.5	0.48889	0.49888	0.49833
477	3049629|F|0-15:T>A-15:T>A	1	2960861	0.02194	0.0219	0.02222	0.02222	0.02222	0.02222	0.02222	0.02222	0.02222	0.02222	0.02125	0.02222
478	19322789|F|0-57:C>A-57:C>A	1	2973508	0.01113	0.01114	0.01111	0.01111	0.01111	0.01111	0.01111	0.01111	0.01111	0.01111	0.01119	0.01111
479	3050760|F|0-8:C>T-8:C>T	1	2973508	0.1909	0.19117	0.18889	0.18889	0.2	0.17778	0.18889	0.18889	0.20556	0.20556	0.19128	0.19111
480	5390822|F|0-44:C>T-44:C>T	1	2978294	0.24722	0.2461	0.23889	0.27222	0.21667	0.24444	0.23889	0.24444	0.24444	0.25556	0.24497	0.24667
481	3049433|F|0-45:A>G-45:A>G	1	2978360	0.0501	0.05048	0.04444	0.05	0.04444	0.05556	0.06111	0.05556	0.04444	0.04444	0.04586	0.05278
482	3053501|F|0-10:G>T-10:G>T	1	2978801	0.30779	0.30735	0.31111	0.31111	0.30556	0.31111	0.3	0.31111	0.3	0.3	0.31208	0.305
483	3053501|F|0-32:A>T-32:A>T	1	2978801	0.02259	0.02264	0.02222	0.02222	0.02222	0.02222	0.02222	0.02222	0.02222	0.02222	0.02125	0.02333
484	5141126|F|0-15:C>T-15:C>T	1	2999020	0.01212	0.01225	0.01111	0.01111	0.01111	0.01111	0.01111	0.01111	0.01111	0.01111	0.01454	0.01111
485	5141126|F|0-55:A>G-55:A>G	1	2999020	0.30092	0.29955	0.31667	0.30556	0.28889	0.3	0.28333	0.30556	0.28333	0.28889	0.30537	0.29667
486	3055917|F|0-31:G>T-31:G>T	1	3055730	0.07007	0.07016	0.06111	0.07778	0.06667	0.07778	0.07778	0.06667	0.06667	0.06667	0.06488	0.07278
487	3438007|F|0-23:C>T-23:C>T	1	3058337	0.02227	0.02227	0.02222	0.02222	0.02222	0.02222	0.02222	0.02222	0.02222	0.02222	0.02237	0.02222
488	3438007|F|0-27:T>C-27:T>C	1	3058337	0.03995	0.03898	0.04444	0.05	0.02778	0.03333	0.03333	0.03333	0.03333	0.03889	0.03691	0.04
489	5145637|F|0-24:A>G-24:A>G	1	3074198	0.02816	0.02895	0.02222	0.02222	0.03333	0.02222	0.02222	0.03333	0.02222	0.02222	0.03356	0.02667
490	3057821|F|0-6:C>A-6:C>A	1	3089215	0.32908	0.32739	0.35	0.33333	0.31111	0.34444	0.31667	0.33889	0.3	0.33889	0.33781	0.32222
491	3439009|F|0-11:A>G-11:A>G	1	3094309	0.0501	0.04974	0.05	0.05556	0.04444	0.05556	0.05556	0.05556	0.04444	0.04444	0.04586	0.05167
492	3439009|F|0-14:A>C-14:A>C	1	3094309	0.01277	0.01262	0.01667	0.01111	0.01111	0.02222	0.01667	0.01111	0.01111	0.01111	0.01454	0.01167
493	3052040|F|0-27:T>G-27:T>G	1	3111874	0.47119	0.47216	0.46667	0.46111	0.47778	0.48889	0.45556	0.48889	0.46667	0.46667	0.47875	0.46889
494	3452190|F|0-12:G>A-12:G>A	1	3221467	0.22888	0.23088	0.21111	0.21667	0.23333	0.24444	0.22222	0.22222	0.23889	0.25556	0.22707	0.23278
495	5406791|F|0-19:G>A-19:G>A	1	3228987	0.43648	0.43653	0.43333	0.43889	0.43333	0.43333	0.43333	0.44444	0.43333	0.43333	0.43624	0.43667
496	9762179|F|0-39:T>G-39:T>G	1	3251278	0.45907	0.46028	0.45556	0.44444	0.46667	0.46667	0.45556	0.45556	0.46667	0.46667	0.46085	0.46
497	3441735|F|0-35:C>T-35:C>T	1	3273650	0.0812	0.08018	0.07778	0.1	0.08889	0.06667	0.1	0.07778	0.06667	0.05556	0.08054	0.08
498	3992404|F|0-33:A>T-33:A>T	1	3282521	0.02259	0.02264	0.02222	0.02222	0.02778	0.02222	0.02222	0.02222	0.02222	0.02222	0.02349	0.02222
499	3450125|F|0-7:C>T-7:C>T	1	3318475	0.30648	0.30549	0.33333	0.29444	0.33333	0.32778	0.25	0.31667	0.31111	0.28889	0.31767	0.29944
500	3440686|F|0-56:T>C-56:T>C	1	3318798	0.11002	0.10913	0.11667	0.11667	0.08889	0.11667	0.10556	0.11667	0.12222	0.1	0.10515	0.11111
501	3999042|F|0-64:A>T-64:A>T	1	3338923	0.43484	0.43467	0.43889	0.43333	0.43333	0.43333	0.43333	0.43333	0.43333	0.43333	0.43512	0.43444
502	3995641|F|0-37:A>T-37:A>T	1	3341009	0.43582	0.43541	0.43889	0.43889	0.43333	0.43333	0.43333	0.43889	0.42778	0.43333	0.43848	0.43389
503	3439899|F|0-26:A>C-26:A>C	1	3345530	0.07826	0.07832	0.06667	0.08889	0.1	0.06667	0.1	0.06667	0.06667	0.05556	0.08277	0.07611
504	3048770|F|0-53:T>C-53:T>C	1	3345586	0.49607	0.49592	0.5	0.49444	0.5	0.48889	0.48889	0.49444	0.5	0.5	0.49888	0.49444
505	3767482|F|0-10:T>G-10:T>G	1	3426806	0.21644	0.21604	0.21667	0.22222	0.23333	0.20556	0.20556	0.21667	0.20556	0.22222	0.2226	0.21278
506	3058033|F|0-39:A>G-39:A>G	1	3438876	0.24951	0.24944	0.23333	0.26667	0.27778	0.27778	0.27222	0.23333	0.25556	0.25556	0.25168	0.24833
507	9753792|F|0-47:A>C-47:A>C	1	3438876	0.31172	0.31292	0.31111	0.29444	0.3	0.30556	0.27778	0.33333	0.3	0.30556	0.30984	0.31444
508	3062515|F|0-38:T>C-38:T>C	1	3438942	0.2554	0.25464	0.26667	0.25556	0.25	0.22778	0.23333	0.26111	0.23889	0.26111	0.25391	0.255
509	3989534|F|0-36:C>A-36:C>A	1	3453033	0.43517	0.43467	0.43889	0.43889	0.43333	0.43333	0.43333	0.43333	0.43333	0.43333	0.43512	0.43444
510	3989534|F|0-51:T>G-51:T>G	1	3453033	0.02096	0.02079	0.02222	0.02222	0.01111	0.02222	0.03333	0.01111	0.01111	0.02222	0.02237	0.02
511	3051366|F|0-24:A>G-24:A>G	1	3459147	0.36968	0.36934	0.36111	0.38333	0.37778	0.35556	0.35556	0.35556	0.37778	0.37778	0.36913	0.36944
512	3759301|F|0-61:C>T-61:C>T	1	3465592	0.01146	0.01151	0.00556	0.01667	0.01111	0.01111	0.01667	0.01111	0.01111	0.01111	0.01119	0.01167
513	3052700|F|0-50:A>G-50:A>G	1	3471471	0.17649	0.17669	0.16667	0.18333	0.18333	0.17222	0.16111	0.18889	0.17222	0.18889	0.18456	0.17278
514	3770995|F|0-14:T>C-14:T>C	1	3476555	0.01179	0.01151	0.01667	0.01111	0.01111	0.01111	0.01111	0.01111	0.01111	0.01111	0.0123	0.01111
515	3453215|F|0-41:T>C-41:T>C	1	3485321	0.36084	0.35857	0.38889	0.36667	0.37778	0.35556	0.36667	0.36667	0.3	0.36667	0.36913	0.35333
516	5391074|F|0-8:T>C-8:T>C	1	3485321	0.22495	0.22457	0.22222	0.23333	0.24444	0.22222	0.25556	0.23333	0.2	0.25556	0.23154	0.22111
517	3054086|F|0-54:C>A-54:C>A	1	3516660	0.04093	0.03972	0.05556	0.04444	0.04444	0.04444	0.04444	0.03889	0.04444	0.03889	0.04698	0.03611
518	45546019|F|0-63:C>G-63:C>G	1	3516726	0.15324	0.15145	0.18889	0.14444	0.16667	0.18889	0.16667	0.14444	0.16667	0.13333	0.14541	0.15444
519	5388794|F|0-42:T>C-42:T>C	1	3516726	0.41618	0.41537	0.41667	0.42778	0.41111	0.38889	0.43333	0.41111	0.41111	0.43333	0.41051	0.41778
520	3060145|F|0-13:A>T-13:A>T	1	3517871	0.26228	0.26095	0.29444	0.25	0.26667	0.24444	0.26667	0.26667	0.26111	0.25556	0.26846	0.25722
521	3060145|F|0-63:G>A-63:G>A	1	3517871	0.13491	0.13474	0.13889	0.13333	0.12222	0.14444	0.13889	0.13889	0.13333	0.13333	0.13199	0.13611
522	3441152|F|0-5:T>C-5:T>C	1	3519763	0.43517	0.43504	0.43889	0.43333	0.43333	0.43333	0.43333	0.43889	0.43333	0.43333	0.43512	0.435
523	3994768|F|0-49:T>C-49:T>C	1	3519955	0.03766	0.03823	0.03333	0.03333	0.04444	0.03889	0.03889	0.03889	0.03333	0.03889	0.04251	0.03611
524	5399241|F|0-37:T>C-37:T>C	1	3527262	0.33988	0.33779	0.35556	0.35556	0.32222	0.32222	0.35556	0.37778	0.32222	0.28889	0.31544	0.34889
525	100027428|F|0-56:C>T-56:C>T	1	3552812	0.01015	0.01039	0.00556	0.01111	0.01111	0.01111	0.01111	0.01111	0.02222	0.01111	0.00895	0.01111
526	3050663|F|0-17:C>A-17:C>A	1	3561854	0.02521	0.02561	0.02222	0.02222	0.03333	0.02222	0.02222	0.02222	0.03333	0.03333	0.02796	0.02444
527	9747412|F|0-12:A>G-12:A>G	1	3569820	0.34709	0.3467	0.35556	0.34444	0.34444	0.34444	0.35	0.33333	0.34444	0.35	0.34564	0.34722
528	3765903|F|0-21:G>T-21:G>T	1	3570914	0.13654	0.13697	0.13333	0.13333	0.13333	0.13333	0.13333	0.13889	0.14444	0.13333	0.13535	0.13778
529	3765903|F|0-27:T>C-27:T>C	1	3570914	0.0871	0.0876	0.08333	0.08333	0.08889	0.08889	0.07778	0.08889	0.08889	0.08889	0.08725	0.08778
530	5141129|F|0-18:A>G-18:A>G	1	3573490	0.02587	0.02598	0.02222	0.02778	0.02222	0.02222	0.02222	0.02778	0.03333	0.02222	0.02461	0.02667
531	5141129|F|0-60:T>C-60:T>C	1	3573490	0.0537	0.05419	0.05	0.05	0.05	0.05556	0.05556	0.06111	0.05556	0.04444	0.05034	0.05611
532	5141129|F|0-9:G>T-9:G>T	1	3573490	0.01015	0.01076	0.00556	0.00556	0.01111	0.01111	0.01111	0.01667	0.01111	0.01111	0.00895	0.01167
533	3051381|F|0-49:A>G-49:A>G	1	3577891	0.02227	0.02227	0.02222	0.02222	0.02222	0.02222	0.02222	0.02222	0.02222	0.02222	0.02237	0.02222
534	3051381|F|0-67:C>A-67:C>A	1	3577891	0.06483	0.06533	0.06111	0.06111	0.06667	0.06667	0.05556	0.06667	0.06667	0.06667	0.06711	0.06444
535	3753616|F|0-17:T>G-17:T>G	1	3577891	0.23183	0.23422	0.2	0.22778	0.22222	0.23333	0.25556	0.25	0.22222	0.23889	0.23154	0.23556
536	28177264|F|0-5:G>A-5:G>A	1	3621021	0.03307	0.03267	0.03333	0.03889	0.03889	0.07778	0.03889	0.02778	0.01667	0.03889	0.04474	0.02667
537	5388493|F|0-46:G>C-46:G>C	1	3625485	0.43353	0.43356	0.43333	0.43333	0.43333	0.43333	0.43333	0.43333	0.43333	0.43333	0.434	0.43333
538	3049967|F|0-46:C>A-46:C>A	1	3630272	0.08775	0.0876	0.08333	0.09444	0.08889	0.08889	0.08889	0.08889	0.1	0.09444	0.08501	0.08889
539	3441733|F|0-35:C>T-35:C>T	1	3630325	0.09168	0.09206	0.07778	0.1	0.08889	0.08889	0.08889	0.08889	0.1	0.08889	0.09284	0.09167
540	3441733|F|0-39:C>T-39:C>T	1	3630325	0.05992	0.06088	0.05556	0.05	0.06667	0.05556	0.05556	0.07222	0.05556	0.05556	0.0604	0.06111
541	5389644|F|0-52:G>A-52:G>A	1	3630325	0.08153	0.08166	0.07778	0.08333	0.08889	0.08889	0.06667	0.08889	0.07222	0.07778	0.08613	0.07944
542	5403124|F|0-65:A>G-65:A>G	1	3630325	0.02292	0.02301	0.02222	0.02222	0.02222	0.02222	0.02222	0.02222	0.02222	0.02222	0.02461	0.02222
543	9751957|F|0-36:G>C-36:G>C	1	3635910	0.04388	0.0438	0.04444	0.04444	0.04444	0.04444	0.04444	0.04444	0.04444	0.04444	0.04474	0.04333
544	5402550|F|0-37:A>C-37:A>C	1	3635953	0.43549	0.43467	0.44444	0.43889	0.43333	0.43333	0.43333	0.43333	0.43333	0.43333	0.43512	0.43444
545	100090732|F|0-19:C>T-19:C>T	1	3639684	0.02259	0.02227	0.02222	0.02778	0.02222	0.02222	0.02222	0.02222	0.01667	0.02222	0.02237	0.02222
546	3057015|F|0-19:A>G-19:A>G	1	3653075	0.17027	0.16927	0.18889	0.16667	0.18889	0.17778	0.17778	0.16111	0.15556	0.17778	0.17785	0.165
547	3438122|F|0-44:G>A-44:G>A	1	3669860	0.43549	0.43504	0.44444	0.43333	0.43333	0.43333	0.43333	0.44444	0.43333	0.43333	0.434	0.43556
548	3447912|F|0-62:C>G-62:C>G	1	3674986	0.01081	0.01076	0.01111	0.01111	0.01111	0.01111	0.01111	0.01111	0.01111	0.01111	0.01007	0.01111
549	4392000|F|0-66:A>G-66:A>G	1	3675081	0.06582	0.06607	0.06111	0.06667	0.06667	0.06667	0.06667	0.06667	0.06667	0.06667	0.06376	0.06722
550	4384115|F|0-41:C>T-41:C>T	1	3677253	0.0131	0.01336	0.01111	0.01111	0.01111	0.01111	0.01111	0.02222	0.01111	0.02222	0.01119	0.01444
551	4384115|F|0-60:C>T-60:C>T	1	3677253	0.07793	0.07795	0.07778	0.07778	0.08333	0.07778	0.07778	0.07778	0.07778	0.07778	0.0783	0.07778
552	3057313|F|0-22:C>T-22:C>T	1	3677892	0.34447	0.34373	0.35	0.35	0.34444	0.33889	0.33889	0.34444	0.33333	0.35	0.3434	0.34389
553	9726657|F|0-63:A>T-63:A>T	1	3681411	0.01113	0.01114	0.01111	0.01111	0.01111	0.01111	0.01111	0.01111	0.01111	0.01111	0.01119	0.01111
554	3447900|F|0-8:C>T-8:C>T	1	3683271	0.26293	0.26132	0.27222	0.27778	0.23889	0.25556	0.25	0.25556	0.25556	0.25	0.26063	0.26167
555	4393014|F|0-66:C>T-66:C>T	1	3688375	0.16732	0.16667	0.17778	0.16667	0.17778	0.16667	0.17222	0.16111	0.16111	0.17778	0.17002	0.165
556	45545968|F|0-14:A>G-14:A>G	1	3696814	0.02227	0.02227	0.02222	0.02222	0.02222	0.02222	0.02222	0.02222	0.02222	0.02222	0.02237	0.02222
557	3050053|F|0-18:T>C-18:T>C	1	3707611	0.05796	0.05791	0.05556	0.06111	0.05556	0.05556	0.05556	0.05556	0.05556	0.05556	0.06152	0.05611
558	3050053|F|0-6:A>G-6:A>G	1	3707611	0.31565	0.31626	0.31667	0.30556	0.31111	0.31111	0.31111	0.32778	0.31111	0.31111	0.3132	0.31778
559	3992877|F|0-60:C>G-60:C>G	1	3717227	0.02227	0.02227	0.02222	0.02222	0.02222	0.02222	0.02222	0.02222	0.02222	0.02222	0.02237	0.02222
560	4393169|F|0-59:A>G-59:A>G	1	3721363	0.07138	0.07127	0.06667	0.07778	0.07778	0.06667	0.07778	0.06667	0.07222	0.07778	0.06823	0.07278
561	3440773|F|0-17:A>G-17:A>G	1	3721429	0.1873	0.18671	0.18333	0.2	0.17778	0.18889	0.18889	0.17778	0.17778	0.18333	0.1868	0.18667
562	5400763|F|0-34:G>A-34:G>A	1	3740229	0.43484	0.43504	0.43889	0.42778	0.43333	0.43333	0.43333	0.43333	0.43333	0.43333	0.43512	0.435
563	5407479|F|0-7:C>G-7:C>G	1	3740295	0.43418	0.4343	0.43333	0.43333	0.43333	0.43333	0.43333	0.43333	0.43333	0.43333	0.434	0.43444
564	3447154|F|0-5:T>A-5:T>A	1	3759779	0.4391	0.4395	0.43333	0.43889	0.43333	0.43333	0.43333	0.44444	0.44444	0.43333	0.43624	0.44111
565	3447154|F|0-6:G>A-6:G>A	1	3759779	0.01703	0.01707	0.01111	0.02222	0.01111	0.02222	0.01111	0.01111	0.01111	0.01111	0.0179	0.01667
566	5401568|F|0-44:C>T-44:C>T	1	3789693	0.44499	0.44432	0.45	0.45	0.44444	0.44444	0.44444	0.44444	0.44444	0.44444	0.44407	0.44444
567	3050199|F|0-48:C>T-48:C>T	1	3821709	0.22135	0.2216	0.21667	0.22222	0.23333	0.21111	0.21667	0.22222	0.23333	0.22778	0.2226	0.22111
568	3049496|F|0-20:T>C-20:T>C	1	3822206	0.23608	0.23645	0.23333	0.23333	0.25556	0.22222	0.22222	0.22778	0.24444	0.23333	0.24161	0.23389
569	6997368|F|0-65:G>A-65:G>A	1	3822206	0.05566	0.05419	0.06667	0.06667	0.06111	0.05556	0.05556	0.05556	0.05	0.05556	0.05481	0.05389
570	3445114|F|0-19:T>A-19:T>A	1	3822272	0.48887	0.48998	0.48889	0.47222	0.48333	0.5	0.47778	0.46667	0.48889	0.46667	0.49329	0.48167
571	3448180|F|0-37:G>A-37:G>A	1	3822272	0.48854	0.49072	0.45556	0.48889	0.46667	0.47778	0.48889	0.47778	0.5	0.5	0.47651	0.49778
572	3450383|F|0-9:T>G-9:T>G	1	3843035	0.22888	0.2294	0.23333	0.21667	0.23889	0.22222	0.22778	0.22778	0.25	0.22778	0.22595	0.23111
573	3441690|F|0-12:G>A-12:G>A	1	3859401	0.24427	0.24425	0.26667	0.22222	0.24444	0.25556	0.23889	0.26667	0.22778	0.27778	0.24273	0.245
574	3441690|F|0-6:T>C-6:T>C	1	3859401	0.46726	0.46845	0.46667	0.45	0.47778	0.47222	0.46667	0.47222	0.47222	0.47778	0.47315	0.46611
575	3447727|F|0-19:T>G-19:T>G	1	3885284	0.36379	0.36192	0.38889	0.36667	0.35556	0.36667	0.36667	0.38889	0.35556	0.34444	0.36353	0.36111
576	3447727|F|0-49:T>G-49:T>G	1	3885284	0.05534	0.05531	0.05556	0.05556	0.06667	0.05556	0.05556	0.05556	0.05556	0.05556	0.05817	0.05389
577	3443595|F|0-49:C>T-49:C>T	1	3886895	0.44401	0.44321	0.45556	0.44444	0.44444	0.45556	0.44444	0.44444	0.44444	0.43333	0.44295	0.44333
578	3063666|F|0-40:T>C-40:T>C	1	3886970	0.18828	0.18782	0.17778	0.20556	0.20556	0.19444	0.17222	0.21111	0.18889	0.21111	0.1868	0.18833
579	3764245|F|0-24:C>T-24:C>T	1	3894640	0.01081	0.01076	0.01111	0.01111	0.01111	0.01111	0.01111	0.01111	0.01667	0.01111	0.00895	0.01167
580	3764245|F|0-27:G>A-27:G>A	1	3894640	0.40013	0.40052	0.4	0.39444	0.4	0.39444	0.4	0.39444	0.40556	0.40556	0.39597	0.40278
581	9746297|F|0-32:G>A-32:G>A	1	3895640	0.44859	0.44729	0.45556	0.46111	0.45	0.43333	0.44444	0.45	0.45	0.43333	0.44743	0.44722
582	9746297|F|0-45:C>T-45:C>T	1	3895640	0.0131	0.01262	0.02222	0.01111	0.01111	0.01111	0.01111	0.02222	0.01111	0.01111	0.01119	0.01333
583	3063156|F|0-43:C>T-43:C>T	1	3920702	0.04977	0.04974	0.05556	0.04444	0.05556	0.05556	0.05556	0.05	0.05	0.05556	0.05145	0.04889
584	3052582|F|0-19:A>T-19:A>T	1	3923678	0.35363	0.34967	0.41111	0.35556	0.37778	0.37778	0.36667	0.37778	0.28889	0.35556	0.35794	0.34556
585	3052582|F|0-67:T>C-67:T>C	1	3923678	0.44925	0.44952	0.45556	0.43889	0.46667	0.43889	0.45556	0.43333	0.46667	0.43333	0.45414	0.44722
586	3440819|F|0-9:C>T-9:C>T	1	3926672	0.47577	0.47402	0.5	0.47778	0.5	0.46111	0.45556	0.45556	0.48889	0.48889	0.48322	0.46944
587	3759310|F|0-53:G>T-53:G>T	1	3941601	0.43549	0.43541	0.43333	0.43889	0.43333	0.43333	0.43333	0.43333	0.43333	0.43333	0.43512	0.43556
588	4391959|F|0-20:G>A-20:G>A	1	3946252	0.10282	0.10097	0.12222	0.11111	0.1	0.07778	0.08889	0.1	0.12222	0.10556	0.09396	0.10444
589	4391959|F|0-25:T>C-25:T>C	1	3946252	0.43779	0.43727	0.44444	0.43889	0.43333	0.43889	0.43333	0.44444	0.43333	0.44444	0.43624	0.43778
590	3055763|F|0-35:A>G-35:A>G	1	3946648	0.42469	0.42762	0.42222	0.38333	0.35556	0.47222	0.42778	0.45	0.43333	0.42222	0.4217	0.43056
591	3998004|F|0-21:A>G-21:A>G	1	3947060	0.43549	0.43467	0.43889	0.44444	0.43333	0.43333	0.43333	0.43333	0.43333	0.43333	0.43512	0.43444
592	9754889|F|0-49:G>A-49:G>A	1	3947060	0.01212	0.01188	0.01667	0.01111	0.01111	0.01111	0.01111	0.01111	0.01111	0.01111	0.01119	0.01222
593	3756076|F|0-30:A>G-30:A>G	1	3956183	0.43484	0.43393	0.44444	0.43889	0.43333	0.43333	0.43333	0.43333	0.43333	0.43333	0.43512	0.43333
594	3054317|F|0-28:C>T-28:C>T	1	3956241	0.21775	0.21826	0.21111	0.21667	0.23889	0.21111	0.22222	0.21667	0.22778	0.23889	0.21812	0.21833
595	3060280|F|0-42:C>T-42:C>T	1	3969242	0.04093	0.04083	0.03889	0.04444	0.03333	0.05	0.05	0.04444	0.03889	0.03333	0.03915	0.04167
596	3057583|F|0-49:C>T-49:C>T	1	3977248	0.20039	0.20045	0.20556	0.19444	0.21111	0.2	0.20556	0.20556	0.20556	0.21111	0.19911	0.20111
597	3998857|F|0-25:G>T-25:G>T	1	3981466	0.01146	0.01151	0.01111	0.01111	0.01111	0.01111	0.01667	0.01111	0.01111	0.01111	0.01119	0.01167
598	3770207|F|0-18:C>G-18:C>G	1	3999080	0.01539	0.01559	0.01111	0.01667	0	0.00556	0.02222	0.01111	0.02778	0.01111	0.0123	0.01722
599	3444034|F|0-11:T>A-11:T>A	1	3999110	0.01113	0.01114	0.01111	0.01111	0.01111	0.01111	0.01111	0.01111	0.01111	0.01111	0.01119	0.01111
600	3993006|F|0-10:T>C-10:T>C	1	4024667	0.01113	0.01151	0.00556	0.01111	0.01111	0.01667	0.01111	0.01111	0.01667	0.02778	0.01007	0.01222
601	19319117|F|0-7:G>A-7:G>A	1	4048467	0.07695	0.07684	0.08333	0.07222	0.07778	0.07778	0.06667	0.08333	0.07222	0.07778	0.0783	0.07611
602	9745063|F|0-29:G>A-29:G>A	1	4048533	0.0465	0.04603	0.05	0.05	0.04444	0.04444	0.05556	0.04444	0.04444	0.04444	0.04698	0.04556
603	4387737|F|0-40:T>C-40:T>C	1	4048823	0.07138	0.07127	0.06667	0.07778	0.05556	0.05556	0.06667	0.05556	0.06667	0.05556	0.07159	0.07111
604	3449142|F|0-15:T>A-15:T>A	1	4058969	0.36902	0.36526	0.41111	0.38333	0.37778	0.37778	0.36667	0.36667	0.36667	0.33333	0.3736	0.36111
605	3449142|F|0-52:A>C-52:A>C	1	4058969	0.18631	0.18597	0.18333	0.19444	0.17222	0.18889	0.22222	0.2	0.16667	0.21111	0.18345	0.18722
606	4393464|F|0-17:G>C-17:G>C	1	4072909	0.04322	0.04306	0.04444	0.04444	0.03333	0.04444	0.04444	0.04444	0.04444	0.04444	0.04027	0.04444
607	6993255|F|0-32:T>C-32:T>C	1	4077275	0.43648	0.43541	0.44444	0.44444	0.42778	0.43333	0.43889	0.43889	0.43333	0.43333	0.434	0.43611
608	4384333|F|0-61:C>A-61:C>A	1	4077341	0.27931	0.2784	0.29444	0.27778	0.27778	0.28333	0.25556	0.28333	0.26111	0.28333	0.28412	0.27556
609	3048958|F|0-59:G>A-59:G>A	1	4079236	0.34054	0.34076	0.33889	0.33889	0.33889	0.34444	0.33889	0.33889	0.32778	0.33333	0.34564	0.33833
610	9743059|F|0-17:T>A-17:T>A	1	4080157	0.31009	0.30921	0.31667	0.31667	0.31111	0.33333	0.34444	0.3	0.27778	0.31111	0.31655	0.30556
611	3052848|F|0-26:G>A-26:G>A	1	4091795	0.22757	0.22717	0.22778	0.23333	0.23889	0.22222	0.22778	0.22778	0.23889	0.23333	0.2226	0.22944
612	5398767|F|0-67:A>G-67:A>G	1	4094439	0.43418	0.43318	0.44444	0.43889	0.43333	0.43333	0.43333	0.43333	0.42778	0.43333	0.434	0.43278
613	3050190|F|0-28:A>C-28:A>C	1	4101903	0.0262	0.02598	0.02778	0.02778	0.02222	0.03333	0.02778	0.02222	0.03333	0.02222	0.02908	0.02444
614	3061326|F|0-66:C>T-66:C>T	1	4130645	0.09725	0.09725	0.09444	0.1	0.08889	0.08889	0.1	0.1	0.1	0.09444	0.0962	0.09778
615	5402637|F|0-8:T>C-8:T>C	1	4130711	0.38376	0.38196	0.38333	0.41111	0.38889	0.37778	0.43333	0.38889	0.35556	0.37778	0.37696	0.38444
616	3991150|F|0-41:C>T-41:C>T	1	4140115	0.43353	0.43318	0.43333	0.43889	0.43333	0.43333	0.42778	0.42778	0.43333	0.43333	0.43512	0.43222
617	3058528|F|0-19:C>T-19:C>T	1	4143515	0.48527	0.48627	0.48333	0.47222	0.5	0.46667	0.48889	0.48889	0.5	0.46667	0.48098	0.48889
618	3448465|F|0-12:T>C-12:T>C	1	4153154	0.10249	0.10282	0.1	0.1	0.10556	0.1	0.10556	0.1	0.1	0.10556	0.10179	0.10333
619	9748605|F|0-64:C>T-64:C>T	1	4168584	0.43484	0.43356	0.44444	0.44444	0.43333	0.43333	0.42778	0.43333	0.43333	0.43333	0.43512	0.43278
620	3753722|F|0-41:G>T-41:G>T	1	4178388	0.09987	0.09948	0.1	0.10556	0.1	0.1	0.11111	0.1	0.1	0.1	0.10067	0.09889
621	45546120|F|0-36:T>C-36:T>C	1	4183912	0.03373	0.03378	0.03333	0.03333	0.03889	0.03333	0.03889	0.03333	0.03333	0.03333	0.03579	0.03278
622	5405445|F|0-68:T>A-68:T>A	1	4183912	0.05501	0.05531	0.05	0.05556	0.05556	0.05556	0.05556	0.05556	0.05556	0.05556	0.05369	0.05611
623	5405446|F|0-27:G>C-27:G>C	1	4183912	0.01015	0.01002	0.01111	0.01111	0.01111	0.01111	0.01111	0.01111	0.00556	0.01111	0.01119	0.00944
624	3050343|F|0-56:C>A-56:C>A	1	4209763	0.42469	0.42428	0.43333	0.42222	0.42222	0.42222	0.42222	0.43333	0.42222	0.42222	0.42394	0.42444
625	3050343|F|0-64:A>T-64:A>T	1	4209763	0.06254	0.06385	0.05	0.05556	0.05556	0.06667	0.06667	0.07222	0.05556	0.05556	0.05705	0.06722
626	100090458|F|0-54:A>C-54:A>C	1	4227616	0.01113	0.01114	0.01111	0.01111	0.01111	0.01111	0.01111	0.01111	0.01111	0.01111	0.01119	0.01111
627	12386504|F|0-64:A>G-64:A>G	1	4227616	0.0203	0.01967	0.02222	0.02778	0.01111	0.01111	0.02222	0.01111	0.03333	0.01667	0.01566	0.02167
628	3447815|F|0-53:C>T-53:C>T	1	4227910	0.44335	0.44209	0.46111	0.44444	0.44444	0.44444	0.44444	0.44444	0.44444	0.43333	0.44072	0.44278
629	9753681|F|0-6:T>C-6:T>C	1	4227910	0.25966	0.25835	0.28333	0.25556	0.27778	0.23333	0.27778	0.28889	0.25556	0.27778	0.24609	0.26444
630	3753899|F|0-5:A>T-5:A>T	1	4238497	0.02096	0.02153	0.01667	0.01667	0.02222	0.02222	0.02222	0.02222	0.02222	0.02222	0.02237	0.02111
631	5397266|F|0-65:A>G-65:A>G	1	4246696	0.32187	0.31997	0.33333	0.33889	0.31667	0.31667	0.32222	0.31111	0.31111	0.32222	0.32215	0.31889
632	4393528|F|0-68:T>A-68:T>A	1	4259197	0.01834	0.01819	0.02222	0.01667	0.02778	0.02222	0.01111	0.02222	0.01111	0.01111	0.02349	0.01556
633	30808664|F|0-34:G>A-34:G>A	1	4275215	0.01179	0.01188	0.01111	0.01111	0.01111	0.01111	0.01667	0.01111	0.01111	0.01111	0.01007	0.01278
634	3058738|F|0-49:T>A-49:T>A	1	4277994	0.29109	0.29065	0.30556	0.28333	0.25556	0.31667	0.28333	0.3	0.25	0.26111	0.29306	0.28944
635	3762814|F|0-50:A>T-50:A>T	1	4278067	0.08219	0.08389	0.06667	0.07222	0.07778	0.07778	0.07778	0.07222	0.08889	0.08333	0.07942	0.08611
636	3055654|F|0-7:C>G-7:C>G	1	4301467	0.17976	0.17743	0.17778	0.21667	0.21111	0.16667	0.16111	0.21667	0.2	0.18889	0.18568	0.17333
637	3053886|F|0-62:T>A-62:T>A	1	4314403	0.01113	0.01114	0.01111	0.01111	0.01111	0.01111	0.01111	0.01111	0.01111	0.01111	0.01119	0.01111
638	5398610|F|0-18:C>T-18:C>T	1	4324480	0.43648	0.43578	0.43889	0.44444	0.43333	0.43889	0.43333	0.43889	0.43333	0.43333	0.43736	0.435
639	5398610|F|0-62:G>A-62:G>A	1	4324480	0.01113	0.01114	0.01111	0.01111	0.01111	0.01667	0.01111	0.01111	0.01111	0.01111	0.01342	0.01
640	3052619|F|0-35:T>C-35:T>C	1	4380572	0.4427	0.44209	0.44444	0.45	0.43333	0.44444	0.44444	0.43889	0.43333	0.43889	0.44072	0.44278
641	3761871|F|0-44:C>T-44:C>T	1	4380737	0.43517	0.43467	0.44444	0.43333	0.43333	0.43333	0.43333	0.43333	0.43333	0.43333	0.43624	0.43389
642	5401114|F|0-25:G>A-25:G>A	1	4390525	0.0167	0.01596	0.03333	0.01111	0.01111	0.02222	0.01111	0.01111	0.02222	0.02222	0.0179	0.015
643	5401114|F|0-59:C>A-59:C>A	1	4390525	0.38212	0.38085	0.39444	0.38889	0.37778	0.37778	0.38889	0.37778	0.37778	0.37778	0.38143	0.38056
644	4392350|F|0-54:C>T-54:C>T	1	4390591	0.04486	0.04491	0.04444	0.04444	0.04444	0.04444	0.04444	0.04444	0.04444	0.04444	0.04474	0.045
645	3446888|F|0-48:A>G-48:A>G	1	4404383	0.35363	0.35338	0.35556	0.35556	0.35	0.35	0.34444	0.35556	0.33889	0.33889	0.35459	0.35278
646	19322324|F|0-67:A>T-67:A>T	1	4404449	0.05828	0.05939	0.04444	0.05556	0.06667	0.07778	0.05556	0.07778	0.04444	0.05556	0.05593	0.06111
647	3988266|F|0-53:C>T-53:C>T	1	4404449	0.42993	0.42873	0.43333	0.44444	0.43333	0.41111	0.43333	0.43333	0.43333	0.43333	0.43065	0.42778
648	3988266|F|0-68:T>A-68:T>A	1	4404449	0.22037	0.21826	0.23333	0.23889	0.13333	0.2	0.25556	0.23333	0.22222	0.18889	0.20917	0.22278
649	3451557|F|0-17:T>G-17:T>G	1	4419320	0.19581	0.19673	0.18889	0.18889	0.21111	0.18889	0.19444	0.18889	0.21667	0.21111	0.19687	0.19667
650	3050429|F|0-61:A>G-61:A>G	1	4423838	0.04322	0.04306	0.03889	0.05	0.02222	0.03889	0.05556	0.05	0.05	0.04444	0.03691	0.04611
651	3452383|F|0-15:C>G-15:C>G	1	4437966	0.17944	0.1804	0.17778	0.16667	0.17778	0.17778	0.16667	0.17778	0.16667	0.17778	0.18121	0.18
652	3440705|F|0-13:C>T-13:C>T	1	4446485	0.02194	0.0219	0.02222	0.02222	0.02222	0.02222	0.02222	0.02778	0.02222	0.02222	0.02013	0.02278
653	3450162|F|0-43:G>T-43:G>T	1	4486246	0.19941	0.1997	0.19444	0.2	0.21111	0.2	0.20556	0.21111	0.2	0.2	0.19799	0.20056
654	3052952|F|0-5:A>G-5:A>G	1	4488061	0.20334	0.20416	0.2	0.19444	0.21111	0.20556	0.21111	0.20556	0.21667	0.21111	0.20246	0.205
655	3053446|F|0-34:G>A-34:G>A	1	4495504	0.20727	0.2075	0.20556	0.20556	0.22778	0.2	0.21667	0.2	0.21667	0.22222	0.20694	0.20778
656	9750298|F|0-55:A>G-55:A>G	1	4503553	0.20661	0.20787	0.20556	0.18889	0.2	0.21111	0.2	0.21111	0.21111	0.22222	0.20582	0.20889
657	3771971|F|0-18:G>A-18:G>A	1	4509942	0.43549	0.43467	0.44444	0.43889	0.43333	0.43333	0.43333	0.43333	0.43333	0.43333	0.43512	0.43444
658	3449667|F|0-6:C>T-6:C>T	1	4509989	0.01637	0.01596	0.01667	0.02222	0.01111	0.02222	0.02222	0.01667	0.01111	0.01111	0.01342	0.01722
659	3759280|F|0-20:C>T-20:C>T	1	4510775	0.31696	0.31626	0.31667	0.32778	0.31111	0.31111	0.31111	0.31111	0.31111	0.32222	0.31655	0.31611
660	9746396|F|0-33:G>A-33:G>A	1	4515702	0.43451	0.43356	0.44444	0.43889	0.43333	0.43333	0.43333	0.43333	0.43333	0.43333	0.434	0.43333
661	3048740|F|0-19:C>T-19:C>T	1	4518260	0.26359	0.26318	0.26667	0.26667	0.24444	0.25556	0.25556	0.26667	0.25	0.25556	0.26174	0.26389
662	3048740|F|0-30:G>A-30:G>A	1	4518260	0.29175	0.29139	0.3	0.28889	0.28333	0.3	0.26111	0.28333	0.28889	0.29444	0.29418	0.29
663	3768676|F|0-31:T>G-31:T>G	1	4520880	0.03176	0.03229	0.02778	0.02778	0.03333	0.04444	0.02222	0.03333	0.03333	0.03333	0.03356	0.03167
664	3768676|F|0-66:T>A-66:T>A	1	4520880	0.47937	0.47996	0.46667	0.48333	0.47778	0.48333	0.48889	0.48889	0.47778	0.47778	0.47539	0.48222
665	3991131|F|0-11:A>C-11:A>C	1	4527238	0.11493	0.1147	0.12778	0.10556	0.12222	0.13333	0.11111	0.11667	0.12778	0.12222	0.11633	0.11389
666	3056304|F|0-51:G>A-51:G>A	1	4537132	0.01801	0.01707	0.01667	0.03333	0.01111	0.02222	0.02222	0.02222	0.01111	0.01111	0.01454	0.01833
667	3056304|F|0-66:T>A-66:T>A	1	4537132	0.43418	0.4343	0.43333	0.43333	0.43333	0.43889	0.43333	0.43333	0.43333	0.43333	0.43624	0.43333
668	3055170|F|0-41:A>C-41:A>C	1	4540466	0.2279	0.23088	0.21111	0.2	0.24444	0.21111	0.21111	0.21667	0.22778	0.24444	0.24497	0.22389
669	3766027|F|0-31:C>T-31:C>T	1	4541704	0.06909	0.06867	0.07778	0.06667	0.07778	0.07778	0.06667	0.07778	0.06667	0.06667	0.07383	0.06611
670	3766027|F|0-50:G>A-50:G>A	1	4541704	0.04388	0.04417	0.03889	0.04444	0.05556	0.04444	0.04444	0.03889	0.04444	0.04444	0.04362	0.04444
671	3766027|F|0-52:A>T-52:A>T	1	4541704	0.15881	0.15739	0.16111	0.17778	0.15556	0.14444	0.17778	0.15556	0.15556	0.16667	0.15436	0.15889
672	3760743|F|0-61:C>T-61:C>T	1	4541770	0.15259	0.15219	0.12778	0.18333	0.14444	0.14444	0.18333	0.15556	0.15	0.15556	0.14653	0.155
673	5144216|F|0-12:T>C-12:T>C	1	4562983	0.39031	0.39569	0.30556	0.39444	0.38333	0.4	0.37222	0.41667	0.38333	0.45556	0.40045	0.39333
674	19322441|F|0-57:G>A-57:G>A	1	4565654	0.10904	0.1069	0.13889	0.11111	0.09444	0.11111	0.08889	0.1	0.1	0.10556	0.1085	0.10611
675	3055702|F|0-68:T>C-68:T>C	1	4565654	0.19188	0.19191	0.19444	0.18889	0.20556	0.18889	0.18333	0.20556	0.2	0.2	0.19239	0.19167
676	5144391|F|0-53:G>A-53:G>A	1	4565654	0.01703	0.0167	0.02222	0.01667	0.01111	0.02778	0.02222	0.02222	0.01667	0.01111	0.01342	0.01833
677	3450287|F|0-38:G>C-38:G>C	1	4565720	0.29601	0.29733	0.29444	0.27778	0.27778	0.28889	0.32222	0.33333	0.32222	0.31111	0.28971	0.30111
678	5404971|F|0-44:C>G-44:C>G	1	4565720	0.01113	0.01114	0.01111	0.01111	0.01111	0.01111	0.01111	0.01111	0.01111	0.01111	0.01119	0.01111
679	3055530|F|0-20:A>T-20:A>T	1	4566223	0.01703	0.01707	0.01667	0.01667	0.01111	0.02222	0.02778	0.02222	0.01667	0.01111	0.01342	0.01889
680	100092325|F|0-50:C>T-50:C>T	1	4574605	0.01015	0.01076	0.01111	0	0.01111	0.01667	0.01111	0.01111	0.01111	0.01111	0.01007	0.01111
681	45545743|F|0-62:A>C-62:A>C	1	4574605	0.03798	0.03823	0.03333	0.03889	0.04444	0.04444	0.03889	0.04444	0.04444	0.04444	0.04027	0.03722
682	3057829|F|0-22:C>T-22:C>T	1	4587875	0.36117	0.3608	0.36667	0.36111	0.35556	0.36667	0.36111	0.36111	0.35	0.35556	0.36242	0.36
683	4388045|F|0-28:A>G-28:A>G	1	4589533	0.24231	0.23794	0.27778	0.27222	0.26667	0.23333	0.26667	0.22778	0.22222	0.22222	0.24609	0.23389
684	3058305|F|0-34:C>T-34:C>T	1	4623218	0.20792	0.20787	0.2	0.21667	0.18333	0.2	0.2	0.21111	0.19444	0.2	0.20358	0.21
685	3449497|F|0-52:G>A-52:G>A	1	4633228	0.29797	0.30067	0.28333	0.27222	0.31111	0.27778	0.32222	0.32222	0.32222	0.32222	0.29195	0.305
686	3051838|F|0-24:G>C-24:G>C	1	4635266	0.08186	0.08315	0.06667	0.07778	0.08889	0.08889	0.08889	0.07778	0.08889	0.08889	0.08501	0.08222
687	3062387|F|0-37:G>A-37:G>A	1	4650681	0.01113	0.01076	0.01111	0.01667	0.01111	0.01111	0.01111	0.01111	0.01111	0.01111	0.01119	0.01056
688	3062387|F|0-44:A>G-44:A>G	1	4650681	0.28454	0.28396	0.29444	0.28333	0.27778	0.27778	0.27778	0.28333	0.27778	0.27778	0.28523	0.28333
689	5141144|F|0-66:A>G-66:A>G	1	4651675	0.20236	0.20304	0.19444	0.2	0.21111	0.20556	0.20556	0.20556	0.21667	0.21667	0.20246	0.20333
690	3056378|F|0-47:G>A-47:G>A	1	4667941	0.03045	0.03044	0.02778	0.03333	0.03333	0.03333	0.03333	0.02222	0.03333	0.02222	0.03132	0.03
691	3056378|F|0-50:C>T-50:C>T	1	4667941	0.02128	0.02042	0.02778	0.02778	0.02222	0.02222	0.01111	0.02222	0.01667	0.02778	0.01902	0.02111
692	3056378|F|0-6:C>A-6:C>A	1	4667941	0.01113	0.01114	0.01111	0.01111	0.01111	0.01111	0.01111	0.01111	0.01111	0.01111	0.01119	0.01111
693	4391732|F|0-35:G>A-35:G>A	1	4713234	0.12967	0.12843	0.13333	0.14444	0.12778	0.12222	0.11667	0.13333	0.13333	0.13333	0.12416	0.13056
694	3758473|F|0-8:T>A-8:T>A	1	4713300	0.06647	0.0657	0.07222	0.07222	0.07222	0.06667	0.07222	0.06111	0.06667	0.06111	0.06376	0.06667
695	3758496|F|0-20:C>T-20:C>T	1	4715517	0.43451	0.43393	0.43889	0.43889	0.43333	0.43333	0.43333	0.43333	0.43333	0.43333	0.434	0.43389
696	5388509|F|0-7:G>A-7:G>A	1	4715739	0.4332	0.43318	0.43333	0.43333	0.42778	0.43333	0.42222	0.43333	0.43333	0.43333	0.43512	0.43222
697	3452308|F|0-7:T>C-7:T>C	1	4721836	0.38867	0.38827	0.38889	0.39444	0.38889	0.38889	0.38333	0.38333	0.38333	0.38889	0.3915	0.38667
698	3999647|F|0-26:T>C-26:T>C	1	4724160	0.43844	0.43764	0.44444	0.44444	0.45556	0.43333	0.43333	0.43333	0.44444	0.44444	0.44295	0.435
699	9755561|F|0-17:T>C-17:T>C	1	4724160	0.4535	0.4536	0.46111	0.44444	0.45556	0.44444	0.46667	0.43333	0.46667	0.44444	0.45749	0.45167
700	4389324|F|0-42:G>T-42:G>T	1	4725273	0.16798	0.16704	0.17778	0.17222	0.16111	0.17778	0.17778	0.15556	0.16667	0.15556	0.16779	0.16667
701	4389324|F|0-43:A>T-43:A>T	1	4725273	0.08939	0.08872	0.1	0.08889	0.08889	0.07778	0.1	0.1	0.1	0.08333	0.08501	0.09056
702	3058811|F|0-26:A>G-26:A>G	1	4729830	0.3664	0.36303	0.43333	0.35	0.41667	0.37778	0.33333	0.35	0.33889	0.34444	0.38591	0.35167
703	3992547|F|0-8:C>T-8:C>T	1	4749778	0.02292	0.02301	0.02222	0.02222	0.02222	0.02778	0.02222	0.02222	0.02222	0.02222	0.02461	0.02222
704	3770856|F|0-39:A>G-39:A>G	1	4750901	0.31762	0.31886	0.32222	0.29444	0.31111	0.33333	0.34444	0.31667	0.28889	0.32222	0.32103	0.31778
705	3756101|F|0-38:C>T-38:C>T	1	4801591	0.43582	0.43504	0.43889	0.44444	0.43333	0.43333	0.43889	0.43889	0.43333	0.45	0.43512	0.435
706	30809155|F|0-11:A>G-11:A>G	1	4820687	0.03471	0.03415	0.03889	0.03889	0.03889	0.03333	0.02222	0.03333	0.03889	0.03333	0.03244	0.035
707	3756798|F|0-10:C>T-10:C>T	1	4829605	0.05337	0.05382	0.05	0.05	0.05556	0.05556	0.04444	0.05556	0.05556	0.05556	0.05369	0.05389
708	3756798|F|0-33:G>A-33:G>A	1	4829605	0.03373	0.03378	0.03333	0.03333	0.03333	0.03333	0.03333	0.03333	0.03333	0.03333	0.03579	0.03278
709	3756798|F|0-39:A>G-39:A>G	1	4829605	0.11657	0.11581	0.12222	0.12222	0.11667	0.12222	0.11111	0.11667	0.09444	0.10556	0.11745	0.115
710	3994335|F|0-55:G>A-55:G>A	1	4830561	0.4332	0.43244	0.43889	0.43889	0.43333	0.42778	0.43333	0.43333	0.43889	0.43333	0.43289	0.43222
711	3056485|F|0-66:T>C-66:T>C	1	4837247	0.20203	0.20156	0.20556	0.20556	0.21111	0.2	0.19444	0.20556	0.20556	0.21111	0.20134	0.20167
712	5144774|F|0-42:C>G-42:C>G	1	4887747	0.01113	0.01114	0.01111	0.01111	0.01111	0.01111	0.01111	0.01111	0.01111	0.01111	0.01119	0.01111
713	5144774|F|0-54:C>T-54:C>T	1	4887747	0.04388	0.04417	0.03889	0.04444	0.02778	0.07222	0.05556	0.04444	0.05	0.03889	0.04362	0.04444
714	4393092|F|0-32:T>C-32:T>C	1	4896874	0.40341	0.40312	0.42222	0.38889	0.39444	0.4	0.41667	0.40556	0.4	0.40556	0.4038	0.40278
715	9751392|F|0-8:T>G-8:T>G	1	4954563	0.37132	0.37008	0.38889	0.37222	0.37222	0.36667	0.38333	0.36667	0.36667	0.36667	0.37248	0.36889
716	5142277|F|0-58:G>A-58:G>A	1	4958625	0.45645	0.45583	0.46111	0.46111	0.45556	0.45556	0.45556	0.45556	0.45556	0.45556	0.45749	0.455
717	3053895|F|0-5:T>G-5:T>G	1	4961747	0.21676	0.21604	0.22222	0.22222	0.21111	0.21111	0.22222	0.21111	0.22222	0.21667	0.21588	0.21611
718	3443310|F|0-23:T>C-23:T>C	1	4988652	0.23052	0.22866	0.22778	0.26111	0.23333	0.21111	0.26667	0.24444	0.21111	0.23333	0.22819	0.22889
719	3050168|F|0-37:G>A-37:G>A	1	4988766	0.17682	0.17706	0.16667	0.18333	0.18889	0.17222	0.16111	0.17222	0.19444	0.18889	0.18568	0.17278
720	3450140|F|0-65:T>C-65:T>C	1	4989079	0.17223	0.17298	0.16667	0.16667	0.18333	0.17778	0.16667	0.18889	0.17778	0.18889	0.17562	0.17167
721	3056500|F|0-11:G>C-11:G>C	1	4994931	0.32417	0.32442	0.32222	0.32222	0.32222	0.33333	0.32222	0.32222	0.31111	0.32222	0.32662	0.32333
722	3057340|F|0-18:C>A-18:C>A	1	4996154	0.14407	0.14477	0.13889	0.13889	0.13333	0.14444	0.15556	0.15	0.16111	0.14444	0.1387	0.14778
723	3755749|F|0-46:C>G-46:C>G	1	5004134	0.43451	0.43393	0.44444	0.43333	0.43333	0.43333	0.43333	0.43333	0.43333	0.43333	0.43512	0.43333
724	5403213|F|0-32:G>A-32:G>A	1	5004867	0.02489	0.0245	0.02222	0.03333	0.04444	0.03333	0.04444	0.02222	0.02222	0.01111	0.02461	0.02444
725	5403213|F|0-39:C>T-39:C>T	1	5004867	0.27767	0.27728	0.29444	0.26667	0.28889	0.26667	0.3	0.31111	0.26667	0.3	0.27629	0.27778
726	3051236|F|0-51:T>A-51:T>A	1	5008719	0.19417	0.19451	0.19444	0.18889	0.20556	0.18889	0.19444	0.19444	0.20556	0.2	0.19351	0.195
727	3453371|F|0-54:G>A-54:G>A	1	5009222	0.43811	0.43467	0.48333	0.41111	0.48333	0.44444	0.4	0.41667	0.43889	0.43333	0.44295	0.43056
728	5401905|F|0-12:A>G-12:A>G	1	5009288	0.44728	0.44803	0.43333	0.45	0.43333	0.44444	0.44444	0.47778	0.44444	0.43333	0.44295	0.45056
729	4393512|F|0-43:A>G-43:A>G	1	5012203	0.03274	0.03267	0.03333	0.03333	0.03333	0.03333	0.03333	0.03333	0.03333	0.03333	0.03132	0.03333
730	3054359|F|0-59:C>G-59:C>G	1	5017796	0.36018	0.36006	0.36111	0.36111	0.35556	0.36667	0.35556	0.36111	0.35	0.35556	0.36242	0.35889
731	3990782|F|0-22:G>T-22:G>T	1	5023021	0.04355	0.04417	0.04444	0.03333	0.04444	0.04444	0.04444	0.04444	0.04444	0.04444	0.04474	0.04389
732	5399150|F|0-28:C>T-28:C>T	1	5023067	0.01179	0.01188	0.01111	0.01111	0.01111	0.01111	0.01111	0.01111	0.01111	0.01111	0.01119	0.01222
733	5399150|F|0-58:T>A-58:T>A	1	5023067	0.02194	0.0219	0.02222	0.02222	0.02222	0.02222	0.02222	0.02222	0.02222	0.02222	0.02237	0.02167
734	3052207|F|0-36:G>T-36:G>T	1	5024760	0.35298	0.35226	0.35	0.36667	0.33889	0.35556	0.36111	0.36111	0.33889	0.34444	0.35347	0.35167
735	3447706|F|0-17:T>C-17:T>C	1	5027851	0.3294	0.33296	0.27222	0.33333	0.34444	0.35556	0.30556	0.35556	0.33333	0.34444	0.34787	0.32556
736	5400318|F|0-51:G>A-51:G>A	1	5027851	0.47315	0.47402	0.45556	0.47778	0.46667	0.47778	0.44444	0.48889	0.5	0.46667	0.47427	0.47389
737	9754391|F|0-20:G>A-20:G>A	1	5029200	0.0406	0.04009	0.03889	0.05	0.03333	0.04444	0.04444	0.03333	0.04444	0.03333	0.04139	0.03944
738	45545707|F|0-60:C>G-60:C>G	1	5030423	0.0632	0.06347	0.05556	0.06667	0.06667	0.04444	0.06667	0.06667	0.05556	0.06111	0.06152	0.06444
739	3059042|F|0-14:T>G-14:T>G	1	5030489	0.04519	0.04529	0.04444	0.04444	0.05	0.05	0.04444	0.04444	0.04444	0.04444	0.04698	0.04444
740	3059042|F|0-34:A>T-34:A>T	1	5030489	0.32875	0.32777	0.33333	0.33889	0.32222	0.33333	0.32222	0.32778	0.31667	0.32222	0.32774	0.32778
741	3055909|F|0-53:G>T-53:G>T	1	5031798	0.3628	0.36266	0.36111	0.36667	0.35556	0.36667	0.35556	0.36667	0.35556	0.35556	0.36577	0.36111
742	3056169|F|0-32:C>A-32:C>A	1	5031864	0.36117	0.36117	0.36111	0.36111	0.35556	0.36667	0.35556	0.35556	0.34444	0.35556	0.3613	0.36111
743	3056169|F|0-65:A>T-65:A>T	1	5031864	0.03831	0.0386	0.03889	0.03333	0.03333	0.04444	0.04444	0.03333	0.04444	0.04444	0.03803	0.03889
744	19321761|F|0-58:A>G-58:A>G	1	5039095	0.01179	0.01188	0.01111	0.01111	0.01111	0.01111	0.01111	0.01667	0.01111	0.01111	0.01119	0.01222
745	3051341|F|0-6:C>G-6:C>G	1	5052662	0.36346	0.36674	0.35556	0.32222	0.37778	0.36667	0.36667	0.36667	0.36667	0.36667	0.36689	0.36667
746	5407069|F|0-46:A>G-46:A>G	1	5052662	0.02194	0.02227	0.01667	0.02222	0.02222	0.02222	0.02222	0.02222	0.02222	0.02222	0.02237	0.02222
747	3442444|F|0-14:A>G-14:A>G	1	5053958	0.37459	0.37268	0.37778	0.4	0.4	0.36667	0.41111	0.36667	0.33333	0.34444	0.37808	0.37
748	3445870|F|0-64:T>G-64:T>G	1	5053958	0.48003	0.48144	0.45556	0.48333	0.48889	0.47778	0.5	0.47778	0.47778	0.47778	0.47092	0.48667
749	5141430|F|0-68:T>G-68:T>G	1	5053958	0.04093	0.0412	0.04444	0.03333	0.03333	0.03333	0.04444	0.04444	0.03889	0.04444	0.04251	0.04056
750	3999201|F|0-29:C>G-29:C>G	1	5060990	0.01081	0.01076	0.01111	0.01111	0.00556	0.01111	0.01111	0.01111	0.01111	0.01111	0.01007	0.01111
751	3995104|F|0-24:T>G-24:T>G	1	5074939	0.43517	0.43467	0.44444	0.43333	0.43333	0.43333	0.43333	0.43333	0.43333	0.43333	0.43512	0.43444
752	3757977|F|0-16:C>T-16:C>T	1	5084678	0.46038	0.4614	0.45	0.45556	0.47222	0.45	0.46667	0.45556	0.45556	0.46667	0.4519	0.46611
753	3053750|F|0-60:T>C-60:T>C	1	5087895	0.47708	0.47958	0.45	0.46667	0.45556	0.47778	0.47778	0.48889	0.48889	0.47778	0.46868	0.485
754	3053750|F|0-68:G>T-68:G>T	1	5087895	0.39948	0.39718	0.42222	0.41111	0.43333	0.38889	0.44444	0.4	0.33333	0.34444	0.40045	0.39556
755	6992404|F|0-42:A>G-42:A>G	1	5096707	0.21906	0.21752	0.23333	0.22778	0.21667	0.2	0.21111	0.22778	0.21111	0.22778	0.21588	0.21833
756	3055404|F|0-60:C>T-60:C>T	1	5104034	0.22724	0.22643	0.23333	0.23333	0.22222	0.22222	0.22222	0.23333	0.22222	0.22778	0.22483	0.22722
757	3055404|F|0-63:A>T-63:A>T	1	5104034	0.03274	0.03267	0.03333	0.03333	0.03333	0.03333	0.03333	0.03333	0.03333	0.03333	0.03356	0.03222
758	5388764|F|0-18:G>A-18:G>A	1	5114186	0.43484	0.43467	0.43889	0.43333	0.43333	0.43333	0.43333	0.43333	0.43333	0.43333	0.434	0.435
759	3049988|F|0-9:G>A-9:G>A	1	5124640	0.22986	0.22903	0.23333	0.23889	0.22222	0.23333	0.23333	0.22778	0.23333	0.22778	0.22931	0.22889
760	3048974|F|0-16:G>T-16:G>T	1	5131422	0.29371	0.29436	0.28889	0.28889	0.29444	0.31111	0.28333	0.26667	0.27778	0.29444	0.30089	0.29111
761	3053549|F|0-31:A>C-31:A>C	1	5138646	0.44499	0.44246	0.46111	0.46667	0.46667	0.43333	0.43333	0.45556	0.44444	0.44444	0.43289	0.44722
762	3053549|F|0-49:T>C-49:T>C	1	5138646	0.17878	0.17595	0.17778	0.22222	0.23333	0.18889	0.18889	0.21111	0.15556	0.17778	0.18792	0.17
763	6996912|F|0-9:C>T-9:C>T	1	5149885	0.43451	0.4343	0.43889	0.43333	0.43333	0.43333	0.43333	0.43333	0.43333	0.43333	0.43512	0.43389
764	5399201|F|0-66:A>C-66:A>C	1	5152259	0.37983	0.37639	0.44444	0.36667	0.35556	0.35556	0.37778	0.38889	0.43333	0.33889	0.37472	0.37722
765	3752734|F|0-64:C>T-64:C>T	1	5166901	0.23379	0.23311	0.23889	0.23889	0.23333	0.22778	0.22778	0.24444	0.22778	0.22778	0.23378	0.23278
766	3752734|F|0-66:C>A-66:C>A	1	5166901	0.02358	0.02376	0.02222	0.02222	0.02778	0.02222	0.02222	0.02222	0.03333	0.02222	0.02349	0.02389
767	9754623|F|0-38:G>A-38:G>A	1	5168164	0.46758	0.46696	0.46667	0.47778	0.46667	0.48889	0.44444	0.46667	0.46667	0.45556	0.4698	0.46556
768	5140202|F|0-12:C>T-12:C>T	1	5171216	0.23314	0.22977	0.26111	0.25556	0.21111	0.2	0.25556	0.27778	0.21111	0.26667	0.22036	0.23444
769	5404632|F|0-45:G>A-45:G>A	1	5171216	0.49771	0.4974	0.5	0.5	0.47778	0.46667	0.46667	0.5	0.48889	0.5	0.49441	0.49333
770	3054173|F|0-12:G>A-12:G>A	1	5183713	0.15652	0.15627	0.14444	0.17222	0.12778	0.16667	0.16111	0.12778	0.16111	0.16667	0.15548	0.15667
771	5396424|F|0-7:T>G-7:T>G	1	5200695	0.43418	0.4343	0.43333	0.43333	0.43333	0.43333	0.43333	0.43333	0.43333	0.43333	0.434	0.43444
772	3998406|F|0-16:T>A-16:T>A	1	5202326	0.43484	0.4343	0.43889	0.43889	0.43333	0.43333	0.43333	0.43333	0.43333	0.43333	0.43512	0.43389
773	13882087|F|0-13:C>A-13:C>A	1	5206974	0.07826	0.07832	0.07778	0.07778	0.07778	0.07778	0.07778	0.07778	0.07778	0.07778	0.0783	0.07833
774	3438603|F|0-8:A>G-8:A>G	1	5209936	0.28913	0.29027	0.26667	0.29444	0.28889	0.26667	0.32222	0.34444	0.27778	0.32222	0.27405	0.29833
775	3446653|F|0-8:G>A-8:G>A	1	5209989	0.44859	0.44952	0.42222	0.46111	0.45	0.43333	0.46667	0.46111	0.43889	0.46667	0.44966	0.44944
776	3055801|F|0-57:A>G-57:A>G	1	5212473	0.32973	0.33296	0.27222	0.33889	0.31667	0.33333	0.30556	0.32778	0.32222	0.38889	0.33893	0.33
777	3452556|F|0-38:T>G-38:T>G	1	5226775	0.34643	0.34633	0.35556	0.33889	0.34444	0.34444	0.33333	0.32778	0.33889	0.34444	0.34899	0.345
778	3452556|F|0-68:G>A-68:G>A	1	5226775	0.0275	0.02821	0.02222	0.02222	0.02222	0.02222	0.02222	0.03333	0.02222	0.02222	0.03356	0.02556
779	9744181|F|0-59:A>C-59:A>C	1	5255650	0.49509	0.49443	0.5	0.5	0.48889	0.47778	0.47778	0.47778	0.48889	0.46667	0.49217	0.49556
780	9761316|F|0-5:G>C-5:G>C	1	5267852	0.37688	0.38122	0.31667	0.37222	0.35556	0.4	0.37778	0.4	0.41111	0.4	0.37584	0.38389
781	3049412|F|0-45:C>T-45:C>T	1	5267918	0.24198	0.24202	0.23889	0.24444	0.24444	0.25556	0.23889	0.23889	0.22778	0.24444	0.24832	0.23889
782	5382639|F|0-27:C>A-27:C>A	1	5268853	0.08088	0.08018	0.08889	0.08333	0.09444	0.08889	0.08889	0.07778	0.07778	0.06667	0.08166	0.07944
783	3052251|F|0-57:A>G-57:A>G	1	5269302	0.20563	0.20676	0.19444	0.2	0.21111	0.2	0.21667	0.20556	0.22222	0.21111	0.20246	0.20889
784	3453480|F|0-65:T>G-65:T>G	1	5278128	0.13654	0.13623	0.13889	0.13889	0.13333	0.14444	0.13889	0.13333	0.14444	0.13889	0.13647	0.13611
785	3059978|F|0-35:C>T-35:C>T	1	5289207	0.35134	0.35078	0.35	0.36111	0.33889	0.35556	0.35	0.35	0.33889	0.34444	0.35459	0.34889
786	3059978|F|0-9:A>G-9:A>G	1	5289207	0.01113	0.01114	0.01111	0.01111	0.01111	0.01111	0.01111	0.01111	0.01111	0.01111	0.01119	0.01111
787	3056687|F|0-18:A>G-18:A>G	1	5307272	0.43713	0.43615	0.45	0.43889	0.43333	0.43333	0.43333	0.43333	0.43333	0.43333	0.4396	0.43444
788	3056687|F|0-38:A>T-38:A>T	1	5307272	0.16306	0.1637	0.16667	0.15	0.18889	0.16667	0.17778	0.14444	0.13333	0.15556	0.16667	0.16222
789	3753653|F|0-24:T>C-24:T>C	1	5307338	0.01113	0.01114	0.01111	0.01111	0.01111	0.01111	0.01111	0.01111	0.01111	0.01111	0.01119	0.01111
790	3770619|F|0-27:G>A-27:G>A	1	5315110	0.01539	0.01559	0.01111	0.01667	0.01667	0.01667	0.01111	0.01667	0.01111	0.01667	0.01454	0.01611
791	3050698|F|0-25:T>C-25:T>C	1	5323088	0.08022	0.08018	0.08333	0.07778	0.07778	0.07778	0.07778	0.07778	0.08333	0.07222	0.07942	0.08056
792	3050698|F|0-31:G>T-31:G>T	1	5323088	0.10052	0.10059	0.1	0.1	0.1	0.1	0.1	0.1	0.1	0.1	0.10067	0.10056
793	3053743|F|0-57:C>T-57:C>T	1	5343586	0.08481	0.085	0.08333	0.08333	0.08889	0.08889	0.07778	0.07778	0.09444	0.09444	0.08277	0.08611
794	3053743|F|0-8:T>C-8:T>C	1	5343586	0.43255	0.43133	0.45	0.43333	0.42222	0.44444	0.43333	0.44444	0.42222	0.43333	0.43065	0.43167
795	3052240|F|0-15:C>T-15:C>T	1	5343652	0.14538	0.14439	0.15	0.15556	0.14444	0.14444	0.14444	0.15	0.12778	0.14444	0.14318	0.145
796	3052414|F|0-18:T>C-18:T>C	1	5351674	0.21218	0.21307	0.20556	0.20556	0.21111	0.21667	0.20556	0.21667	0.19444	0.2	0.21141	0.21389
797	3058671|F|0-34:A>G-34:A>G	1	5365870	0.11493	0.11359	0.13333	0.11667	0.11667	0.11111	0.12222	0.1	0.1	0.11111	0.11857	0.11111
798	3053962|F|0-66:G>A-66:G>A	1	5365936	0.08284	0.08278	0.08333	0.08333	0.07222	0.08889	0.09444	0.07778	0.08333	0.07778	0.08389	0.08222
799	3995230|F|0-8:C>A-8:C>A	1	5367019	0.01244	0.01262	0.01111	0.01111	0.01111	0.01111	0.01667	0.01111	0.01111	0.01667	0.01119	0.01333
800	9752142|F|0-16:C>T-16:C>T	1	5367957	0.01113	0.01114	0.01111	0.01111	0.01111	0.01111	0.01111	0.01111	0.01111	0.01111	0.01119	0.01111
801	5399102|F|0-23:A>G-23:A>G	1	5368217	0.01441	0.01411	0.02222	0.01111	0.01111	0.01111	0.02222	0.01111	0.01111	0.01111	0.01119	0.01556
802	5399102|F|0-64:G>A-64:G>A	1	5368217	0.43255	0.4317	0.44444	0.43333	0.42778	0.42222	0.43889	0.42778	0.43333	0.43333	0.43065	0.43222
803	9748900|F|0-48:G>C-48:G>C	1	5389698	0.1408	0.13957	0.16111	0.13889	0.11667	0.13333	0.13333	0.13333	0.13333	0.11667	0.1443	0.13722
804	3996147|F|0-15:C>A-15:C>A	1	5389764	0.29633	0.29584	0.30556	0.29444	0.31667	0.3	0.3	0.3	0.3	0.31667	0.29083	0.29833
805	5402689|F|0-12:C>T-12:C>T	1	5416730	0.41519	0.41425	0.44444	0.4	0.38889	0.38889	0.45556	0.42222	0.38889	0.46667	0.40045	0.42111
806	3999673|F|0-56:A>T-56:A>T	1	5423251	0.01113	0.01114	0.01111	0.01111	0.01111	0.01111	0.01111	0.01111	0.01111	0.01111	0.01119	0.01111
807	9759293|F|0-15:C>A-15:C>A	1	5428237	0.26228	0.26244	0.25556	0.26667	0.25556	0.26111	0.26667	0.27778	0.25556	0.25556	0.26174	0.26278
808	100068974|F|0-55:T>C-55:T>C	1	5428303	0.01212	0.01225	0.01111	0.01111	0.01667	0.01667	0.01111	0.01111	0.01111	0.01111	0.01454	0.01111
809	9725997|F|0-39:G>A-39:G>A	1	5430200	0.01244	0.01262	0.01111	0.01111	0.01111	0.01111	0.01111	0.01111	0.01111	0.01111	0.01342	0.01222
810	3056936|F|0-46:G>A-46:G>A	1	5435409	0.28356	0.28434	0.27778	0.27778	0.26667	0.29444	0.28333	0.27778	0.26667	0.27778	0.27405	0.28944
811	3056719|F|0-20:G>A-20:G>A	1	5439318	0.20792	0.20861	0.2	0.20556	0.2	0.20556	0.21667	0.21667	0.2	0.19444	0.20694	0.20944
812	3989683|F|0-15:C>T-15:C>T	1	5461602	0.43615	0.43541	0.44444	0.43889	0.43333	0.43889	0.43333	0.42778	0.43333	0.43333	0.43624	0.435
813	3452358|F|0-62:G>A-62:G>A	1	5461637	0.14768	0.14736	0.15556	0.14444	0.14444	0.15556	0.14444	0.16111	0.12778	0.13889	0.14989	0.14611
814	3055012|F|0-54:A>G-54:A>G	1	5489581	0.46136	0.46177	0.46111	0.45556	0.46667	0.45556	0.45556	0.45556	0.46667	0.47778	0.44966	0.46778
815	3055012|F|0-64:G>A-64:G>A	1	5489581	0.40079	0.39866	0.42222	0.41111	0.44444	0.37778	0.44444	0.38889	0.36667	0.35556	0.39821	0.39889
816	3049409|F|0-12:T>C-12:T>C	1	5501699	0.463	0.46362	0.45556	0.46111	0.46667	0.46667	0.45556	0.45556	0.46667	0.47778	0.45526	0.46778
817	3767670|F|0-33:C>T-33:C>T	1	5512790	0.04519	0.04454	0.06111	0.03889	0.04444	0.04444	0.04444	0.04444	0.05556	0.03889	0.04474	0.04444
818	3056725|F|0-10:G>A-10:G>A	1	5548352	0.02358	0.02376	0.02222	0.02222	0.02778	0.02222	0.02222	0.02222	0.02778	0.02222	0.02349	0.02389
819	3056725|F|0-18:T>C-18:T>C	1	5548352	0.21938	0.21901	0.22778	0.21667	0.21111	0.22222	0.21667	0.21667	0.22222	0.22778	0.22148	0.21778
820	3448174|F|0-53:C>G-53:C>G	1	5549586	0.05305	0.05345	0.05	0.05	0.05556	0.05556	0.04444	0.05556	0.05556	0.05556	0.05257	0.05389
821	3450959|F|0-47:A>T-47:A>T	1	5558428	0.24623	0.24647	0.25556	0.23333	0.25556	0.25556	0.25556	0.26111	0.24444	0.26111	0.24497	0.24722
822	3453566|F|0-47:A>T-47:A>T	1	5558428	0.18369	0.1856	0.16667	0.17222	0.22778	0.18889	0.17222	0.2	0.21667	0.16667	0.18233	0.18722
823	3057839|F|0-22:C>T-22:C>T	1	5560569	0.34119	0.34039	0.34444	0.35	0.33333	0.34444	0.33889	0.33889	0.32778	0.33333	0.34452	0.33833
824	3754084|F|0-59:G>C-59:G>C	1	5560610	0.19581	0.19822	0.17778	0.17778	0.21111	0.22222	0.2	0.2	0.2	0.2	0.20134	0.19667
825	3048944|F|0-48:G>A-48:G>A	1	5560838	0.34054	0.34039	0.34444	0.33889	0.32778	0.34444	0.33889	0.33889	0.33333	0.33333	0.3434	0.33889
826	3052356|F|0-35:A>G-35:A>G	1	5561529	0.34217	0.3415	0.34444	0.35	0.32778	0.33889	0.35	0.33889	0.32778	0.33889	0.3434	0.34056
827	100138870|F|0-43:T>C-43:T>C	1	5562130	0.01146	0.01151	0.01111	0.01111	0.01111	0.01667	0.01111	0.01111	0.01111	0.01111	0.0123	0.01111
828	5405100|F|0-21:G>A-21:G>A	1	5562130	0.07662	0.07795	0.06667	0.06667	0.06667	0.1	0.07778	0.08889	0.05556	0.05556	0.07159	0.08111
829	5405100|F|0-38:A>T-38:A>T	1	5562130	0.4332	0.43207	0.44444	0.43889	0.43333	0.42222	0.43333	0.43333	0.43333	0.43333	0.43289	0.43167
830	3768483|F|0-30:G>A-30:G>A	1	5563404	0.07728	0.07758	0.07222	0.07778	0.07778	0.07778	0.07778	0.07222	0.07778	0.07222	0.07718	0.07778
831	3768483|F|0-55:G>T-55:G>T	1	5563404	0.01113	0.01114	0.01111	0.01111	0.01111	0.01111	0.01111	0.01111	0.01111	0.01111	0.01119	0.01111
832	3049456|F|0-23:G>A-23:G>A	1	5571817	0.02489	0.02413	0.02222	0.03889	0.02222	0.02222	0.02222	0.02222	0.02778	0.02222	0.02237	0.025
833	3049456|F|0-39:A>C-39:A>C	1	5571817	0.111	0.10839	0.12778	0.13333	0.1	0.11111	0.10556	0.10556	0.11111	0.12222	0.10962	0.10778
834	3988319|F|0-28:A>T-28:A>T	1	5572398	0.07138	0.07201	0.06667	0.06667	0.06667	0.1	0.05556	0.07778	0.05556	0.05556	0.07159	0.07222
835	3988319|F|0-54:G>T-54:G>T	1	5572398	0.43189	0.43096	0.43889	0.43889	0.43333	0.42222	0.43333	0.43333	0.43333	0.43333	0.43289	0.43
836	9758013|F|0-7:G>T-7:G>T	1	5573357	0.20989	0.20935	0.21111	0.21667	0.19444	0.18889	0.21111	0.20556	0.21111	0.20556	0.20694	0.21056
837	6993933|F|0-40:C>A-40:C>A	1	5575889	0.21087	0.20898	0.22778	0.22222	0.19444	0.18889	0.18889	0.20556	0.21111	0.20556	0.20805	0.20944
838	3767991|F|0-52:G>A-52:G>A	1	5581264	0.21284	0.21195	0.22222	0.21667	0.21111	0.21111	0.21111	0.21111	0.21111	0.21111	0.21253	0.21167
839	4391662|F|0-42:A>C-42:A>C	1	5585932	0.02194	0.02264	0.01111	0.02222	0.02222	0.02222	0.02222	0.02222	0.02222	0.01667	0.02237	0.02278
840	3754643|F|0-66:A>G-66:A>G	1	5587825	0.43418	0.43356	0.43889	0.43889	0.42778	0.43333	0.42778	0.44444	0.42222	0.43333	0.43177	0.43444
841	3754738|F|0-22:A>G-22:A>G	1	5589239	0.48854	0.48812	0.48889	0.49444	0.5	0.47778	0.5	0.47778	0.48889	0.5	0.48322	0.49056
842	3999325|F|0-22:A>G-22:A>G	1	5589239	0.42076	0.41982	0.43333	0.42222	0.41111	0.38889	0.43333	0.42222	0.42222	0.42222	0.41499	0.42222
843	3442234|F|0-39:C>A-39:C>A	1	5589305	0.13327	0.13215	0.14444	0.13889	0.13889	0.14444	0.14444	0.14444	0.13333	0.12778	0.13311	0.13167
844	3049578|F|0-28:G>A-28:G>A	1	5592865	0.09627	0.09577	0.09444	0.10556	0.08889	0.1	0.09444	0.09444	0.09444	0.10556	0.0962	0.09556
845	3049578|F|0-32:A>G-32:A>G	1	5592865	0.4129	0.41314	0.4	0.42222	0.42222	0.4	0.42222	0.42222	0.38889	0.42222	0.41163	0.41389
846	3767110|F|0-21:A>G-21:A>G	1	5594032	0.02194	0.0219	0.02222	0.02222	0.02222	0.02222	0.02222	0.02222	0.02222	0.01667	0.02237	0.02167
847	3754643|F|0-45:G>T-45:G>T	1	5605751	0.02063	0.01967	0.02778	0.02778	0.02222	0.03333	0.02222	0.02778	0.01111	0.03333	0.02237	0.01833
848	45545797|F|0-44:A>C-44:A>C	1	5621517	0.02227	0.02227	0.02222	0.02222	0.02222	0.02222	0.02222	0.02222	0.02222	0.02222	0.02237	0.02222
849	45545797|F|0-63:C>T-63:C>T	1	5621517	0.05697	0.05716	0.04444	0.06667	0.07222	0.06111	0.04444	0.06111	0.06667	0.04444	0.06152	0.055
850	45545797|F|0-64:C>T-64:C>T	1	5621517	0.01179	0.01188	0.01111	0.01111	0.01111	0.02222	0.01111	0.01111	0.01111	0.01111	0.01119	0.01222
851	3992832|F|0-52:T>G-52:T>G	1	5622584	0.43549	0.4343	0.44444	0.44444	0.42778	0.43333	0.43889	0.43333	0.43333	0.43333	0.434	0.43444
852	3992832|F|0-66:C>A-66:C>A	1	5622584	0.43287	0.43207	0.43333	0.44444	0.42778	0.43333	0.43333	0.43333	0.43333	0.43333	0.43289	0.43167
853	3453005|F|0-61:C>G-61:C>G	1	5623782	0.41356	0.41425	0.41111	0.40556	0.41111	0.42222	0.40556	0.41667	0.41111	0.40556	0.41723	0.41278
854	5399099|F|0-58:G>C-58:G>C	1	5623848	0.43517	0.43393	0.44444	0.44444	0.43333	0.43333	0.43333	0.43333	0.43333	0.43333	0.43512	0.43333
855	3751657|F|0-38:A>G-38:A>G	1	5673805	0.03373	0.03378	0.03333	0.03333	0.03333	0.03889	0.03333	0.03333	0.03333	0.03333	0.03468	0.03333
856	3057721|F|0-32:T>C-32:T>C	1	5692835	0.0501	0.04974	0.05556	0.05	0.05	0.04444	0.05	0.05	0.03889	0.06111	0.05034	0.04944
857	3057721|F|0-56:G>A-56:G>A	1	5692835	0.037	0.03712	0.03333	0.03889	0.03333	0.03333	0.03333	0.03333	0.04444	0.03889	0.03579	0.03778
858	5392723|F|0-18:T>A-18:T>A	1	5704742	0.43517	0.43467	0.43889	0.43889	0.43333	0.43333	0.43333	0.43333	0.43333	0.43333	0.43512	0.43444
859	3056206|F|0-59:A>G-59:A>G	1	5708746	0.02718	0.02747	0.02222	0.02778	0.03333	0.02222	0.02778	0.03333	0.03333	0.03889	0.02573	0.02833
860	3763207|F|0-35:T>C-35:T>C	1	5720284	0.23543	0.23534	0.22778	0.24444	0.23889	0.24444	0.23333	0.24444	0.21667	0.21667	0.23826	0.23389
861	3052304|F|0-65:T>C-65:T>C	1	5720350	0.0334	0.03192	0.03333	0.05556	0.03333	0.02222	0.02778	0.04444	0.03889	0.03333	0.03356	0.03111
862	3051679|F|0-48:C>T-48:C>T	1	5720551	0.23248	0.23311	0.22222	0.23333	0.23333	0.23889	0.24444	0.23333	0.25	0.23889	0.22707	0.23611
863	4393098|F|0-33:A>T-33:A>T	1	5721683	0.04224	0.04232	0.04444	0.03889	0.04444	0.04444	0.03889	0.04444	0.04444	0.04444	0.04251	0.04222
864	3055916|F|0-7:A>G-7:A>G	1	5730215	0.34119	0.34113	0.33333	0.35	0.33333	0.33333	0.33889	0.35	0.32222	0.32778	0.34676	0.33833
865	3443757|F|0-60:T>A-60:T>A	1	5744328	0.2816	0.28174	0.28333	0.27778	0.28333	0.27778	0.27222	0.28333	0.26667	0.28333	0.28188	0.28167
866	3048535|F|0-50:G>A-50:G>A	1	5762028	0.48396	0.48255	0.49444	0.49444	0.48889	0.47778	0.47778	0.48889	0.48333	0.49444	0.4821	0.48278
867	3048535|F|0-9:A>C-9:A>C	1	5762028	0.4869	0.48404	0.47222	0.48889	0.49444	0.46111	0.48889	0.49444	0.47778	0.47778	0.48322	0.48444
868	5140768|F|0-15:T>A-15:T>A	1	5765677	0.463	0.46214	0.47222	0.46667	0.46667	0.45556	0.46111	0.46667	0.46667	0.47222	0.46309	0.46167
869	5402916|F|0-12:T>C-12:T>C	1	5768451	0.43549	0.43541	0.43889	0.43333	0.43333	0.43333	0.43333	0.44444	0.43333	0.43889	0.43512	0.43556
870	9746030|F|0-52:C>T-52:C>T	1	5777132	0.43386	0.43467	0.43333	0.42222	0.43333	0.43333	0.43333	0.43333	0.43333	0.43333	0.434	0.435
871	3762099|F|0-51:T>A-51:T>A	1	5790926	0.06483	0.06533	0.06111	0.06111	0.06667	0.06667	0.05556	0.07222	0.06667	0.06667	0.06488	0.06556
872	9747761|F|0-18:G>A-18:G>A	1	5792347	0.06778	0.06793	0.06667	0.06667	0.06667	0.07222	0.05556	0.06667	0.07778	0.06667	0.06488	0.06944
873	4387400|F|0-31:G>C-31:G>C	1	5801617	0.01048	0.01039	0.01111	0.01111	0.00556	0.01111	0.01111	0.01111	0.01111	0.01111	0.00895	0.01111
874	3445095|F|0-67:A>G-67:A>G	1	5801653	0.20858	0.20898	0.18889	0.22222	0.21111	0.18333	0.19444	0.21111	0.2	0.18333	0.20805	0.20944
875	3445095|F|0-6:G>A-6:G>A	1	5801653	0.06483	0.06496	0.06111	0.06667	0.06667	0.06111	0.05556	0.06667	0.07222	0.07222	0.06376	0.06556
876	4386902|F|0-26:A>G-26:A>G	1	5809507	0.03373	0.03192	0.04444	0.05	0.02778	0.03333	0.03333	0.03889	0.03333	0.03333	0.03691	0.02944
877	3053508|F|0-55:G>A-55:G>A	1	5811690	0.29142	0.29213	0.28889	0.28333	0.31111	0.32222	0.28889	0.28333	0.27222	0.29444	0.30201	0.28722
878	5142286|F|0-18:G>A-18:G>A	1	5811690	0.03405	0.03155	0.06111	0.04444	0.03889	0.02222	0.03333	0.03333	0.02778	0.03333	0.03132	0.03167
879	3760092|F|0-10:T>A-10:T>A	1	5811834	0.46169	0.46325	0.44444	0.45556	0.47222	0.46667	0.45556	0.44444	0.44444	0.46667	0.46309	0.46333
880	5393675|F|0-8:C>T-8:C>T	1	5813198	0.02325	0.02339	0.02222	0.02222	0.02222	0.03333	0.02222	0.02222	0.02222	0.02222	0.02461	0.02278
881	45545594|F|0-22:A>C-22:A>C	1	5825173	0.03831	0.03749	0.04444	0.04444	0.03333	0.04444	0.03333	0.02222	0.03333	0.04444	0.03803	0.03722
882	3050493|F|0-18:C>T-18:C>T	1	5837563	0.06483	0.06533	0.06111	0.06111	0.06667	0.06667	0.05556	0.06667	0.06667	0.06667	0.06488	0.06556
883	3050493|F|0-41:C>T-41:C>T	1	5837563	0.02914	0.02821	0.04444	0.02778	0.03333	0.02222	0.02222	0.02222	0.03333	0.03333	0.0302	0.02722
884	3050493|F|0-50:C>T-50:C>T	1	5837563	0.01212	0.01114	0.02222	0.01667	0.01667	0.01111	0.01111	0.01667	0.01111	0.01111	0.01007	0.01167
885	3050861|F|0-39:T>C-39:T>C	1	5837629	0.43157	0.43356	0.4	0.43333	0.43889	0.45	0.42778	0.42222	0.40556	0.44444	0.43065	0.435
886	3752353|F|0-26:A>T-26:A>T	1	5851537	0.4463	0.44543	0.45556	0.45	0.43333	0.44444	0.44444	0.45556	0.44444	0.45556	0.44183	0.44722
887	3769576|F|0-18:C>T-18:C>T	1	5877956	0.26588	0.26652	0.25	0.27222	0.26111	0.27778	0.26111	0.27222	0.27222	0.26111	0.26398	0.26778
888	3769576|F|0-59:T>C-59:T>C	1	5877956	0.06942	0.06941	0.07222	0.06667	0.06667	0.06667	0.07778	0.06667	0.06667	0.06667	0.06935	0.06944
889	5385733|F|0-7:A>G-7:A>G	1	5878972	0.01081	0.01039	0.01667	0.01111	0.01111	0.01111	0.01111	0.01111	0.01111	0.01111	0.00895	0.01111
890	3763151|F|0-32:A>G-32:A>G	1	5886587	0.2315	0.23125	0.22222	0.24444	0.22222	0.22778	0.23333	0.23333	0.22222	0.21111	0.23154	0.23111
891	3763151|F|0-57:G>A-57:G>A	1	5886587	0.03111	0.03081	0.03333	0.03333	0.02222	0.02222	0.03333	0.03333	0.03333	0.03333	0.02685	0.03278
892	3763151|F|0-66:G>A-66:G>A	1	5886587	0.05075	0.05048	0.05556	0.05	0.04444	0.05556	0.04444	0.04444	0.04444	0.05556	0.0481	0.05167
893	9745553|F|0-53:T>C-53:T>C	1	5896630	0.43517	0.43393	0.43889	0.45	0.43333	0.43333	0.43333	0.43333	0.43333	0.43333	0.434	0.43389
894	3452114|F|0-24:G>T-24:G>T	1	5933518	0.23379	0.23385	0.23333	0.23333	0.22778	0.23333	0.23333	0.23333	0.21667	0.22222	0.2349	0.23333
895	6993278|F|0-29:C>A-29:C>A	1	5933666	0.43451	0.43393	0.43889	0.43889	0.43333	0.43333	0.43333	0.43333	0.43333	0.43333	0.43512	0.43333
896	3050566|F|0-12:C>T-12:C>T	1	5933732	0.03307	0.03267	0.03333	0.03889	0.03333	0.04444	0.02778	0.03333	0.04444	0.03889	0.03579	0.03111
897	3050566|F|0-54:G>A-54:G>A	1	5933732	0.43517	0.43393	0.45	0.43889	0.43333	0.43333	0.43333	0.43333	0.43333	0.43333	0.43512	0.43333
898	45545576|F|0-10:A>G-10:A>G	1	5937142	0.07597	0.07647	0.07778	0.06667	0.07778	0.07778	0.06667	0.07778	0.08889	0.07778	0.07383	0.07778
899	3055138|F|0-65:C>T-65:C>T	1	5947607	0.07105	0.07164	0.07222	0.06111	0.06667	0.06667	0.06667	0.06667	0.07778	0.07222	0.07383	0.07056
900	3048542|F|0-14:C>T-14:C>T	1	5968998	0.07073	0.07016	0.07778	0.07222	0.06667	0.06667	0.06667	0.06667	0.07778	0.06667	0.07271	0.06889
901	3063433|F|0-18:T>G-18:T>G	1	5972775	0.28847	0.28879	0.28333	0.28889	0.29444	0.27778	0.27778	0.28889	0.28889	0.28889	0.28971	0.28833
902	3766396|F|0-20:G>C-20:G>C	1	5972841	0.06745	0.06756	0.06667	0.06667	0.06667	0.07778	0.06667	0.06667	0.07778	0.05556	0.07383	0.06444
903	21590263|F|0-52:C>T-52:C>T	1	5985851	0.07859	0.07795	0.07778	0.08889	0.07778	0.07778	0.06667	0.07778	0.07778	0.07778	0.08054	0.07667
904	3050445|F|0-46:G>A-46:G>A	1	5985851	0.09496	0.09317	0.10556	0.11111	0.07778	0.07778	0.07778	0.1	0.1	0.08333	0.0906	0.09444
905	3050445|F|0-58:A>G-58:A>G	1	5985851	0.07269	0.07201	0.07778	0.07778	0.06667	0.06667	0.08889	0.06667	0.06667	0.06667	0.07159	0.07222
906	3061807|F|0-49:G>T-49:G>T	1	6012674	0.02783	0.02747	0.03333	0.02778	0.03333	0.02222	0.02222	0.02222	0.03333	0.03333	0.0302	0.02611
907	9751875|F|0-17:A>G-17:A>G	1	6019511	0.2685	0.26763	0.27778	0.27222	0.26667	0.26667	0.26667	0.27222	0.26667	0.26667	0.26734	0.26778
908	3049563|F|0-12:C>T-12:C>T	1	6019563	0.06909	0.06867	0.07222	0.07222	0.06667	0.06111	0.08333	0.06667	0.06667	0.06667	0.06823	0.06889
909	3049563|F|0-36:C>T-36:C>T	1	6019563	0.0907	0.09131	0.09444	0.07778	0.09444	0.11111	0.08889	0.10556	0.08889	0.08889	0.08949	0.09222
910	3049563|F|0-59:A>C-59:A>C	1	6019563	0.01113	0.01114	0.01111	0.01111	0.01111	0.01111	0.01111	0.01111	0.01111	0.01111	0.01119	0.01111
911	3757717|F|0-47:C>A-47:C>A	1	6020217	0.43517	0.4343	0.44444	0.43889	0.43333	0.43333	0.43333	0.43333	0.43333	0.43333	0.43512	0.43389
912	3452218|F|0-29:C>T-29:C>T	1	6085381	0.1909	0.19005	0.19444	0.2	0.18889	0.2	0.18333	0.19444	0.2	0.19444	0.19351	0.18833
913	9754499|F|0-26:C>G-26:C>G	1	6101649	0.35822	0.35412	0.38889	0.38889	0.41111	0.37778	0.33333	0.34444	0.33333	0.36667	0.34899	0.35667
914	3049466|F|0-49:T>C-49:T>C	1	6101862	0.15946	0.15961	0.16111	0.15556	0.15556	0.17778	0.15556	0.16667	0.16667	0.15556	0.16331	0.15778
915	3055878|F|0-21:A>G-21:A>G	1	6103561	0.47086	0.46919	0.48889	0.47778	0.5	0.45556	0.46667	0.48889	0.46667	0.45556	0.47427	0.46667
916	5402214|F|0-26:A>C-26:A>C	1	6103561	0.45743	0.45509	0.47778	0.47222	0.44444	0.46667	0.47778	0.46667	0.44444	0.45556	0.44519	0.46
917	3768772|F|0-19:G>C-19:G>C	1	6105686	0.01113	0.01114	0.01111	0.01111	0.01111	0.01111	0.01111	0.01111	0.01111	0.01111	0.01119	0.01111
918	3770250|F|0-18:A>G-18:A>G	1	6105752	0.43549	0.43467	0.44444	0.43889	0.43333	0.43333	0.43333	0.43333	0.43333	0.43333	0.43624	0.43389
919	3058782|F|0-38:G>T-38:G>T	1	6116169	0.49443	0.49332	0.48889	0.49444	0.5	0.48889	0.48889	0.47778	0.5	0.48333	0.49217	0.49389
920	9758843|F|0-63:C>T-63:C>T	1	6116169	0.35822	0.3582	0.35	0.36667	0.42222	0.38889	0.33333	0.37778	0.32222	0.38889	0.36018	0.35722
921	3061757|F|0-15:C>T-15:C>T	1	6121821	0.2554	0.25538	0.25	0.26111	0.25	0.25556	0.25556	0.25	0.24444	0.24444	0.25503	0.25556
922	3061757|F|0-43:G>A-43:G>A	1	6121821	0.02685	0.02673	0.02778	0.02778	0.03333	0.02222	0.02222	0.02222	0.03333	0.03333	0.0302	0.025
923	3755773|F|0-41:T>A-41:T>A	1	6123894	0.43615	0.43541	0.44444	0.43889	0.43333	0.43333	0.43333	0.43333	0.43333	0.43333	0.43512	0.43556
924	3444237|F|0-54:A>G-54:A>G	1	6125329	0.43549	0.43467	0.45	0.43333	0.43333	0.43333	0.43333	0.43333	0.43333	0.43333	0.43512	0.43444
925	3049190|F|0-37:G>C-37:G>C	1	6125395	0.02685	0.02747	0.02222	0.02222	0.03333	0.02222	0.02222	0.02222	0.03333	0.03333	0.02908	0.02667
926	3049190|F|0-54:T>C-54:T>C	1	6125395	0.03471	0.03415	0.03333	0.04444	0.03333	0.03333	0.03333	0.03333	0.03333	0.03333	0.03356	0.03444
927	3049190|F|0-6:G>C-6:G>C	1	6125395	0.36804	0.36748	0.36667	0.37778	0.37778	0.35556	0.36667	0.36667	0.37778	0.37778	0.36465	0.36889
928	6992494|F|0-49:G>A-49:G>A	1	6148751	0.01048	0.01002	0.01111	0.01667	0.01111	0.01111	0.01111	0.01111	0.01111	0.01111	0.0123	0.00889
929	3754729|F|0-37:T>C-37:T>C	1	6157553	0.48625	0.48589	0.47778	0.5	0.47778	0.47778	0.49444	0.5	0.48889	0.47778	0.47651	0.49056
930	3754729|F|0-51:G>A-51:G>A	1	6157553	0.29142	0.29213	0.25	0.32222	0.26667	0.26667	0.35	0.32778	0.25556	0.32222	0.27181	0.30222
931	3991144|F|0-21:C>T-21:C>T	1	6173690	0.0573	0.05716	0.06111	0.05556	0.05556	0.05556	0.05556	0.05556	0.05556	0.06111	0.05705	0.05722
932	3764157|F|0-10:G>A-10:G>A	1	6189135	0.21022	0.21121	0.19444	0.21111	0.21111	0.21111	0.21667	0.22222	0.2	0.20556	0.21141	0.21111
933	3764041|F|0-18:A>G-18:A>G	1	6201729	0.0465	0.04788	0.03889	0.03333	0.05556	0.04444	0.05	0.05556	0.04444	0.04444	0.04698	0.04833
934	3445048|F|0-23:G>A-23:G>A	1	6213139	0.42895	0.42687	0.43889	0.45	0.47778	0.41111	0.41111	0.4	0.4	0.46667	0.42058	0.43
935	9762313|F|0-42:C>T-42:C>T	1	6213139	0.45711	0.45805	0.45556	0.44444	0.47778	0.47778	0.48889	0.46667	0.43333	0.47778	0.45414	0.46
936	3453870|F|0-38:A>G-38:A>G	1	6226958	0.426	0.42576	0.46667	0.38889	0.46111	0.44444	0.43333	0.47778	0.44444	0.37778	0.42058	0.42833
937	6996072|F|0-66:T>A-66:T>A	1	6233157	0.01113	0.01114	0.01111	0.01111	0.01111	0.01111	0.01111	0.01111	0.01111	0.01111	0.01119	0.01111
938	3061266|F|0-46:C>T-46:C>T	1	6233223	0.05796	0.05828	0.05556	0.05556	0.05556	0.06667	0.06667	0.06667	0.05556	0.04444	0.05705	0.05889
939	3063187|F|0-48:C>T-48:C>T	1	6237012	0.43451	0.4343	0.43333	0.43889	0.43333	0.43333	0.43333	0.43333	0.43333	0.43333	0.43624	0.43333
940	9743255|F|0-65:T>C-65:T>C	1	6242330	0.43517	0.4343	0.44444	0.43889	0.43333	0.43333	0.43333	0.43333	0.43333	0.43333	0.43512	0.43389
941	3059020|F|0-59:G>A-59:G>A	1	6248620	0.11591	0.1147	0.12222	0.12778	0.11111	0.11667	0.10556	0.11667	0.11667	0.11111	0.11633	0.11389
942	19321709|F|0-55:T>C-55:T>C	1	6255052	0.01212	0.01225	0.01111	0.01111	0.02222	0.01111	0.01111	0.01667	0.01111	0.01111	0.01342	0.01167
943	3988792|F|0-39:A>T-39:A>T	1	6255052	0.43418	0.43318	0.44444	0.43889	0.42222	0.43333	0.43333	0.43333	0.43333	0.43333	0.43289	0.43333
944	6993186|F|0-9:C>T-9:C>T	1	6272641	0.04748	0.04788	0.04444	0.04444	0.04444	0.04444	0.05	0.04444	0.04444	0.05	0.0481	0.04778
945	3052614|F|0-33:G>A-33:G>A	1	6274209	0.11035	0.10839	0.12222	0.12778	0.1	0.11111	0.10556	0.10556	0.11111	0.11111	0.1085	0.10833
946	3764356|F|0-67:G>A-67:G>A	1	6274715	0.46365	0.4614	0.48889	0.47222	0.48333	0.46111	0.46111	0.47222	0.46667	0.46667	0.46644	0.45889
947	3764356|F|0-7:T>C-7:T>C	1	6274715	0.42371	0.42279	0.44444	0.41667	0.44444	0.43333	0.46667	0.44444	0.38889	0.43333	0.41611	0.42611
948	3991366|F|0-19:T>C-19:T>C	1	6274781	0.39064	0.3905	0.38333	0.4	0.39444	0.38889	0.39444	0.39444	0.38889	0.39444	0.3915	0.39
949	3049579|F|0-59:A>G-59:A>G	1	6304441	0.01375	0.01336	0.01111	0.02222	0.01111	0.02222	0.01111	0.01111	0.01111	0.01111	0.01566	0.01222
950	9753793|F|0-12:T>C-12:T>C	1	6304441	0.42829	0.42762	0.42222	0.44444	0.43333	0.41111	0.43333	0.43333	0.43333	0.43333	0.42617	0.42833
951	3054721|F|0-33:C>A-33:C>A	1	6304507	0.38769	0.38679	0.39444	0.39444	0.38333	0.38333	0.37222	0.38889	0.38333	0.38889	0.3915	0.38444
952	3993195|F|0-57:A>C-57:A>C	1	6328442	0.34316	0.34373	0.33333	0.34444	0.33889	0.35	0.37222	0.34444	0.32222	0.35	0.34564	0.34278
953	3057305|F|0-7:A>C-7:A>C	1	6338117	0.43582	0.43318	0.45	0.46111	0.44444	0.42222	0.43333	0.43333	0.43333	0.43333	0.43065	0.43444
954	9754353|F|0-47:C>T-47:C>T	1	6338117	0.14735	0.14625	0.13333	0.17778	0.13333	0.18889	0.12222	0.16667	0.14444	0.12222	0.14541	0.14667
955	3443289|F|0-53:C>T-53:C>T	1	6338183	0.01244	0.01262	0.01111	0.01111	0.01111	0.01667	0.01667	0.01111	0.01111	0.01111	0.01342	0.01222
956	19322461|F|0-38:C>T-38:C>T	1	6345384	0.05927	0.05865	0.06111	0.06667	0.05556	0.06111	0.05556	0.06111	0.05556	0.06111	0.05928	0.05833
957	3446478|F|0-59:A>G-59:A>G	1	6345384	0.42665	0.4239	0.45556	0.43889	0.43889	0.43333	0.44444	0.42222	0.43333	0.4	0.42282	0.42444
958	3054954|F|0-38:T>C-38:T>C	1	6355917	0.11133	0.11062	0.11667	0.11667	0.11667	0.1	0.11111	0.10556	0.11667	0.12222	0.10738	0.11222
959	5144464|F|0-37:C>G-37:C>G	1	6355917	0.06025	0.06013	0.05556	0.06667	0.06667	0.05556	0.06667	0.06667	0.05556	0.05556	0.05145	0.06444
960	3053331|F|0-45:A>G-45:A>G	1	6357689	0.06647	0.06607	0.06667	0.07222	0.05556	0.07222	0.07222	0.06111	0.06111	0.07222	0.06488	0.06667
961	3997125|F|0-42:A>T-42:A>T	1	6360189	0.25737	0.2565	0.27222	0.25556	0.25556	0.25556	0.25556	0.25	0.25556	0.25556	0.25615	0.25667
962	3438638|F|0-52:A>G-52:A>G	1	6360439	0.15717	0.1559	0.16111	0.17222	0.16667	0.15556	0.15	0.15	0.16111	0.16111	0.15884	0.15444
963	3053471|F|0-12:A>G-12:A>G	1	6360493	0.46365	0.46585	0.45	0.44444	0.44444	0.48889	0.5	0.47778	0.47778	0.45556	0.46532	0.46611
964	5404583|F|0-22:T>A-22:T>A	1	6360493	0.3628	0.36451	0.33333	0.36667	0.38889	0.35556	0.37778	0.36667	0.32222	0.35556	0.37136	0.36111
965	9759338|F|0-44:T>C-44:T>C	1	6364947	0.02456	0.02339	0.04444	0.02222	0.03333	0.03333	0.02222	0.02222	0.01111	0.03333	0.02685	0.02167
966	9759338|F|0-49:C>A-49:C>A	1	6364947	0.43582	0.43467	0.44444	0.44444	0.43333	0.43333	0.43333	0.43333	0.43333	0.43333	0.43512	0.43444
967	3052235|F|0-42:T>G-42:T>G	1	6366619	0.12836	0.12732	0.12778	0.14444	0.17222	0.11111	0.13889	0.10556	0.12222	0.15	0.1387	0.12167
968	5406046|F|0-41:T>A-41:T>A	1	6366619	0.34578	0.34818	0.32222	0.33333	0.37778	0.32222	0.35556	0.35556	0.32222	0.33333	0.35123	0.34667
969	5406046|F|0-50:A>T-50:A>T	1	6366619	0.4129	0.41425	0.4	0.40556	0.4	0.43333	0.42222	0.42222	0.41111	0.41667	0.41163	0.41556
970	3999024|F|0-57:A>T-57:A>T	1	6366751	0.29077	0.29027	0.28889	0.3	0.28333	0.3	0.3	0.3	0.27778	0.27778	0.28971	0.29056
971	3059598|F|0-64:C>T-64:C>T	1	6377140	0.18795	0.18523	0.18333	0.23333	0.2	0.17778	0.17222	0.22222	0.17778	0.20556	0.19128	0.18222
972	19319950|F|0-65:C>A-65:C>A	1	6378011	0.11362	0.11284	0.11111	0.12778	0.12222	0.11111	0.16667	0.11667	0.11111	0.12778	0.10403	0.11722
973	5147743|F|0-41:T>C-41:T>C	1	6381534	0.05174	0.0516	0.06111	0.04444	0.05556	0.04444	0.03889	0.05556	0.05556	0.06111	0.05369	0.05056
974	3438066|F|0-28:G>T-28:G>T	1	6385290	0.06123	0.05902	0.08889	0.06667	0.05556	0.06667	0.06667	0.05556	0.05556	0.04444	0.06152	0.05778
975	3438066|F|0-31:G>A-31:G>A	1	6385290	0.01113	0.01114	0.01111	0.01111	0.01111	0.01111	0.01111	0.01111	0.01111	0.01111	0.01119	0.01111
976	3438066|F|0-9:A>T-9:A>T	1	6385290	0.16929	0.16667	0.19444	0.18333	0.16111	0.15	0.18889	0.17222	0.15	0.17222	0.17002	0.165
977	5375867|F|0-6:C>G-6:C>G	1	6385290	0.01048	0.01039	0.01111	0.01111	0.01111	0.01111	0.01111	0.01111	0.01111	0.01111	0.01119	0.01
978	3453928|F|0-15:C>T-15:C>T	1	6393144	0.02489	0.02561	0.02222	0.01667	0.02222	0.02222	0.03333	0.03333	0.01111	0.03889	0.02461	0.02611
979	6997103|F|0-41:T>C-41:T>C	1	6393144	0.10478	0.10505	0.1	0.10556	0.11111	0.11111	0.11111	0.1	0.11111	0.08889	0.10738	0.10389
980	3050420|F|0-42:A>T-42:A>T	1	6397338	0.16536	0.16444	0.17778	0.16667	0.17778	0.13333	0.15556	0.17222	0.2	0.17222	0.15101	0.17111
981	3050420|F|0-7:G>T-7:G>T	1	6397338	0.05305	0.05308	0.05	0.05556	0.05556	0.04444	0.03889	0.04444	0.05556	0.05556	0.05593	0.05167
982	3062884|F|0-49:A>G-49:A>G	1	6404259	0.17583	0.17632	0.16667	0.17778	0.17778	0.16667	0.18333	0.17222	0.18333	0.2	0.17002	0.17944
983	100121634|F|0-20:A>G-20:A>G	1	6432381	0.01506	0.01485	0.01111	0.02222	0.02222	0.01111	0.01111	0.01111	0.01111	0.01111	0.01566	0.01444
984	9754832|F|0-15:G>C-15:G>C	1	6432381	0.41552	0.41425	0.41667	0.43333	0.43333	0.41111	0.43333	0.43333	0.41111	0.42222	0.41275	0.415
985	9754832|F|0-18:T>G-18:T>G	1	6432381	0.1611	0.16333	0.13333	0.15556	0.2	0.16667	0.17778	0.15556	0.17778	0.14444	0.16555	0.16222
986	3758195|F|0-11:G>A-11:G>A	1	6434488	0.01113	0.01114	0.01111	0.01111	0.01111	0.01111	0.01111	0.01111	0.01111	0.01111	0.01119	0.01111
987	3758195|F|0-8:G>A-8:G>A	1	6434488	0.4368	0.43615	0.44444	0.43889	0.43333	0.44444	0.43333	0.44444	0.43333	0.43333	0.43736	0.43556
988	9751931|F|0-11:G>A-11:G>A	1	6434489	0.01441	0.01411	0.01111	0.02222	0.01111	0.01111	0.01111	0.01111	0.01667	0.01667	0.01007	0.01611
989	4387049|F|0-13:C>T-13:C>T	1	6434543	0.10904	0.10913	0.11111	0.10556	0.11111	0.11111	0.11111	0.10556	0.11111	0.10556	0.11186	0.10778
990	22503153|F|0-54:G>T-54:G>T	1	6455924	0.01179	0.01188	0.01111	0.01111	0.01667	0.01111	0.01111	0.01111	0.01111	0.01111	0.01342	0.01111
991	5395204|F|0-65:G>T-65:G>T	1	6462764	0.43091	0.43059	0.43333	0.43333	0.41111	0.43333	0.43889	0.43333	0.43333	0.43333	0.42841	0.43167
992	5395204|F|0-8:T>A-8:T>A	1	6462764	0.07335	0.07275	0.07778	0.07778	0.06667	0.11111	0.06667	0.06667	0.05556	0.05556	0.07159	0.07333
993	3759258|F|0-26:A>G-26:A>G	1	6475538	0.14604	0.14625	0.14444	0.14444	0.14444	0.15	0.15	0.14444	0.14444	0.14444	0.14653	0.14611
994	12387885|F|0-41:C>A-41:C>A	1	6483511	0.14669	0.14699	0.15	0.13889	0.14444	0.13889	0.13889	0.14444	0.14444	0.14444	0.14877	0.14611
995	3764287|F|0-49:C>A-49:C>A	1	6483511	0.03405	0.03415	0.03333	0.03333	0.03333	0.03333	0.03333	0.03333	0.03333	0.03333	0.03356	0.03444
996	3061464|F|0-36:T>G-36:T>G	1	6492885	0.05665	0.05642	0.06667	0.05	0.06667	0.05556	0.05	0.05556	0.06667	0.05556	0.06152	0.05389
997	3061464|F|0-8:G>A-8:G>A	1	6492885	0.3926	0.3931	0.38889	0.38889	0.38889	0.38889	0.38889	0.38889	0.38889	0.38889	0.3915	0.39389
998	3453082|F|0-21:G>T-21:G>T	1	6493069	0.43386	0.43244	0.44444	0.44444	0.41111	0.4	0.45556	0.45556	0.45556	0.44444	0.41499	0.44111
999	3453082|F|0-32:G>A-32:G>A	1	6493069	0.31598	0.31737	0.3	0.31111	0.35556	0.32222	0.3	0.3	0.31111	0.3	0.32886	0.31167
1000	3055396|F|0-12:C>T-12:C>T	1	6501304	0.03209	0.03192	0.03333	0.03333	0.03333	0.03333	0.02778	0.03333	0.03333	0.03333	0.03244	0.03167
1001	3055396|F|0-46:A>C-46:A>C	1	6501304	0.10969	0.10876	0.11667	0.11667	0.1	0.11111	0.10556	0.10556	0.11111	0.11111	0.10738	0.10944
1002	3770935|F|0-18:A>T-18:A>T	1	6505782	0.10052	0.10059	0.1	0.1	0.1	0.1	0.1	0.1	0.1	0.1	0.10067	0.10056
1003	3053730|F|0-7:A>G-7:A>G	1	6507300	0.46889	0.47513	0.38333	0.46111	0.48889	0.5	0.48889	0.47222	0.43333	0.48333	0.46309	0.48111
1004	9756815|F|0-19:A>T-19:A>T	1	6507300	0.31336	0.31811	0.25556	0.3	0.27222	0.33333	0.35556	0.36667	0.33333	0.27778	0.30537	0.32444
1005	3753754|F|0-32:A>T-32:A>T	1	6508186	0.111	0.11173	0.10556	0.10556	0.11111	0.11111	0.11111	0.11111	0.11111	0.10556	0.11633	0.10944
1006	19322911|F|0-28:C>T-28:C>T	1	6531082	0.03438	0.03452	0.03333	0.03333	0.03333	0.03333	0.03889	0.03333	0.03333	0.03333	0.03579	0.03389
1007	3049729|F|0-28:A>G-28:A>G	1	6532662	0.13425	0.13437	0.13333	0.13333	0.13333	0.13333	0.13333	0.13333	0.13333	0.13333	0.13423	0.13444
1008	3049729|F|0-35:G>T-35:G>T	1	6532662	0.05861	0.05865	0.05556	0.06111	0.06667	0.05556	0.05	0.05556	0.06667	0.06667	0.06152	0.05722
1009	3054230|F|0-49:C>T-49:C>T	1	6560309	0.29535	0.29213	0.32778	0.31111	0.25556	0.26667	0.28333	0.27222	0.32222	0.33333	0.27405	0.30111
1010	3055387|F|0-10:A>T-10:A>T	1	6563603	0.49804	0.49814	0.49444	0.5	0.48889	0.5	0.5	0.48889	0.48889	0.47778	0.48993	0.49222
1011	5405119|F|0-67:C>G-67:C>G	1	6563603	0.47937	0.48033	0.47778	0.46667	0.48889	0.48889	0.46667	0.45556	0.5	0.5	0.4877	0.47667
1012	3438351|F|0-35:G>C-35:G>C	1	6571480	0.45711	0.4588	0.45556	0.43333	0.47778	0.46667	0.44444	0.43333	0.46667	0.47778	0.46756	0.45444
1013	3988219|F|0-66:G>A-66:G>A	1	6573847	0.01244	0.01262	0.01111	0.01111	0.01111	0.01111	0.01111	0.01111	0.01111	0.01667	0.01119	0.01333
1014	3051599|F|0-61:G>T-61:G>T	1	6573913	0.1074	0.1069	0.11111	0.11111	0.1	0.11111	0.10556	0.10556	0.11111	0.11111	0.10738	0.10667
1015	3051181|F|0-26:C>T-26:C>T	1	6574742	0.05992	0.05939	0.06111	0.06667	0.07222	0.05556	0.05	0.05556	0.06667	0.07222	0.06264	0.05778
1016	3439833|F|0-9:T>A-9:T>A	1	6578092	0.31238	0.3118	0.31667	0.31667	0.31111	0.31111	0.31111	0.31111	0.31111	0.31667	0.31208	0.31167
1017	3050596|F|0-67:G>A-67:G>A	1	6578147	0.27701	0.27691	0.26667	0.28889	0.27778	0.27778	0.29444	0.28333	0.27222	0.27222	0.27293	0.27889
1018	9754341|F|0-22:G>A-22:G>A	1	6584352	0.25475	0.25464	0.25556	0.25556	0.25556	0.25556	0.25556	0.25556	0.25556	0.25556	0.25391	0.255
1019	3763340|F|0-68:C>T-68:C>T	1	6584413	0.12246	0.12361	0.10556	0.12222	0.12222	0.12222	0.12222	0.12222	0.11111	0.11111	0.12304	0.12389
1020	3055469|F|0-7:A>C-7:A>C	1	6585847	0.30026	0.30104	0.29444	0.29444	0.30556	0.3	0.28889	0.29444	0.29444	0.3	0.30313	0.3
1021	3762988|F|0-10:C>T-10:C>T	1	6585913	0.16012	0.15924	0.16111	0.17222	0.16111	0.16667	0.15556	0.15556	0.13889	0.15556	0.15884	0.15944
1022	3763932|F|0-15:T>C-15:T>C	1	6587127	0.12312	0.12324	0.12222	0.12222	0.12222	0.12222	0.12222	0.12222	0.11111	0.11667	0.12304	0.12333
1023	3763932|F|0-55:C>G-55:C>G	1	6587127	0.27931	0.27803	0.28889	0.28889	0.27778	0.27778	0.27778	0.27778	0.27778	0.27778	0.27852	0.27778
1024	9747790|F|0-65:G>A-65:G>A	1	6588949	0.27505	0.27506	0.27222	0.27778	0.27778	0.27778	0.27778	0.26111	0.27778	0.27778	0.27852	0.27333
1025	3990196|F|0-32:C>T-32:C>T	1	6592154	0.28062	0.27951	0.28889	0.28889	0.28333	0.27778	0.27778	0.27778	0.27778	0.27778	0.28188	0.27833
1026	19320296|F|0-55:T>C-55:T>C	1	6598549	0.05599	0.05568	0.05556	0.06111	0.05556	0.04444	0.06111	0.05	0.04444	0.05	0.05705	0.055
1027	3063461|F|0-21:A>G-21:A>G	1	6598549	0.31958	0.32146	0.30556	0.30556	0.32778	0.32778	0.30556	0.35556	0.28889	0.31667	0.32662	0.31889
1028	45545681|F|0-20:T>C-20:T>C	1	6606401	0.42436	0.42353	0.43889	0.42222	0.43333	0.4	0.42222	0.43333	0.40556	0.44444	0.41051	0.43
1029	5406369|F|0-10:T>C-10:T>C	1	6606401	0.28585	0.28656	0.29444	0.26667	0.3	0.25556	0.32222	0.31111	0.27778	0.3	0.28523	0.28722
1030	5406369|F|0-20:C>T-20:C>T	1	6606401	0.4725	0.4729	0.46111	0.47778	0.47222	0.46667	0.46667	0.46667	0.45556	0.45556	0.47539	0.47167
1031	5406369|F|0-66:G>A-66:G>A	1	6606401	0.20236	0.2049	0.16667	0.2	0.18889	0.17778	0.21111	0.23333	0.21111	0.21111	0.18568	0.21444
1032	5406369|F|0-8:A>T-8:A>T	1	6606401	0.44204	0.44098	0.46111	0.43889	0.44444	0.44444	0.43889	0.45	0.43889	0.43889	0.44183	0.44056
1033	19320142|F|0-43:C>G-43:C>G	1	6615410	0.01244	0.01262	0.01111	0.01111	0.01111	0.01111	0.01111	0.01111	0.01111	0.01111	0.01119	0.01333
1034	5390925|F|0-35:G>T-35:G>T	1	6615410	0.43451	0.43467	0.43889	0.42778	0.43333	0.43333	0.43333	0.43333	0.43333	0.43333	0.43512	0.43444
1035	9745984|F|0-41:A>T-41:A>T	1	6618712	0.01179	0.01188	0.01111	0.01111	0.01111	0.01111	0.01111	0.01111	0.01111	0.01111	0.01119	0.01222
1036	9745984|F|0-57:A>G-57:A>G	1	6618712	0.02521	0.02561	0.02222	0.02222	0.02222	0.03333	0.02222	0.02778	0.02778	0.02222	0.02685	0.025
1037	9746663|F|0-23:A>G-23:A>G	1	6623142	0.1706	0.17261	0.14444	0.16667	0.18333	0.2	0.16667	0.18889	0.14444	0.16667	0.18009	0.16889
1038	3996942|F|0-29:C>T-29:C>T	1	6629141	0.3795	0.37825	0.38889	0.38889	0.37778	0.37778	0.38889	0.37222	0.37778	0.37778	0.38031	0.37722
1039	3050191|F|0-20:T>C-20:T>C	1	6632565	0.02914	0.02895	0.03333	0.02778	0.04444	0.02778	0.02778	0.03333	0.03333	0.03333	0.02908	0.02889
1040	3050191|F|0-29:C>T-29:C>T	1	6632565	0.14506	0.14551	0.13333	0.15	0.14444	0.15	0.13889	0.15	0.15	0.14444	0.14653	0.145
1041	3998921|F|0-54:A>G-54:A>G	1	6637909	0.1444	0.14514	0.13333	0.14444	0.14444	0.14444	0.14444	0.14444	0.14444	0.14444	0.14541	0.145
1042	3051085|F|0-24:G>T-24:G>T	1	6639370	0.42567	0.42576	0.40556	0.44444	0.37778	0.41111	0.42778	0.44444	0.4	0.47778	0.41611	0.43056
1043	45545932|F|0-5:C>T-5:C>T	1	6639370	0.11559	0.11767	0.08889	0.11111	0.13333	0.14444	0.13333	0.13333	0.12222	0.07778	0.11409	0.11944
1044	5403144|F|0-62:A>C-62:A>C	1	6639370	0.44532	0.44506	0.45	0.44444	0.44444	0.45556	0.43333	0.44444	0.44444	0.43333	0.44631	0.44444
1045	3988551|F|0-12:A>G-12:A>G	1	6641173	0.03471	0.03415	0.03889	0.03889	0.02778	0.03333	0.03333	0.03333	0.03333	0.04444	0.03244	0.035
1046	9752055|F|0-12:A>G-12:A>G	1	6641173	0.03602	0.03526	0.04444	0.03889	0.03333	0.03889	0.03333	0.03333	0.03333	0.03889	0.03579	0.035
1047	3755948|F|0-12:A>T-12:A>T	1	6654505	0.03078	0.03081	0.02778	0.03333	0.04444	0.03333	0.03333	0.03333	0.03333	0.03333	0.02796	0.03222
1048	3062941|F|0-44:C>T-44:C>T	1	6675360	0.33399	0.33408	0.32778	0.33889	0.33333	0.31667	0.33333	0.32778	0.32222	0.33889	0.3311	0.33556
1049	4387496|F|0-61:C>A-61:C>A	1	6683955	0.01113	0.01114	0.01111	0.01111	0.01111	0.01111	0.01111	0.01111	0.01111	0.01111	0.01119	0.01111
1050	45545579|F|0-50:A>G-50:A>G	1	6700926	0.10511	0.10431	0.11111	0.11111	0.11111	0.1	0.1	0.11111	0.11111	0.11111	0.10515	0.10389
1051	3991481|F|0-57:T>C-57:T>C	1	6701206	0.02259	0.02264	0.02222	0.02222	0.02222	0.02222	0.02222	0.02222	0.02222	0.02222	0.02237	0.02278
1052	3056935|F|0-31:A>C-31:A>C	1	6712219	0.2649	0.2654	0.26111	0.26111	0.27222	0.27778	0.26111	0.25	0.25556	0.24444	0.27069	0.26278
1053	9759917|F|0-22:G>A-22:G>A	1	6712219	0.28978	0.28731	0.31667	0.3	0.28333	0.28333	0.30556	0.27778	0.28333	0.3	0.28523	0.28833
1054	5141223|F|0-41:A>G-41:A>G	1	6712920	0.1336	0.134	0.13333	0.12778	0.13333	0.12222	0.13889	0.12778	0.12778	0.13333	0.13199	0.135
1055	3062785|F|0-36:G>C-36:G>C	1	6733464	0.43615	0.43653	0.43333	0.43333	0.43333	0.43333	0.43333	0.43333	0.43333	0.43333	0.434	0.43778
1056	3062785|F|0-59:T>C-59:T>C	1	6733464	0.20498	0.20119	0.24444	0.22222	0.22222	0.22222	0.25556	0.18889	0.2	0.17778	0.19463	0.20444
1057	3995527|F|0-18:C>T-18:C>T	1	6765170	0.43451	0.43318	0.44444	0.44444	0.42222	0.43333	0.43333	0.43889	0.42778	0.43333	0.43289	0.43333
1058	3995527|F|0-9:C>T-9:C>T	1	6765170	0.01506	0.01485	0.01111	0.02222	0.01111	0.02222	0.01111	0.01111	0.01111	0.01111	0.01566	0.01444
1059	5385583|F|0-55:T>C-55:T>C	1	6795747	0.34774	0.34707	0.35556	0.35	0.34444	0.35556	0.34444	0.34444	0.34444	0.35556	0.34787	0.34667
1060	3060732|F|0-7:C>G-7:C>G	1	6811010	0.11624	0.11618	0.12778	0.10556	0.12222	0.11111	0.11667	0.11667	0.13333	0.13333	0.11857	0.115
1061	3052136|F|0-45:A>T-45:A>T	1	6811076	0.34479	0.34261	0.36667	0.35556	0.36111	0.33333	0.37222	0.35	0.32778	0.31667	0.33333	0.34722
1062	4389025|F|0-61:G>C-61:G>C	1	6815967	0.48003	0.47958	0.48889	0.47778	0.48889	0.47778	0.47778	0.48889	0.47778	0.48889	0.48546	0.47667
1063	3057341|F|0-32:C>T-32:C>T	1	6823361	0.32515	0.32591	0.33889	0.3	0.35556	0.32778	0.32222	0.33333	0.31111	0.28333	0.32998	0.32389
1064	3763160|F|0-31:T>C-31:T>C	1	6847337	0.21218	0.21307	0.21667	0.19444	0.21111	0.2	0.20556	0.21111	0.2	0.20556	0.21365	0.21278
1065	3055165|F|0-58:A>G-58:A>G	1	6848935	0.01179	0.01188	0.01111	0.01111	0.01111	0.01111	0.01111	0.01111	0.01111	0.01111	0.01342	0.01111
1066	3055165|F|0-62:A>G-62:A>G	1	6848935	0.13523	0.13623	0.13889	0.11667	0.13333	0.14444	0.14444	0.13889	0.14444	0.13333	0.13982	0.13444
1067	3440080|F|0-45:A>G-45:A>G	1	6849588	0.13687	0.1366	0.14444	0.13333	0.13333	0.14444	0.14444	0.13889	0.14444	0.13333	0.13982	0.135
1068	3053388|F|0-16:T>A-16:T>A	1	6849877	0.14604	0.14774	0.13889	0.12778	0.13333	0.17778	0.15556	0.13333	0.15556	0.14444	0.15436	0.14444
1069	3053992|F|0-20:C>T-20:C>T	1	6870116	0.07957	0.07981	0.07778	0.07778	0.09444	0.07778	0.08889	0.07778	0.07778	0.06667	0.08166	0.07889
1070	3453715|F|0-43:A>G-43:A>G	1	6872315	0.41126	0.41128	0.4	0.42222	0.43333	0.43333	0.44444	0.42222	0.4	0.41111	0.41611	0.40889
1071	3442995|F|0-68:A>T-68:A>T	1	6879722	0.35593	0.35523	0.36111	0.36111	0.35	0.35556	0.35	0.35556	0.35556	0.35556	0.35459	0.35556
1072	3988767|F|0-16:T>C-16:T>C	1	6892750	0.08219	0.08203	0.08333	0.08333	0.09444	0.08333	0.07778	0.07778	0.08889	0.07778	0.08277	0.08167
1073	3053110|F|0-33:C>T-33:C>T	1	6902768	0.29797	0.29807	0.28889	0.30556	0.31111	0.28333	0.28889	0.3	0.29444	0.28889	0.29754	0.29833
1074	3053110|F|0-57:C>T-57:C>T	1	6902768	0.01015	0.01039	0.00556	0.01111	0	0	0.01111	0.01111	0	0.01111	0.00671	0.01222
1075	3053110|F|0-58:G>A-58:G>A	1	6902768	0.07597	0.07572	0.07778	0.07778	0.07222	0.07778	0.07778	0.07778	0.08333	0.07222	0.07383	0.07667
1076	5401672|F|0-36:C>A-36:C>A	1	6904244	0.12705	0.12584	0.15	0.12222	0.13889	0.13333	0.13889	0.11111	0.13333	0.13333	0.12975	0.12389
1077	5401673|F|0-50:A>C-50:A>C	1	6904244	0.20039	0.20416	0.16667	0.17778	0.2	0.18889	0.18889	0.22222	0.17778	0.19444	0.20022	0.20611
1078	3059716|F|0-30:C>T-30:C>T	1	6913921	0.16568	0.1663	0.17222	0.15	0.13333	0.17778	0.18889	0.15	0.15556	0.16667	0.16107	0.16889
1079	3059716|F|0-62:T>C-62:T>C	1	6913921	0.25147	0.25093	0.25556	0.25556	0.23889	0.25556	0.22222	0.28333	0.23333	0.27222	0.24944	0.25167
1080	3438258|F|0-6:C>A-6:C>A	1	6962266	0.02227	0.02227	0.02222	0.02222	0.02778	0.02222	0.02222	0.02222	0.02222	0.02222	0.02349	0.02167
1081	3057710|F|0-21:C>G-21:C>G	1	6969878	0.3854	0.38493	0.35556	0.42222	0.4	0.37778	0.43333	0.38889	0.35556	0.38889	0.38591	0.38444
1082	5398321|F|0-43:G>A-43:G>A	1	6973820	0.12344	0.12695	0.10556	0.08889	0.13333	0.1	0.12222	0.06667	0.12222	0.13889	0.12864	0.12611
1083	3061171|F|0-6:T>G-6:T>G	1	6975461	0.15914	0.15887	0.15556	0.16667	0.17222	0.14444	0.14444	0.15	0.17222	0.16667	0.15884	0.15889
1084	9755528|F|0-27:A>G-27:A>G	1	6975461	0.3127	0.31255	0.31667	0.31111	0.31111	0.31111	0.32222	0.31667	0.30556	0.31111	0.31208	0.31278
1085	3048505|F|0-8:C>T-8:C>T	1	6984151	0.04813	0.04863	0.04444	0.04444	0.04444	0.05556	0.05556	0.05556	0.04444	0.05	0.04474	0.05056
1086	3050655|F|0-61:T>C-61:T>C	1	6984217	0.21284	0.21307	0.20556	0.21667	0.21111	0.21111	0.21111	0.21111	0.19444	0.20556	0.21477	0.21222
1087	3061109|F|0-27:A>G-27:A>G	1	7005632	0.17551	0.17558	0.18333	0.16667	0.17778	0.18889	0.18889	0.18333	0.19444	0.17778	0.17338	0.17667
1088	3061109|F|0-38:T>A-38:T>A	1	7005632	0.02161	0.02153	0.02222	0.02222	0.02222	0.02222	0.01111	0.02222	0.02222	0.02222	0.02237	0.02111
1089	5394137|F|0-28:T>C-28:T>C	1	7006338	0.43517	0.43467	0.44444	0.43333	0.43333	0.43333	0.43333	0.43333	0.43333	0.43333	0.43512	0.43444
1090	3452426|F|0-20:G>C-20:G>C	1	7006404	0.17944	0.17966	0.17778	0.17778	0.17222	0.17778	0.17778	0.17778	0.16111	0.17778	0.17897	0.18
1091	5148448|F|0-9:C>A-9:C>A	1	7008578	0.14178	0.14254	0.14444	0.12778	0.12222	0.14444	0.13889	0.14444	0.13333	0.14444	0.13982	0.14389
1092	3056823|F|0-64:T>A-64:T>A	1	7028601	0.12868	0.1288	0.13333	0.12222	0.12222	0.13333	0.14444	0.11111	0.13333	0.13333	0.13199	0.12722
1093	3766399|F|0-12:A>G-12:A>G	1	7030651	0.09234	0.09243	0.08889	0.09444	0.08889	0.08889	0.10556	0.09444	0.09444	0.09444	0.09172	0.09278
1094	3058352|F|0-17:A>G-17:A>G	1	7035239	0.17158	0.17186	0.16667	0.17222	0.17778	0.15556	0.16111	0.15556	0.18333	0.17778	0.17002	0.17278
1095	9755430|F|0-67:C>T-67:C>T	1	7035239	0.23707	0.23534	0.26667	0.23333	0.23333	0.22222	0.23333	0.24444	0.23333	0.23333	0.23266	0.23667
1096	5396174|F|0-12:G>A-12:G>A	1	7045342	0.07826	0.07795	0.08333	0.07778	0.08333	0.07778	0.07222	0.07778	0.07778	0.07778	0.0783	0.07778
1097	5396174|F|0-26:A>C-26:A>C	1	7045342	0.27898	0.27728	0.3	0.28333	0.27778	0.28889	0.3	0.3	0.25556	0.3	0.27405	0.27889
1098	9746116|F|0-18:G>C-18:G>C	1	7055522	0.05763	0.05716	0.05556	0.06667	0.05556	0.05556	0.04444	0.06667	0.05556	0.05556	0.05145	0.06
1099	3755847|F|0-66:G>C-66:G>C	1	7059393	0.01768	0.01782	0.01667	0.01667	0.01111	0.02222	0.02222	0.02222	0.01111	0.01111	0.01566	0.01889
1100	3763155|F|0-12:G>A-12:G>A	1	7073643	0.03373	0.03415	0.03333	0.02778	0.03333	0.03333	0.04444	0.05	0.02222	0.01667	0.02908	0.03667
1101	5399088|F|0-41:A>T-41:A>T	1	7087069	0.43549	0.43467	0.43889	0.44444	0.43333	0.43333	0.43333	0.43333	0.43333	0.43333	0.434	0.435
1102	3989685|F|0-27:C>A-27:C>A	1	7096368	0.01113	0.01114	0.01111	0.01111	0.01111	0.01111	0.01111	0.01111	0.01111	0.01111	0.01119	0.01111
1103	5403460|F|0-32:C>T-32:C>T	1	7101706	0.43582	0.43467	0.44444	0.44444	0.43333	0.43333	0.43333	0.43333	0.43333	0.43333	0.43512	0.43444
1104	3992330|F|0-39:A>G-39:A>G	1	7119061	0.05959	0.06013	0.05556	0.05556	0.06111	0.06111	0.06111	0.05556	0.05556	0.06111	0.0604	0.06
1105	3992330|F|0-64:A>T-64:A>T	1	7119061	0.13425	0.134	0.13333	0.13889	0.13333	0.13333	0.12222	0.12778	0.13889	0.14444	0.13535	0.13333
1106	4383787|F|0-34:G>A-34:G>A	1	7125222	0.43549	0.4343	0.44444	0.44444	0.43889	0.43333	0.43333	0.45	0.43333	0.43333	0.43512	0.43389
1107	3064209|F|0-7:C>T-7:C>T	1	7125666	0.10969	0.11024	0.10556	0.10556	0.1	0.11111	0.1	0.1	0.11667	0.11111	0.11186	0.10944
1108	4385272|F|0-52:C>G-52:C>G	1	7125666	0.02259	0.02264	0.02222	0.02222	0.02222	0.02222	0.02222	0.02222	0.01667	0.03333	0.02237	0.02278
1109	4384739|F|0-39:C>T-39:C>T	1	7125732	0.03471	0.03452	0.03333	0.03889	0.04444	0.03333	0.03333	0.03889	0.03333	0.03333	0.03468	0.03444
1110	4391944|F|0-24:T>C-24:T>C	1	7130077	0.19155	0.19117	0.20556	0.18333	0.18889	0.2	0.18889	0.17778	0.18889	0.18889	0.19016	0.19167
1111	4391944|F|0-68:A>G-68:A>G	1	7130077	0.10183	0.10059	0.11111	0.11111	0.11667	0.1	0.1	0.1	0.11111	0.10556	0.0962	0.10278
1112	3050670|F|0-54:A>C-54:A>C	1	7150274	0.18599	0.18374	0.20556	0.2	0.17222	0.17778	0.17222	0.17778	0.19444	0.2	0.18568	0.18278
1113	3056150|F|0-6:T>A-6:T>A	1	7152046	0.09594	0.09614	0.08889	0.1	0.11667	0.08889	0.1	0.10556	0.11111	0.1	0.09284	0.09778
1114	3056150|F|0-8:A>C-8:A>C	1	7152046	0.02227	0.02227	0.02222	0.02222	0.02222	0.02222	0.02222	0.02222	0.02222	0.02222	0.02237	0.02222
1115	9748353|F|0-37:T>C-37:T>C	1	7164769	0.05043	0.04974	0.05556	0.05556	0.06667	0.05556	0.03333	0.04444	0.05556	0.06667	0.05369	0.04778
1116	3062048|F|0-10:A>T-10:A>T	1	7175354	0.03373	0.03378	0.03333	0.03333	0.03333	0.03333	0.03333	0.03333	0.03889	0.03333	0.03356	0.03389
1117	3759484|F|0-42:G>A-42:G>A	1	7179147	0.43582	0.43467	0.43889	0.45	0.43333	0.43333	0.43333	0.43333	0.43333	0.43333	0.43512	0.43444
1118	3052539|F|0-26:A>T-26:A>T	1	7228756	0.13621	0.13771	0.13333	0.11667	0.14444	0.13333	0.13333	0.12222	0.14444	0.12778	0.1387	0.13722
1119	5398109|F|0-13:C>T-13:C>T	1	7228756	0.33824	0.33705	0.35556	0.33889	0.33333	0.34444	0.33333	0.33333	0.33333	0.33333	0.33669	0.33722
1120	3049740|F|0-15:A>G-15:A>G	1	7233273	0.03831	0.03786	0.03889	0.04444	0.03333	0.04444	0.04444	0.05	0.03333	0.03333	0.03691	0.03833
1121	6996383|F|0-18:T>C-18:T>C	1	7237850	0.01212	0.01188	0.01667	0.01111	0.01111	0.00556	0.00556	0.01667	0.00556	0.01111	0.00895	0.01333
1122	6996383|F|0-32:G>A-32:G>A	1	7237850	0.0406	0.04083	0.03889	0.03889	0.03333	0.04444	0.04444	0.03333	0.03889	0.03333	0.04027	0.04111
1123	3062736|F|0-42:C>G-42:C>G	1	7243927	0.05992	0.05939	0.05556	0.07222	0.08333	0.04444	0.05556	0.06111	0.07778	0.06667	0.05817	0.06
1124	3055467|F|0-6:A>G-6:A>G	1	7243976	0.16601	0.16704	0.15	0.16667	0.19444	0.15556	0.16111	0.17778	0.18333	0.17778	0.16555	0.16778
1125	3053185|F|0-43:A>C-43:A>C	1	7246877	0.03798	0.03786	0.03889	0.03889	0.03333	0.04444	0.04444	0.03889	0.03889	0.03333	0.03803	0.03778
1126	3053185|F|0-47:T>A-47:T>A	1	7246877	0.01277	0.01299	0.01111	0.01111	0.01667	0.01111	0.01667	0.01111	0.02222	0.00556	0.01342	0.01278
1127	3441064|F|0-20:T>G-20:T>G	1	7258509	0.47446	0.47365	0.5	0.46111	0.47778	0.47778	0.46667	0.47778	0.47778	0.48889	0.46756	0.47667
1128	3445915|F|0-65:A>C-65:A>C	1	7258509	0.26326	0.26392	0.27778	0.23889	0.26667	0.23333	0.25556	0.28889	0.26111	0.3	0.25615	0.26778
1129	5404488|F|0-14:G>A-14:G>A	1	7258509	0.28062	0.28174	0.28889	0.25556	0.27778	0.26667	0.3	0.3	0.25556	0.28333	0.26846	0.28833
1130	5401666|F|0-20:A>G-20:A>G	1	7259710	0.43549	0.43504	0.43889	0.43889	0.43889	0.43333	0.43333	0.43333	0.43333	0.43333	0.43624	0.43444
1131	3757476|F|0-15:A>T-15:A>T	1	7267032	0.43484	0.43393	0.44444	0.43889	0.43333	0.43333	0.43333	0.43333	0.42778	0.43333	0.43512	0.43333
1132	3995455|F|0-31:G>T-31:G>T	1	7270997	0.43517	0.43467	0.43889	0.43889	0.43333	0.43333	0.43333	0.43333	0.43333	0.43333	0.43512	0.43444
1133	3769825|F|0-13:G>A-13:G>A	1	7275872	0.19384	0.19228	0.21111	0.2	0.17778	0.2	0.2	0.2	0.16667	0.2	0.19463	0.19111
1134	3452541|F|0-20:A>C-20:A>C	1	7275999	0.23412	0.23385	0.23889	0.23333	0.20556	0.24444	0.25	0.23889	0.20556	0.23889	0.23378	0.23389
1135	5402330|F|0-41:G>T-41:G>T	1	7277218	0.43517	0.4343	0.43889	0.44444	0.43333	0.43333	0.43333	0.43333	0.43333	0.43333	0.43512	0.43389
1136	3996201|F|0-37:C>T-37:C>T	1	7277284	0.43549	0.4343	0.44444	0.44444	0.43333	0.43333	0.43333	0.43333	0.43333	0.43333	0.43512	0.43389
1137	3057322|F|0-15:C>T-15:C>T	1	7283490	0.0334	0.03267	0.03333	0.04444	0.03333	0.03333	0.03333	0.03333	0.03333	0.03333	0.03244	0.03278
1138	3439293|F|0-52:C>T-52:C>T	1	7290043	0.3998	0.39903	0.43333	0.37778	0.45556	0.41111	0.41111	0.41111	0.35556	0.43333	0.41387	0.39167
1139	3049288|F|0-11:G>T-11:G>T	1	7298957	0.04257	0.04232	0.05	0.03889	0.03333	0.04444	0.04444	0.03333	0.03889	0.03333	0.04251	0.04222
1140	3049288|F|0-47:T>C-47:T>C	1	7298957	0.38802	0.38827	0.39444	0.37778	0.36667	0.36667	0.4	0.40556	0.42778	0.38333	0.3736	0.39556
1141	3994529|F|0-23:G>A-23:G>A	1	7320496	0.39718	0.39644	0.41111	0.39444	0.4	0.4	0.4	0.4	0.38889	0.38889	0.40157	0.39389
1142	5406505|F|0-18:A>C-18:A>C	1	7327060	0.12213	0.12324	0.11667	0.11111	0.12222	0.12222	0.12222	0.11667	0.12778	0.11111	0.1264	0.12167
1143	5406505|F|0-53:A>G-53:A>G	1	7327060	0.36968	0.36934	0.37222	0.37222	0.36667	0.37778	0.36667	0.37778	0.36667	0.36667	0.37025	0.36889
1144	3052335|F|0-31:G>A-31:G>A	1	7330884	0.0239	0.02339	0.02778	0.02778	0.02222	0.02222	0.02222	0.02222	0.02222	0.02222	0.02237	0.02389
1145	4386781|F|0-18:T>G-18:T>G	1	7338139	0.02325	0.02301	0.02222	0.02778	0.02222	0.02222	0.02222	0.02222	0.02222	0.02222	0.02237	0.02333
1146	4386781|F|0-25:T>C-25:T>C	1	7338139	0.08906	0.08909	0.08889	0.08889	0.08889	0.08889	0.08889	0.08889	0.08889	0.09444	0.08949	0.08889
1147	3999472|F|0-32:T>G-32:T>G	1	7342019	0.30092	0.30067	0.3	0.30556	0.3	0.3	0.3	0.3	0.3	0.3	0.30089	0.30056
1148	3059330|F|0-50:T>C-50:T>C	1	7343393	0.1706	0.17186	0.15556	0.16667	0.21111	0.16667	0.18333	0.18333	0.18889	0.18889	0.17226	0.17167
1149	3050572|F|0-18:T>G-18:T>G	1	7349762	0.25475	0.25464	0.26111	0.25	0.22778	0.26667	0.26667	0.25	0.22778	0.25556	0.25615	0.25389
1150	3053349|F|0-7:T>C-7:T>C	1	7356319	0.37656	0.37676	0.37778	0.37222	0.35	0.38889	0.38333	0.37222	0.35556	0.36667	0.38143	0.37444
1151	3437699|F|0-38:G>T-38:G>T	1	7366468	0.01146	0.01151	0.01111	0.01111	0.01111	0.01111	0.01667	0.01111	0.01111	0.01111	0.01119	0.01167
1152	3450307|F|0-53:C>G-53:C>G	1	7370230	0.22266	0.2242	0.21111	0.21111	0.23333	0.22222	0.22222	0.23333	0.24444	0.23333	0.22371	0.22444
1153	3440834|F|0-38:T>C-38:T>C	1	7371902	0.22757	0.22606	0.23889	0.23889	0.21111	0.23333	0.22778	0.23333	0.2	0.23333	0.22819	0.225
1154	3752636|F|0-22:C>T-22:C>T	1	7391252	0.39358	0.39384	0.39444	0.38889	0.38333	0.4	0.38889	0.39444	0.38333	0.4	0.39485	0.39333
1155	5404495|F|0-24:C>T-24:C>T	1	7406026	0.01212	0.01114	0.02778	0.01111	0.01667	0.01111	0.01111	0.01111	0.01667	0.01111	0.0123	0.01056
1156	3056121|F|0-33:A>T-33:A>T	1	7420755	0.02947	0.0297	0.02778	0.02778	0.02222	0.03333	0.03333	0.02222	0.02222	0.02222	0.0302	0.02944
1157	3751579|F|0-7:G>A-7:G>A	1	7424391	0.43648	0.43615	0.43889	0.43889	0.43889	0.43333	0.43333	0.43333	0.43889	0.43889	0.43624	0.43611
1158	3453379|F|0-17:C>T-17:C>T	1	7434647	0.07236	0.07164	0.07222	0.08333	0.07778	0.06667	0.06667	0.06667	0.07222	0.06667	0.07383	0.07056
1159	3453379|F|0-59:C>T-59:C>T	1	7434647	0.04355	0.0438	0.03889	0.04444	0.04444	0.04444	0.04444	0.04444	0.04444	0.04444	0.04251	0.04444
1160	3453379|F|0-62:C>T-62:C>T	1	7434647	0.02096	0.02079	0.02222	0.02222	0.01111	0.02222	0.02222	0.02222	0.02222	0.02222	0.0179	0.02222
1161	3453379|F|0-64:C>T-64:C>T	1	7434647	0.14833	0.14774	0.15	0.15556	0.14444	0.12222	0.14444	0.14444	0.14444	0.13333	0.14989	0.14667
1162	6992596|F|0-27:G>A-27:G>A	1	7436896	0.43451	0.43318	0.44444	0.44444	0.43333	0.43889	0.43333	0.43333	0.43333	0.43333	0.434	0.43278
1163	3453187|F|0-16:G>A-16:G>A	1	7436962	0.41094	0.41017	0.40556	0.42778	0.38889	0.38889	0.43333	0.41111	0.41111	0.42222	0.40157	0.41444
1164	3453187|F|0-7:T>G-7:T>G	1	7436962	0.02194	0.02116	0.02222	0.03333	0.02222	0.02222	0.01111	0.02222	0.02222	0.02222	0.02237	0.02056
1165	3447383|F|0-25:G>A-25:G>A	1	7438755	0.33268	0.32999	0.36667	0.33889	0.34444	0.31111	0.32222	0.32222	0.26667	0.39444	0.33669	0.32667
1166	3755834|F|0-63:T>C-63:T>C	1	7441731	0.01343	0.01336	0.02222	0.00556	0.01667	0.01667	0.01667	0.01111	0.00556	0.02222	0.01678	0.01167
1167	3057361|F|0-52:C>T-52:C>T	1	7442297	0.0334	0.03267	0.02778	0.05	0.02222	0.03333	0.03889	0.02222	0.05	0.02222	0.0302	0.03389
1168	3057361|F|0-7:T>C-7:T>C	1	7442297	0.22986	0.22903	0.23889	0.23333	0.22222	0.23333	0.23333	0.22778	0.21667	0.23889	0.22931	0.22889
1169	3452248|F|0-38:G>C-38:G>C	1	7447324	0.0203	0.02079	0.02222	0.01111	0.02222	0.02222	0.02222	0.02222	0.02222	0.02222	0.02013	0.02111
1170	3050560|F|0-5:C>T-5:C>T	1	7447413	0.03373	0.03341	0.03889	0.03333	0.02778	0.03333	0.03889	0.02222	0.03333	0.02778	0.03356	0.03333
1171	3061863|F|0-66:T>C-66:T>C	1	7461328	0.22626	0.22643	0.22778	0.22222	0.20556	0.23333	0.22778	0.22778	0.20556	0.23889	0.22819	0.22556
1172	5394989|F|0-57:C>T-57:C>T	1	7464886	0.43549	0.43541	0.43889	0.43333	0.43333	0.43333	0.43889	0.43889	0.43333	0.43889	0.43512	0.43556
1173	3449695|F|0-66:A>G-66:A>G	1	7465212	0.13883	0.13957	0.12778	0.13889	0.12778	0.12222	0.15	0.12222	0.13889	0.13889	0.13535	0.14167
1174	3059117|F|0-17:A>G-17:A>G	1	7473318	0.4165	0.41611	0.41111	0.42778	0.41667	0.40556	0.41111	0.43333	0.41111	0.44444	0.41051	0.41889
1175	4392005|F|0-63:C>T-63:C>T	1	7473384	0.43451	0.43393	0.43889	0.43889	0.43333	0.42778	0.43333	0.43333	0.43333	0.43333	0.434	0.43389
1176	3052472|F|0-35:T>A-35:T>A	1	7529031	0.01179	0.01151	0.01667	0.01111	0.01111	0.01111	0.01111	0.01111	0.01111	0.01111	0.01119	0.01167
1177	5392744|F|0-49:A>T-49:A>T	1	7542550	0.44237	0.44172	0.45	0.44444	0.44444	0.44444	0.44444	0.45556	0.43333	0.45	0.44183	0.44167
1178	3057184|F|0-17:G>A-17:G>A	1	7543088	0.22528	0.22606	0.21111	0.22778	0.25	0.22222	0.20556	0.21667	0.25556	0.24444	0.2226	0.22778
1179	9760952|F|0-23:G>C-23:G>C	1	7543088	0.34741	0.34633	0.35556	0.35556	0.33333	0.35556	0.33333	0.34444	0.34444	0.33333	0.35347	0.34278
1180	5400219|F|0-23:A>T-23:A>T	1	7549215	0.05599	0.05642	0.05	0.05556	0.05556	0.05556	0.05556	0.05556	0.05556	0.05556	0.05705	0.05611
1181	3048789|F|0-7:A>G-7:A>G	1	7551275	0.21513	0.21529	0.20556	0.22222	0.23889	0.21111	0.21111	0.21667	0.23889	0.22222	0.21141	0.21722
1182	5388893|F|0-56:T>C-56:T>C	1	7566107	0.3019	0.30067	0.31667	0.30556	0.3	0.3	0.3	0.3	0.3	0.28889	0.30537	0.29833
1183	5407530|F|0-24:A>C-24:A>C	1	7592921	0.47544	0.47327	0.47778	0.46111	0.5	0.5	0.45556	0.45556	0.48889	0.45556	0.48434	0.46778
1184	5398225|F|0-5:C>T-5:C>T	1	7621932	0.01244	0.01262	0.01111	0.01111	0.01111	0.01111	0.01111	0.01111	0.01111	0.01111	0.0123	0.01278
1185	3453819|F|0-6:T>C-6:T>C	1	7621998	0.22888	0.22866	0.22222	0.23889	0.21111	0.23333	0.22222	0.22778	0.22222	0.23333	0.23266	0.22667
1186	3063872|F|0-5:C>T-5:C>T	1	7624187	0.11297	0.11321	0.11111	0.11111	0.11111	0.11667	0.11111	0.11111	0.12778	0.10556	0.11298	0.11333
1187	3763837|F|0-32:A>G-32:A>G	1	7627812	0.03274	0.03192	0.03889	0.03889	0.04444	0.03333	0.03333	0.03333	0.03333	0.02778	0.0302	0.03278
1188	3763837|F|0-6:C>T-6:C>T	1	7627812	0.42731	0.42539	0.43889	0.44444	0.42778	0.42222	0.41667	0.42778	0.42222	0.42778	0.42729	0.42444
1189	9748201|F|0-11:G>A-11:G>A	1	7665091	0.02489	0.0245	0.03333	0.02222	0.03333	0.02222	0.02778	0.02222	0.02222	0.02222	0.02461	0.02444
1190	6992312|F|0-54:G>A-54:G>A	1	7677343	0.43353	0.43281	0.44444	0.43333	0.43333	0.43333	0.43333	0.43333	0.43333	0.42778	0.43289	0.43278
1191	3997053|F|0-43:A>G-43:A>G	1	7685348	0.43582	0.43541	0.43889	0.43889	0.43889	0.43333	0.43333	0.43333	0.43333	0.43889	0.43624	0.435
1192	4384903|F|0-23:C>T-23:C>T	1	7710182	0.41814	0.41537	0.45556	0.42222	0.44444	0.4	0.44444	0.42222	0.36111	0.44444	0.4094	0.41833
1193	6996077|F|0-26:C>T-26:C>T	1	7710182	0.34807	0.35078	0.31667	0.33889	0.36667	0.33889	0.4	0.38889	0.33333	0.34444	0.34564	0.35333
1194	3993060|F|0-38:A>G-38:A>G	1	7716064	0.4368	0.43615	0.44444	0.43889	0.43333	0.43333	0.42222	0.43889	0.43889	0.43333	0.43848	0.435
1195	3051790|F|0-10:T>A-10:T>A	1	7716130	0.01113	0.01114	0.01111	0.01111	0.01111	0.01111	0.01111	0.01111	0.01111	0.01111	0.01119	0.01111
1196	3051790|F|0-12:T>A-12:T>A	1	7716130	0.10969	0.1095	0.11111	0.11111	0.11111	0.11111	0.11111	0.10556	0.11667	0.09444	0.10962	0.10944
1197	5404835|F|0-22:G>A-22:G>A	1	7721590	0.40799	0.4046	0.45556	0.41111	0.43333	0.38889	0.42222	0.38889	0.35556	0.42222	0.40045	0.40667
1198	5404835|F|0-41:A>C-41:A>C	1	7721590	0.46038	0.45954	0.48889	0.44444	0.45556	0.46667	0.45556	0.45556	0.47778	0.46667	0.46085	0.45889
1199	3057570|F|0-11:T>G-11:T>G	1	7723625	0.48003	0.47884	0.48333	0.49444	0.5	0.5	0.46667	0.5	0.47778	0.42222	0.49217	0.47222
1200	3452974|F|0-11:G>A-11:G>A	1	7727310	0.22397	0.2242	0.21111	0.23333	0.24444	0.22222	0.21667	0.22778	0.22778	0.23333	0.22148	0.22556
1201	3766639|F|0-11:G>A-11:G>A	1	7732465	0.40472	0.40386	0.40556	0.41667	0.4	0.40556	0.41111	0.40556	0.41111	0.4	0.40492	0.40333
1202	3452420|F|0-11:T>G-11:T>G	1	7756398	0.23412	0.23348	0.23333	0.24444	0.21667	0.23333	0.22778	0.23333	0.22222	0.23889	0.23378	0.23333
1203	9761914|F|0-11:G>A-11:G>A	1	7764479	0.31107	0.30809	0.34444	0.32222	0.33333	0.28889	0.34444	0.33333	0.24444	0.24444	0.30201	0.31111
1204	9761914|F|0-23:T>A-23:T>A	1	7764479	0.44434	0.44395	0.45	0.44444	0.44444	0.44444	0.44444	0.44444	0.44444	0.44444	0.44407	0.44389
1205	3060158|F|0-16:G>C-16:G>C	1	7766897	0.33988	0.34076	0.33333	0.33333	0.33333	0.34444	0.33333	0.34444	0.33333	0.33333	0.34452	0.33889
1206	3049658|F|0-17:A>G-17:A>G	1	7769466	0.23543	0.23497	0.23333	0.24444	0.22778	0.23333	0.22778	0.24444	0.21667	0.22778	0.24161	0.23167
1207	3058500|F|0-31:G>T-31:G>T	1	7769520	0.3353	0.3363	0.32778	0.32778	0.34444	0.31111	0.38889	0.36667	0.33333	0.35556	0.32327	0.34278
1208	3054098|F|0-19:C>T-19:C>T	1	7778290	0.24754	0.24796	0.22778	0.26111	0.23889	0.23333	0.25	0.22778	0.23889	0.25556	0.24832	0.24778
1209	9756143|F|0-6:C>T-6:C>T	1	7778290	0.41814	0.41908	0.41111	0.41111	0.41111	0.43333	0.4	0.42222	0.40556	0.4	0.42841	0.41444
1210	3438700|F|0-17:G>A-17:G>A	1	7793992	0.40439	0.40572	0.38889	0.4	0.40556	0.43333	0.41111	0.41111	0.37778	0.38889	0.41611	0.40056
1211	10271983|F|0-61:A>G-61:A>G	1	7814409	0.16339	0.16184	0.16111	0.18889	0.17778	0.15556	0.13889	0.15	0.16111	0.15556	0.16779	0.15889
1212	9728681|F|0-48:G>T-48:G>T	1	7842231	0.01048	0.01076	0.01111	0.00556	0.01111	0.01111	0.01111	0.01111	0.01111	0.01111	0.00895	0.01167
1213	5396726|F|0-57:G>T-57:G>T	1	7843599	0.43582	0.43504	0.44444	0.43889	0.43889	0.43333	0.43333	0.43333	0.43333	0.43333	0.43624	0.43444
1214	9745900|F|0-68:G>A-68:G>A	1	7847216	0.43877	0.43801	0.44444	0.44444	0.43333	0.44444	0.43333	0.43889	0.43889	0.43333	0.4396	0.43722
1215	3762823|F|0-56:T>C-56:T>C	1	7891968	0.43517	0.43467	0.43889	0.43889	0.43333	0.43333	0.43333	0.43333	0.43333	0.43333	0.43512	0.43444
1216	5404199|F|0-22:T>C-22:T>C	1	7892034	0.22069	0.22123	0.21667	0.21667	0.23333	0.22222	0.22222	0.21667	0.23333	0.23333	0.21812	0.22278
1217	5401607|F|0-37:G>C-37:G>C	1	7894584	0.22986	0.22866	0.25556	0.22222	0.21111	0.22222	0.2	0.24444	0.23333	0.2	0.22595	0.23
1218	3052276|F|0-5:C>T-5:C>T	1	7920865	0.46824	0.46845	0.46667	0.46667	0.48333	0.46667	0.47222	0.47222	0.46667	0.48333	0.4698	0.46778
1219	5397390|F|0-30:G>A-30:G>A	1	7971733	0.46136	0.45917	0.47222	0.48333	0.45556	0.46667	0.45556	0.46667	0.48889	0.44444	0.45638	0.46056
1220	5397390|F|0-68:G>T-68:G>T	1	7971733	0.48756	0.48664	0.48889	0.47778	0.48889	0.48889	0.48889	0.5	0.48889	0.46667	0.48881	0.48556
1221	3989512|F|0-14:A>C-14:A>C	1	7978903	0.44008	0.4395	0.45	0.43889	0.43333	0.44444	0.45556	0.45556	0.43333	0.43333	0.43736	0.44056
1222	3987971|F|0-18:A>G-18:A>G	1	7978969	0.43942	0.4395	0.44444	0.43333	0.44444	0.45556	0.44444	0.44444	0.43333	0.44444	0.44072	0.43889
1223	9746426|F|0-53:T>C-53:T>C	1	8024856	0.43451	0.43504	0.42778	0.43333	0.43333	0.43333	0.43333	0.42778	0.43889	0.43333	0.43736	0.43389
1224	3761295|F|0-31:G>A-31:G>A	1	8054627	0.01212	0.01188	0.01111	0.01667	0.01111	0.01111	0.01111	0.01111	0.01111	0.01111	0.0123	0.01167
1225	3761295|F|0-45:C>T-45:C>T	1	8054627	0.42403	0.42353	0.43333	0.42222	0.42222	0.42222	0.41667	0.42222	0.42222	0.42222	0.42394	0.42333
1226	3992827|F|0-37:A>G-37:A>G	1	8066244	0.41781	0.41759	0.41111	0.42778	0.42222	0.41111	0.45	0.42222	0.4	0.43889	0.4094	0.42167
1227	3992827|F|0-39:C>T-39:C>T	1	8066244	0.1945	0.19451	0.17778	0.21111	0.21111	0.17778	0.24444	0.22222	0.22222	0.14444	0.18568	0.19889
1228	3762981|F|0-64:C>T-64:C>T	1	8142121	0.01146	0.01151	0.01111	0.01111	0.01111	0.01111	0.01667	0.01111	0.01111	0.01111	0.01119	0.01167
1229	5395230|F|0-35:G>A-35:G>A	1	8147383	0.48854	0.48849	0.48333	0.49444	0.46667	0.48889	0.5	0.48889	0.5	0.5	0.48993	0.48778
1230	3995630|F|0-21:G>A-21:G>A	1	8150511	0.39096	0.39013	0.4	0.39444	0.38889	0.38889	0.38889	0.38889	0.38889	0.38889	0.39038	0.39
1231	3768544|F|0-21:G>A-21:G>A	1	8151301	0.08808	0.08834	0.08333	0.08889	0.08889	0.08889	0.08889	0.08889	0.08889	0.08333	0.08725	0.08889
1232	9754481|F|0-67:C>A-67:C>A	1	8151367	0.42338	0.42205	0.42778	0.43889	0.42222	0.42222	0.41667	0.43333	0.41667	0.42222	0.41946	0.42333
1233	3757016|F|0-19:A>T-19:A>T	1	8159471	0.02227	0.02227	0.02222	0.02222	0.02222	0.02222	0.02222	0.02222	0.02222	0.02222	0.02237	0.02222
1234	9746752|F|0-37:C>A-37:C>A	1	8159533	0.08612	0.08612	0.08889	0.08333	0.08889	0.08889	0.08889	0.07778	0.08889	0.08333	0.08277	0.08778
1235	3758133|F|0-13:A>C-13:A>C	1	8172495	0.02227	0.02227	0.02222	0.02222	0.02222	0.02222	0.02222	0.02222	0.02222	0.02222	0.02237	0.02222
1236	3758133|F|0-15:G>A-15:G>A	1	8172495	0.0668	0.06682	0.06667	0.06667	0.06667	0.06667	0.06667	0.06667	0.06667	0.06667	0.06711	0.06667
1237	3050312|F|0-26:A>G-26:A>G	1	8176863	0.43615	0.43504	0.44444	0.44444	0.42222	0.44444	0.44444	0.44444	0.43333	0.43333	0.43512	0.435
1238	3444119|F|0-22:C>T-22:C>T	1	8190598	0.43287	0.43207	0.44444	0.43333	0.41111	0.43333	0.43333	0.45	0.43333	0.43333	0.42841	0.43389
1239	5396751|F|0-32:C>G-32:C>G	1	8206789	0.43451	0.4343	0.43333	0.43889	0.43333	0.43889	0.43333	0.44444	0.43333	0.43333	0.434	0.43444
1240	3053342|F|0-47:A>C-47:A>C	1	8206855	0.47806	0.47847	0.48333	0.46667	0.48889	0.47778	0.47778	0.47778	0.48333	0.48333	0.4821	0.47667
1241	5391434|F|0-17:C>A-17:C>A	1	8209436	0.14866	0.14922	0.13333	0.15556	0.1	0.11111	0.16667	0.15556	0.14444	0.13333	0.13647	0.15556
1242	3055615|F|0-34:C>T-34:C>T	1	8213153	0.47708	0.47773	0.47778	0.46667	0.47778	0.47222	0.47778	0.48333	0.47778	0.47778	0.47875	0.47722
1243	3988272|F|0-50:C>T-50:C>T	1	8225561	0.4368	0.43578	0.43889	0.45	0.43889	0.44444	0.43333	0.44444	0.43333	0.43333	0.4396	0.43389
1244	9754338|F|0-54:G>A-54:G>A	1	8225561	0.16143	0.15961	0.17778	0.17222	0.11111	0.1	0.16667	0.15556	0.17778	0.13333	0.13982	0.16944
1245	3996918|F|0-20:A>G-20:A>G	1	8225756	0.47741	0.47736	0.47222	0.48333	0.47778	0.47778	0.47778	0.48333	0.47778	0.48333	0.47763	0.47722
1246	9748294|F|0-16:A>G-16:A>G	1	8228363	0.38572	0.38456	0.37778	0.41111	0.36667	0.35	0.42222	0.4	0.34444	0.4	0.37696	0.38833
1247	9762902|F|0-29:G>C-29:G>C	1	8234686	0.42927	0.42873	0.43333	0.43333	0.42222	0.4	0.43333	0.43333	0.43333	0.43333	0.42394	0.43111
1248	9762902|F|0-41:A>G-41:A>G	1	8234686	0.42436	0.42316	0.43333	0.43333	0.42222	0.4	0.43333	0.43333	0.43333	0.42222	0.41946	0.425
1249	4390576|F|0-21:C>A-21:C>A	1	8271469	0.06549	0.06533	0.06667	0.06667	0.06667	0.07778	0.06667	0.05556	0.07778	0.05556	0.06711	0.06444
1250	3994972|F|0-10:T>C-10:T>C	1	8280651	0.43484	0.43504	0.43889	0.42778	0.43333	0.42778	0.43333	0.42778	0.43889	0.43333	0.434	0.43556
1251	45545194|F|0-15:A>T-15:A>T	1	8281332	0.04453	0.04454	0.04444	0.04444	0.04444	0.04444	0.04444	0.04444	0.04444	0.04444	0.04474	0.04444
1252	4392794|F|0-47:A>G-47:A>G	1	8289593	0.47577	0.47587	0.47222	0.47778	0.47778	0.47222	0.47222	0.48333	0.47778	0.48889	0.47427	0.47667
1253	3050258|F|0-14:C>T-14:C>T	1	8289659	0.42469	0.4239	0.43889	0.42222	0.41111	0.43333	0.42222	0.43333	0.42222	0.42222	0.42394	0.42389
1254	3050258|F|0-33:C>A-33:C>A	1	8289659	0.09168	0.09243	0.08333	0.08889	0.1	0.08889	0.08889	0.08333	0.10556	0.08333	0.09172	0.09278
1255	3050258|F|0-68:C>T-68:C>T	1	8289659	0.0275	0.02635	0.04444	0.02778	0.03333	0.03333	0.02222	0.02222	0.02222	0.02222	0.02908	0.025
1256	3763318|F|0-23:A>G-23:A>G	1	8290223	0.01572	0.01485	0.02222	0.02222	0.02222	0.04444	0.01111	0.01111	0.01111	0.01111	0.02237	0.01111
1257	3763318|F|0-34:T>G-34:T>G	1	8290223	0.40144	0.40312	0.4	0.37778	0.39444	0.40556	0.4	0.41111	0.40556	0.41111	0.40268	0.40333
1258	5398753|F|0-13:T>G-13:T>G	1	8295173	0.03209	0.03267	0.02778	0.02778	0.03333	0.03333	0.02222	0.03333	0.03333	0.03333	0.03132	0.03333
1259	5398753|F|0-22:G>A-22:G>A	1	8295173	0.43549	0.43467	0.44444	0.43889	0.45	0.43889	0.43333	0.43333	0.43889	0.43333	0.44072	0.43167
1260	3752296|F|0-19:G>A-19:G>A	1	8300201	0.43549	0.43541	0.43889	0.43333	0.43333	0.43333	0.43333	0.43889	0.43333	0.43333	0.434	0.43611
1261	3049261|F|0-29:A>T-29:A>T	1	8318188	0.4666	0.46696	0.46111	0.46667	0.46667	0.46667	0.46667	0.46667	0.46111	0.48333	0.46644	0.46722
1262	9729478|F|0-42:C>T-42:C>T	1	8381992	0.01506	0.01373	0.02222	0.02778	0.01111	0.01667	0.01111	0.01667	0.01111	0.01111	0.01566	0.01278
1263	3052600|F|0-51:T>C-51:T>C	1	8384062	0.46431	0.46437	0.46111	0.46667	0.46111	0.46667	0.46111	0.46667	0.46111	0.47778	0.46532	0.46389
1264	6992515|F|0-45:C>G-45:C>G	1	8396848	0.43582	0.43541	0.43889	0.43889	0.43333	0.43333	0.43889	0.43889	0.43333	0.43333	0.43512	0.43556
1265	3764589|F|0-47:C>T-47:C>T	1	8401383	0.01604	0.01596	0.02222	0.01111	0.01111	0.02222	0.01111	0	0.01111	0.02222	0.01566	0.01611
1266	3764589|F|0-59:T>C-59:T>C	1	8401383	0.46431	0.46437	0.45556	0.47222	0.46667	0.46667	0.46111	0.47222	0.46111	0.47778	0.46532	0.46389
1267	3989182|F|0-28:T>C-28:T>C	1	8407310	0.09987	0.10059	0.09444	0.09444	0.1	0.1	0.1	0.09444	0.10556	0.08889	0.10067	0.10056
1268	9754313|F|0-63:G>T-63:G>T	1	8408187	0.43582	0.43541	0.43889	0.43889	0.43333	0.43333	0.43333	0.43333	0.43333	0.43333	0.43512	0.43556
1269	4392648|F|0-61:C>T-61:C>T	1	8417530	0.10052	0.10059	0.09444	0.10556	0.10556	0.1	0.1	0.10556	0.1	0.09444	0.09955	0.10111
1270	4392624|F|0-15:G>T-15:G>T	1	8417596	0.1074	0.10802	0.09444	0.11111	0.12222	0.11111	0.1	0.1	0.11667	0.08889	0.10962	0.10722
1271	5403897|F|0-41:C>T-41:C>T	1	8422217	0.43517	0.43467	0.43889	0.43889	0.43333	0.43333	0.43333	0.43333	0.43333	0.43333	0.43512	0.43444
1272	5403897|F|0-48:C>A-48:C>A	1	8422217	0.01834	0.0193	0.01111	0.01111	0.04444	0.02222	0.03333	0.01111	0.02222	0.01111	0.02461	0.01667
1273	5391441|F|0-31:C>T-31:C>T	1	8450204	0.19155	0.1882	0.23333	0.2	0.15556	0.16667	0.17778	0.2	0.17778	0.16667	0.17673	0.19389
1274	5391442|F|0-50:A>G-50:A>G	1	8450204	0.06352	0.06385	0.06111	0.06111	0.07222	0.06667	0.08889	0.06111	0.06111	0.06667	0.06488	0.06333
1275	4392565|F|0-58:C>T-58:C>T	1	8451624	0.46726	0.46733	0.47222	0.46111	0.47222	0.46667	0.46667	0.47222	0.46667	0.47778	0.4698	0.46611
1276	4391658|F|0-49:A>C-49:A>C	1	8477285	0.42371	0.42316	0.42778	0.42778	0.42222	0.42222	0.42222	0.42222	0.42222	0.42222	0.42394	0.42278
1277	6992329|F|0-10:G>A-10:G>A	1	8487390	0.23674	0.23571	0.23889	0.25	0.24444	0.23333	0.23889	0.24444	0.23333	0.22778	0.23714	0.235
1278	3997968|F|0-50:C>T-50:C>T	1	8491582	0.18959	0.19005	0.18889	0.18333	0.18889	0.18889	0.18889	0.17778	0.18889	0.18889	0.19016	0.19
1279	19321023|F|0-58:C>G-58:C>G	1	8537071	0.06418	0.06459	0.06667	0.05556	0.05556	0.06667	0.05556	0.06667	0.06667	0.06667	0.06264	0.06556
1280	4391936|F|0-26:A>G-26:A>G	1	8537071	0.09921	0.09985	0.1	0.08889	0.1	0.1	0.1	0.1	0.10556	0.08889	0.09955	0.1
1281	4386722|F|0-24:C>G-24:C>G	1	8555546	0.46529	0.46585	0.46111	0.46111	0.46667	0.46667	0.46667	0.47222	0.46667	0.47778	0.46644	0.46556
1282	3756503|F|0-8:A>G-8:A>G	1	8555867	0.111	0.11173	0.10556	0.10556	0.11111	0.1	0.11111	0.09444	0.12222	0.11111	0.10626	0.11444
1283	5391105|F|0-46:C>G-46:C>G	1	8571728	0.37066	0.36785	0.36667	0.41667	0.38889	0.38889	0.41111	0.37778	0.34444	0.34444	0.37248	0.36556
1284	5396070|F|0-43:C>G-43:C>G	1	8577583	0.43844	0.43838	0.43889	0.43889	0.44444	0.44444	0.44444	0.44444	0.43333	0.43333	0.4396	0.43778
1285	5396070|F|0-7:C>G-7:C>G	1	8577583	0.10838	0.1069	0.13333	0.10556	0.13333	0.11111	0.1	0.09444	0.10556	0.09444	0.10738	0.10667
1286	3452339|F|0-16:A>C-16:A>C	1	8594033	0.02914	0.02932	0.02778	0.02778	0.03333	0.02778	0.02778	0.02778	0.03333	0.02222	0.03132	0.02833
1287	5402352|F|0-23:T>C-23:T>C	1	8594033	0.43517	0.43467	0.43889	0.43889	0.43333	0.43333	0.43333	0.44444	0.43333	0.43333	0.434	0.435
1288	3053056|F|0-29:C>T-29:C>T	1	8673262	0.352	0.34855	0.37778	0.37778	0.32222	0.35556	0.36667	0.35556	0.35556	0.33333	0.34564	0.35
1289	3053056|F|0-48:C>G-48:C>G	1	8673262	0.02554	0.02524	0.02222	0.03333	0.02222	0.02222	0.02222	0.03333	0.02222	0.03333	0.02237	0.02667
1290	5399588|F|0-60:T>C-60:T>C	1	8673262	0.241	0.23385	0.27222	0.31667	0.25556	0.23333	0.22222	0.27778	0.26667	0.18889	0.23937	0.23111
1291	3452987|F|0-25:T>A-25:T>A	1	8697557	0.08153	0.08203	0.07778	0.07778	0.08889	0.06667	0.08889	0.08889	0.05556	0.08889	0.0783	0.08389
1292	3452987|F|0-68:A>G-68:A>G	1	8697557	0.47119	0.47142	0.46667	0.47222	0.46111	0.47222	0.48333	0.47222	0.47778	0.48333	0.46756	0.47333
1293	9745994|F|0-30:A>T-30:A>T	1	8707873	0.46562	0.46659	0.45	0.46667	0.46111	0.46667	0.48333	0.47778	0.46667	0.49444	0.46644	0.46667
1294	3440065|F|0-41:C>T-41:C>T	1	8710067	0.4188	0.4239	0.38889	0.37222	0.42778	0.40556	0.42222	0.42222	0.4	0.45556	0.42058	0.42556
1295	5375870|F|0-56:G>A-56:G>A	1	8712842	0.25049	0.24536	0.30556	0.27222	0.26667	0.21111	0.26667	0.22222	0.28889	0.26111	0.23602	0.25
1296	3752540|F|0-23:G>A-23:G>A	1	8770628	0.01146	0.01151	0.01111	0.01111	0.01667	0.01111	0.01111	0.01111	0.01111	0.01111	0.0123	0.01111
1297	5390307|F|0-35:A>T-35:A>T	1	8785329	0.20596	0.20638	0.20556	0.2	0.22222	0.18889	0.18889	0.22222	0.24444	0.23333	0.19687	0.21111
1298	5147729|F|0-28:G>A-28:G>A	1	8809480	0.16699	0.16667	0.16111	0.17778	0.16667	0.16667	0.16111	0.16667	0.16667	0.16111	0.1689	0.16556
1299	100098060|F|0-36:A>G-36:A>G	1	8821590	0.01113	0.01114	0.01111	0.01111	0.01111	0.01111	0.01111	0.01111	0.01111	0.01111	0.01119	0.01111
1300	9759928|F|0-56:T>C-56:T>C	1	8821590	0.47053	0.46919	0.48333	0.47778	0.47222	0.46667	0.48333	0.46667	0.42778	0.47222	0.46868	0.46944
1301	3440750|F|0-7:G>T-7:G>T	1	8828234	0.01179	0.01188	0.01111	0.01111	0.01111	0.01111	0.01111	0.01111	0.01111	0.01111	0.01342	0.01111
1302	3061397|F|0-30:A>G-30:A>G	1	8851397	0.2387	0.23905	0.23889	0.23333	0.25556	0.24444	0.24444	0.23333	0.24444	0.22222	0.24385	0.23667
1303	3061397|F|0-42:C>T-42:C>T	1	8851397	0.23707	0.23831	0.23333	0.22222	0.24444	0.25556	0.24444	0.24444	0.23889	0.25556	0.24497	0.235
1304	3050062|F|0-30:T>C-30:T>C	1	8898178	0.21578	0.21455	0.22778	0.22222	0.20556	0.22222	0.21111	0.21667	0.19444	0.21667	0.21812	0.21278
1305	3763615|F|0-7:G>T-7:G>T	1	8899849	0.21611	0.21604	0.21667	0.21667	0.21111	0.22222	0.21111	0.22222	0.20556	0.21667	0.21812	0.215
1306	100118277|F|0-19:G>A-19:G>A	1	8914437	0.01146	0.01151	0.01111	0.01111	0.01111	0.01111	0.01111	0.01111	0.01111	0.01111	0.01119	0.01167
1307	3452118|F|0-21:A>C-21:A>C	1	8914437	0.10707	0.1069	0.10556	0.11111	0.11111	0.10556	0.10556	0.1	0.11111	0.09444	0.1085	0.10611
1308	3052910|F|0-65:T>G-65:T>G	1	8918168	0.24034	0.24128	0.23333	0.23333	0.24444	0.23889	0.25	0.24444	0.25	0.25556	0.23937	0.24222
1309	3057632|F|0-24:G>A-24:G>A	1	8923436	0.21578	0.21492	0.22222	0.22222	0.20556	0.22222	0.21111	0.22222	0.19444	0.21667	0.21812	0.21333
1310	3453191|F|0-66:C>T-66:C>T	1	8926525	0.0979	0.09688	0.10556	0.10556	0.08333	0.09444	0.11111	0.1	0.10556	0.09444	0.0962	0.09722
1311	3756333|F|0-32:C>T-32:C>T	1	8935327	0.01113	0.01114	0.01111	0.01111	0.01111	0.01111	0.01111	0.01111	0.01111	0.01111	0.01119	0.01111
1312	3052273|F|0-26:G>A-26:G>A	1	8951579	0.24394	0.24536	0.22778	0.23889	0.25556	0.24444	0.25	0.24444	0.25	0.25	0.24273	0.24667
1313	3048857|F|0-18:G>A-18:G>A	1	8962967	0.3795	0.37973	0.37778	0.37778	0.37778	0.36667	0.38889	0.38889	0.37778	0.37778	0.37808	0.38056
1314	3048857|F|0-35:A>G-35:A>G	1	8962967	0.11198	0.11284	0.10556	0.10556	0.12222	0.10556	0.10556	0.10556	0.13889	0.09444	0.11074	0.11389
1315	100063612|F|0-59:C>T-59:C>T	1	9015929	0.02128	0.0219	0.01111	0.02222	0.02222	0.02222	0.02222	0.02222	0.02778	0.02222	0.02237	0.02167
1316	3056604|F|0-15:A>C-15:A>C	1	9016296	0.26261	0.26244	0.26111	0.26667	0.26667	0.26111	0.26667	0.26667	0.27222	0.27778	0.25391	0.26667
1317	3764386|F|0-36:A>T-36:A>T	1	9020060	0.38605	0.38827	0.28889	0.45	0.38333	0.37222	0.39444	0.36667	0.35556	0.40556	0.38367	0.39056
1318	5391101|F|0-47:T>A-47:T>A	1	9020126	0.43484	0.4343	0.44444	0.43333	0.43333	0.43333	0.43333	0.43333	0.43333	0.43333	0.43512	0.43389
1319	3054048|F|0-15:G>T-15:G>T	1	9049525	0.41126	0.40943	0.42222	0.42778	0.38889	0.41111	0.41111	0.43333	0.41111	0.38889	0.40604	0.41111
1320	3054048|F|0-23:G>A-23:G>A	1	9049525	0.12017	0.12064	0.11667	0.11667	0.12222	0.12778	0.10556	0.10556	0.13889	0.13333	0.12416	0.11889
1321	5402356|F|0-35:A>G-35:A>G	1	9056785	0.33137	0.33705	0.27778	0.3	0.33333	0.37778	0.31111	0.33333	0.32222	0.37778	0.34116	0.335
1322	5402356|F|0-5:G>T-5:G>T	1	9056785	0.4594	0.45546	0.48333	0.49444	0.44444	0.43333	0.46667	0.47778	0.5	0.44444	0.43512	0.46556
1323	3048951|F|0-10:C>T-10:C>T	1	9084085	0.41847	0.41611	0.43889	0.43333	0.41111	0.41111	0.43333	0.43333	0.43333	0.41111	0.41723	0.41556
1324	5406611|F|0-8:C>T-8:C>T	1	9084085	0.45776	0.45731	0.47778	0.44444	0.45556	0.4	0.45556	0.44444	0.44444	0.48889	0.44295	0.46444
1325	3452081|F|0-65:G>T-65:G>T	1	9106701	0.26392	0.26466	0.24444	0.27222	0.26667	0.25556	0.27778	0.26667	0.27222	0.28333	0.25839	0.26778
1326	6992587|F|0-44:G>A-44:G>A	1	9106767	0.0442	0.04417	0.04444	0.04444	0.05556	0.04444	0.04444	0.04444	0.04444	0.04444	0.04474	0.04389
1327	4391398|F|0-22:A>C-22:A>C	1	9144474	0.07236	0.07275	0.07222	0.06667	0.07778	0.07222	0.07222	0.07222	0.08333	0.06111	0.07383	0.07222
1328	3438432|F|0-41:T>C-41:T>C	1	9145782	0.02292	0.02227	0.02222	0.03333	0.02222	0.02222	0.02222	0.02222	0.02222	0.02222	0.02237	0.02222
1329	5396626|F|0-10:A>G-10:A>G	1	9145826	0.42829	0.42725	0.43333	0.43889	0.43333	0.41111	0.43333	0.43333	0.43333	0.43333	0.42617	0.42778
1330	5396626|F|0-49:T>C-49:T>C	1	9145826	0.01179	0.01114	0.01111	0.02222	0.01111	0.01111	0.01111	0.01111	0.01111	0.01111	0.00895	0.01222
1331	4393503|F|0-20:C>T-20:C>T	1	9151675	0.01277	0.01299	0.01111	0.01111	0.01667	0.02778	0.01111	0.01111	0.01111	0.01111	0.01566	0.01167
1332	9757735|F|0-32:G>A-32:G>A	1	9151741	0.30485	0.30401	0.31111	0.31111	0.28889	0.30556	0.3	0.30556	0.3	0.31111	0.30761	0.30222
1333	5388554|F|0-57:A>G-57:A>G	1	9153377	0.37917	0.3801	0.36667	0.37778	0.38333	0.37778	0.38333	0.38333	0.38889	0.38333	0.37584	0.38222
1334	6993743|F|0-53:G>T-53:G>T	1	9194351	0.49967	0.49926	0.47222	0.47778	0.48889	0.5	0.48889	0.47778	0.48889	0.5	0.49776	0.49778
1335	3058750|F|0-54:A>G-54:A>G	1	9197906	0.19614	0.19488	0.21111	0.2	0.20556	0.19444	0.20556	0.18889	0.20556	0.21667	0.19463	0.195
1336	5376090|F|0-47:C>A-47:C>A	1	9246784	0.05861	0.05791	0.07222	0.05556	0.05	0.06667	0.04444	0.05556	0.04444	0.03889	0.06152	0.05611
1337	5406405|F|0-42:G>A-42:G>A	1	9260423	0.46103	0.46214	0.47778	0.42778	0.47778	0.45556	0.46667	0.48889	0.46667	0.45556	0.45973	0.46333
1338	5406405|F|0-53:C>T-53:C>T	1	9260423	0.47086	0.4703	0.45	0.5	0.47778	0.43333	0.48889	0.48889	0.46667	0.46667	0.45749	0.47667
1339	3055316|F|0-15:A>G-15:A>G	1	9275377	0.22855	0.22791	0.22778	0.23889	0.23889	0.23333	0.23333	0.23889	0.23889	0.24444	0.22595	0.22889
1340	19321120|F|0-14:C>A-14:C>A	1	9284085	0.03929	0.03898	0.05	0.03333	0.02222	0.04444	0.04444	0.04444	0.03333	0.04444	0.03579	0.04056
1341	3440385|F|0-37:G>A-37:G>A	1	9325612	0.02521	0.0245	0.03333	0.02778	0.02222	0.02222	0.03333	0.02222	0.02222	0.02222	0.02685	0.02333
1342	6993694|F|0-22:G>A-22:G>A	1	9351171	0.42862	0.42836	0.42222	0.43889	0.42222	0.41111	0.43333	0.43333	0.43333	0.43333	0.42394	0.43056
1343	3049378|F|0-30:G>A-30:G>A	1	9380079	0.40177	0.40089	0.41111	0.40556	0.4	0.4	0.4	0.4	0.4	0.4	0.40157	0.40056
1344	3442560|F|0-46:A>G-46:A>G	1	9394192	0.46857	0.4703	0.46667	0.44444	0.48889	0.45556	0.45556	0.48889	0.48889	0.46111	0.45973	0.47556
1345	9743732|F|0-22:C>T-22:C>T	1	9430799	0.44794	0.44878	0.42778	0.45556	0.46111	0.46667	0.43333	0.44444	0.43889	0.43333	0.45638	0.445
1346	3766681|F|0-20:A>G-20:A>G	1	9449663	0.06352	0.0631	0.06111	0.07222	0.06111	0.06111	0.06111	0.05556	0.06111	0.06667	0.06152	0.06389
1347	3056236|F|0-23:C>T-23:C>T	1	9449729	0.43353	0.43356	0.43333	0.43333	0.43333	0.43333	0.43333	0.43333	0.43333	0.43333	0.43512	0.43278
1348	3056236|F|0-46:T>C-46:T>C	1	9449729	0.05959	0.05976	0.04444	0.07222	0.06667	0.06667	0.05556	0.05556	0.06667	0.05556	0.06152	0.05889
1349	100129367|F|0-41:A>G-41:A>G	1	9449989	0.01277	0.01262	0.01667	0.01111	0.01111	0.01667	0.01111	0.01111	0.01111	0.01111	0.0123	0.01278
1350	5399975|F|0-30:A>T-30:A>T	1	9449989	0.44073	0.44061	0.44444	0.43889	0.44444	0.43889	0.43889	0.43889	0.43889	0.43889	0.44183	0.44
1351	5399975|F|0-9:T>C-9:T>C	1	9449989	0.43484	0.43393	0.45	0.43333	0.43333	0.43333	0.43333	0.43333	0.43333	0.43333	0.43512	0.43333
1352	5405167|F|0-51:G>C-51:G>C	1	9450055	0.43418	0.43393	0.43889	0.43333	0.43333	0.43333	0.43333	0.43333	0.43333	0.43333	0.43512	0.43333
1353	3988987|F|0-14:T>C-14:T>C	1	9476057	0.4368	0.43653	0.43889	0.43889	0.44444	0.43333	0.44444	0.43889	0.43333	0.44444	0.43848	0.43556
1354	3452481|F|0-45:T>A-45:T>A	1	9522995	0.29208	0.29176	0.29444	0.29444	0.26111	0.3	0.3	0.29444	0.27222	0.28889	0.29195	0.29167
1355	3050141|F|0-50:C>G-50:C>G	1	9556989	0.05959	0.06013	0.05556	0.05556	0.06667	0.06667	0.05556	0.05	0.06667	0.05556	0.06264	0.05889
1356	29361405|F|0-20:T>G-20:T>G	1	9609824	0.02259	0.02264	0.02222	0.02222	0.02778	0.02222	0.02222	0.02222	0.02222	0.02222	0.02349	0.02222
1357	3057036|F|0-31:A>G-31:A>G	1	9609926	0.01801	0.01633	0.01111	0.05	0.02222	0.02222	0	0.04444	0.01111	0	0.02461	0.01222
1358	3057036|F|0-37:G>A-37:G>A	1	9609926	0.06287	0.06199	0.06111	0.07778	0.07778	0.05556	0.05556	0.05556	0.07778	0.05556	0.06488	0.06056
1359	3057036|F|0-6:T>C-6:T>C	1	9609926	0.4368	0.43578	0.45	0.43889	0.43333	0.43333	0.43333	0.44444	0.43333	0.43333	0.43512	0.43611
1360	100096116|F|0-12:T>C-12:T>C	1	9617382	0.01965	0.0193	0.02222	0.02222	0.01111	0.01111	0.01111	0.02222	0.02778	0.01111	0.01566	0.02111
1361	3449282|F|0-49:C>T-49:C>T	1	9625414	0.37426	0.37454	0.33333	0.41111	0.37222	0.38333	0.32222	0.35556	0.37222	0.43333	0.38367	0.37
1362	3771872|F|0-39:T>C-39:T>C	1	9634943	0.03438	0.03415	0.03333	0.03889	0.03889	0.03333	0.03333	0.03333	0.03333	0.03333	0.03468	0.03389
1363	3453170|F|0-11:T>G-11:T>G	1	9634987	0.03864	0.03823	0.03889	0.04444	0.05556	0.03333	0.03889	0.03333	0.04444	0.03333	0.04027	0.03722
1364	3050247|F|0-25:G>A-25:G>A	1	9646621	0.21513	0.21641	0.2	0.21111	0.22778	0.21111	0.21667	0.22222	0.22778	0.22778	0.21253	0.21833
1365	5390757|F|0-59:T>G-59:T>G	1	9651499	0.43353	0.43356	0.43333	0.43333	0.43333	0.43333	0.43333	0.43333	0.43333	0.43333	0.434	0.43333
1366	3059329|F|0-39:C>T-39:C>T	1	9654999	0.49804	0.49889	0.48889	0.49444	0.49444	0.48889	0.46667	0.5	0.5	0.47778	0.5	0.49833
1367	3059329|F|0-51:G>C-51:G>C	1	9654999	0.36575	0.3686	0.34444	0.34444	0.38889	0.33333	0.4	0.37778	0.33333	0.4	0.36577	0.37
1368	3061595|F|0-52:T>C-52:T>C	1	9671530	0.21382	0.21418	0.20556	0.21667	0.22222	0.21111	0.21667	0.22222	0.22778	0.22222	0.21253	0.215
1369	45545485|F|0-26:G>A-26:G>A	1	9703929	0.06385	0.06496	0.06111	0.05	0.06667	0.06667	0.05556	0.06667	0.06667	0.06667	0.06488	0.065
1370	3442457|F|0-8:T>G-8:T>G	1	9717273	0.03897	0.03823	0.04444	0.04444	0.05556	0.03333	0.03333	0.03333	0.04444	0.03333	0.04027	0.03722
1371	5148112|F|0-10:C>A-10:C>A	1	9723925	0.42141	0.42131	0.42222	0.42222	0.42222	0.42222	0.42222	0.42222	0.42222	0.42222	0.4217	0.42111
1372	3453126|F|0-8:G>A-8:G>A	1	9730999	0.25933	0.25835	0.26667	0.26667	0.23889	0.26111	0.26111	0.26111	0.25	0.26111	0.25839	0.25833
1373	3448499|F|0-31:A>T-31:A>T	1	9732526	0.3998	0.40275	0.32222	0.43333	0.38889	0.41111	0.40556	0.42222	0.39444	0.46667	0.38926	0.40944
1374	3448499|F|0-35:A>G-35:A>G	1	9732526	0.48134	0.4833	0.47778	0.45556	0.5	0.48889	0.47778	0.45556	0.45556	0.5	0.49553	0.47722
1375	3053804|F|0-19:G>A-19:G>A	1	9736527	0.07105	0.07016	0.07778	0.07778	0.07778	0.06667	0.06667	0.06111	0.06111	0.06111	0.07271	0.06889
1376	3453980|F|0-23:T>C-23:T>C	1	9795422	0.22495	0.22494	0.21667	0.23333	0.23333	0.22222	0.22222	0.21111	0.23889	0.23333	0.22595	0.22444
1377	3453980|F|0-62:G>A-62:G>A	1	9795422	0.30714	0.30661	0.30556	0.31667	0.3	0.32222	0.31111	0.31111	0.3	0.3	0.3132	0.30333
1378	3765465|F|0-47:G>A-47:G>A	1	9797175	0.04355	0.04417	0.03889	0.03889	0.05	0.04444	0.03333	0.04444	0.05	0.04444	0.04362	0.04444
1379	6992533|F|0-49:C>T-49:C>T	1	9805088	0.43549	0.43467	0.43889	0.44444	0.43889	0.43333	0.43333	0.43333	0.43333	0.42778	0.43736	0.43333
1380	3051740|F|0-43:C>T-43:C>T	1	9808554	0.28029	0.27951	0.28889	0.28333	0.26111	0.3	0.28333	0.26667	0.27222	0.27778	0.28635	0.27611
1381	19323544|F|0-47:T>A-47:T>A	1	9823184	0.16077	0.16221	0.15556	0.14444	0.15556	0.16667	0.2	0.18889	0.16667	0.14444	0.14653	0.17
1382	3049011|F|0-58:A>C-58:A>C	1	9847657	0.07007	0.07016	0.06667	0.07222	0.07778	0.06667	0.06667	0.06667	0.06667	0.06111	0.07271	0.06889
1383	9746411|F|0-30:G>C-30:G>C	1	9848326	0.25606	0.25612	0.25556	0.25556	0.25556	0.24444	0.26667	0.25556	0.25556	0.25556	0.25503	0.25667
1384	3996462|F|0-53:T>C-53:T>C	1	9870256	0.43451	0.43393	0.43889	0.43889	0.42778	0.43333	0.43333	0.43333	0.42778	0.43333	0.434	0.43389
1385	3444504|F|0-48:G>A-48:G>A	1	9871664	0.4725	0.47253	0.47222	0.47222	0.48889	0.48333	0.45556	0.45556	0.47222	0.46667	0.4821	0.46778
1386	5148387|F|0-24:G>T-24:G>T	1	9871756	0.43582	0.43541	0.44444	0.43333	0.43333	0.43889	0.43333	0.43333	0.43333	0.43333	0.43624	0.435
1387	5147828|F|0-14:G>T-14:G>T	1	9884212	0.01113	0.01114	0.01111	0.01111	0.01111	0.01111	0.01111	0.01111	0.01111	0.01111	0.01119	0.01111
1388	3450899|F|0-8:A>G-8:A>G	1	9886484	0.09954	0.09985	0.08889	0.10556	0.1	0.12222	0.1	0.08889	0.12222	0.08889	0.10179	0.09889
1389	3050796|F|0-51:C>T-51:C>T	1	9892932	0.09365	0.09317	0.1	0.09444	0.1	0.09444	0.09444	0.08333	0.10556	0.08333	0.09508	0.09222
1390	3057793|F|0-55:A>G-55:A>G	1	9892998	0.259	0.25909	0.26667	0.25	0.25	0.27222	0.25556	0.25	0.25556	0.26111	0.26174	0.25778
1391	3453752|F|0-18:T>C-18:T>C	1	9907277	0.0812	0.07981	0.08889	0.09444	0.08889	0.07778	0.07222	0.07222	0.1	0.07778	0.08054	0.07944
1392	3048413|F|0-14:G>A-14:G>A	1	9914296	0.09561	0.09577	0.09444	0.09444	0.1	0.08889	0.10556	0.08889	0.1	0.09444	0.0962	0.09556
1393	3048413|F|0-18:G>A-18:G>A	1	9914296	0.21578	0.21715	0.20556	0.20556	0.22778	0.22222	0.21667	0.22222	0.22778	0.22222	0.21477	0.21833
1394	3057098|F|0-20:C>G-20:C>G	1	9917945	0.29371	0.2925	0.32222	0.28333	0.27778	0.32222	0.28333	0.28889	0.28333	0.28889	0.29978	0.28889
1395	3057098|F|0-37:C>G-37:C>G	1	9917945	0.11166	0.11099	0.11111	0.12222	0.1	0.08889	0.12222	0.08889	0.11111	0.12222	0.10626	0.11333
1396	30808702|F|0-22:T>C-22:T>C	1	9930871	0.01048	0.01039	0.01111	0.01111	0.01111	0.01111	0.01111	0.01111	0.01111	0.01111	0.00895	0.01111
1397	9747940|F|0-35:A>G-35:A>G	1	9934474	0.43287	0.43244	0.43333	0.43889	0.43333	0.42222	0.43333	0.43333	0.42222	0.43333	0.43289	0.43222
1398	5405388|F|0-23:C>A-23:C>A	1	9953758	0.18795	0.18486	0.2	0.22222	0.2	0.17778	0.22222	0.18889	0.17778	0.17778	0.18121	0.18667
1399	3989040|F|0-22:T>G-22:T>G	1	9964850	0.40144	0.40015	0.40556	0.41667	0.4	0.4	0.4	0.4	0.4	0.4	0.40157	0.39944
1400	5403170|F|0-39:T>C-39:T>C	1	9980819	0.33628	0.33816	0.32778	0.31667	0.34444	0.27778	0.38889	0.35556	0.32222	0.35556	0.3255	0.34444
1401	3054353|F|0-20:G>T-20:G>T	1	10004260	0.03995	0.03972	0.04444	0.03889	0.03889	0.03889	0.03889	0.03889	0.03889	0.03333	0.03915	0.04
1402	6995511|F|0-20:C>A-20:C>A	1	10020845	0.11035	0.11062	0.11667	0.1	0.11667	0.11111	0.11111	0.11111	0.11111	0.10556	0.11409	0.10889
1403	6992780|F|0-53:G>A-53:G>A	1	10020911	0.43517	0.43541	0.42778	0.43889	0.42222	0.43333	0.43333	0.43333	0.43889	0.43333	0.43289	0.43667
1404	3057764|F|0-11:C>A-11:C>A	1	10048960	0.27963	0.28025	0.28889	0.26111	0.28889	0.28889	0.26667	0.28333	0.28333	0.28333	0.283	0.27889
1405	3452399|F|0-62:A>G-62:A>G	1	10062026	0.21546	0.21566	0.21111	0.21667	0.22778	0.21111	0.21667	0.22778	0.22222	0.22222	0.21477	0.21611
1406	5402560|F|0-63:A>C-63:A>C	1	10062092	0.3962	0.39347	0.41111	0.42222	0.37778	0.38889	0.41111	0.38889	0.37778	0.37778	0.40045	0.39
1407	5402561|F|0-7:C>G-7:C>G	1	10062092	0.31041	0.31032	0.28889	0.33333	0.32222	0.32222	0.32222	0.33333	0.28889	0.27778	0.31096	0.31
1408	3442212|F|0-56:G>T-56:G>T	1	10114336	0.19843	0.19451	0.22222	0.23333	0.15556	0.15556	0.22222	0.22222	0.17778	0.21111	0.17897	0.20222
1409	3995373|F|0-21:A>T-21:A>T	1	10116444	0.01146	0.01151	0.01111	0.01111	0.01111	0.01111	0.01111	0.01111	0.01111	0.01111	0.01119	0.01167
1410	5388512|F|0-60:T>C-60:T>C	1	10130746	0.0262	0.02598	0.02222	0.03333	0.02222	0.02222	0.03333	0.02222	0.02222	0.02778	0.02461	0.02667
1411	9751599|F|0-24:G>T-24:G>T	1	10136519	0.25377	0.25353	0.25556	0.25556	0.27222	0.27778	0.25	0.25556	0.25556	0.26111	0.25503	0.25278
1412	3452679|F|0-26:C>A-26:C>A	1	10145661	0.34348	0.34521	0.32222	0.33889	0.36667	0.34444	0.35556	0.35	0.33333	0.37222	0.34228	0.34667
1413	3452679|F|0-38:C>T-38:C>T	1	10145661	0.03045	0.03044	0.02778	0.03333	0.03333	0.03333	0.03889	0.03333	0.02778	0.02222	0.02908	0.03111
1414	3054725|F|0-39:T>C-39:T>C	1	10152035	0.21415	0.21529	0.20556	0.20556	0.23333	0.21111	0.21667	0.22222	0.22222	0.22222	0.21253	0.21667
1415	19323792|F|0-9:C>G-9:C>G	1	10154817	0.44794	0.44766	0.45556	0.44444	0.46667	0.44444	0.44444	0.43333	0.45556	0.45556	0.44743	0.44778
1416	5396836|F|0-23:A>G-23:A>G	1	10157853	0.3854	0.38604	0.39444	0.36667	0.4	0.35556	0.4	0.38889	0.35556	0.4	0.38702	0.38556
1417	3995534|F|0-53:A>G-53:A>G	1	10173044	0.07891	0.07906	0.07778	0.07778	0.07778	0.08333	0.06667	0.07778	0.07778	0.07778	0.08166	0.07778
1418	3439089|F|0-63:T>C-63:T>C	1	10220959	0.29633	0.29027	0.33889	0.34444	0.28889	0.3	0.31667	0.29444	0.25556	0.29444	0.29306	0.28889
1419	3053818|F|0-23:A>G-23:A>G	1	10236459	0.04682	0.04677	0.05	0.04444	0.04444	0.05	0.05556	0.04444	0.03333	0.04444	0.04922	0.04556
1420	3053818|F|0-51:G>C-51:G>C	1	10236459	0.25147	0.25316	0.24444	0.23333	0.24444	0.26667	0.24444	0.25556	0.23333	0.25556	0.25503	0.25222
1421	3437941|F|0-10:G>C-10:G>C	1	10236840	0.4093	0.40906	0.41111	0.41111	0.41111	0.41111	0.41111	0.41111	0.41111	0.41111	0.4094	0.40889
1422	3437941|F|0-11:A>T-11:A>T	1	10236840	0.0537	0.05197	0.06667	0.06667	0.05556	0.06667	0.05556	0.05	0.04444	0.04444	0.05705	0.04944
1423	3054951|F|0-17:A>G-17:A>G	1	10245235	0.21676	0.21715	0.20556	0.22222	0.22778	0.21111	0.21667	0.22778	0.22778	0.22778	0.21588	0.21778
1424	3990013|F|0-17:T>C-17:T>C	1	10245735	0.0979	0.09837	0.09444	0.09444	0.1	0.1	0.09444	0.10556	0.07222	0.1	0.10179	0.09667
1425	3770720|F|0-56:G>A-56:G>A	1	10259583	0.03373	0.03378	0.03333	0.03333	0.03333	0.03333	0.03333	0.03333	0.03333	0.03333	0.03356	0.03389
1426	3053425|F|0-64:A>C-64:A>C	1	10280104	0.21578	0.21604	0.21111	0.21667	0.22222	0.21111	0.21667	0.22222	0.22778	0.22222	0.21253	0.21778
1427	45545605|F|0-65:G>A-65:G>A	1	10280104	0.03471	0.03489	0.03333	0.03333	0.03333	0.03889	0.02778	0.03333	0.03333	0.03333	0.03579	0.03444
1428	3439961|F|0-10:T>C-10:T>C	1	10283850	0.05697	0.05605	0.05556	0.07222	0.06667	0.04444	0.05556	0.05556	0.05556	0.04444	0.05593	0.05611
1429	3439961|F|0-17:G>A-17:G>A	1	10283850	0.09103	0.09057	0.09444	0.09444	0.1	0.08889	0.08889	0.1	0.07222	0.10556	0.09284	0.08944
1430	3756228|F|0-43:G>A-43:G>A	1	10293791	0.02259	0.02264	0.02222	0.02222	0.02222	0.02222	0.02222	0.02222	0.02222	0.02222	0.02237	0.02278
1431	3050113|F|0-50:T>G-50:T>G	1	10299013	0.42829	0.42873	0.42778	0.42222	0.43333	0.43333	0.42778	0.43333	0.42222	0.44444	0.42953	0.42833
1432	5398636|F|0-44:T>C-44:T>C	1	10299339	0.25508	0.25464	0.26111	0.25556	0.25556	0.25556	0.25	0.25556	0.25556	0.26111	0.25168	0.25611
1433	3452655|F|0-28:A>G-28:A>G	1	10305633	0.12705	0.12843	0.12222	0.11111	0.11667	0.12222	0.1	0.12222	0.14444	0.17222	0.12528	0.13
1434	3452655|F|0-37:A>T-37:A>T	1	10305633	0.21447	0.21418	0.21667	0.21667	0.20556	0.21111	0.20556	0.21111	0.21667	0.21111	0.21477	0.21389
1435	3764816|F|0-51:A>G-51:A>G	1	10329944	0.4332	0.43281	0.43889	0.43333	0.42222	0.43333	0.43333	0.43333	0.43333	0.43333	0.43065	0.43389
1436	5401087|F|0-13:C>A-13:C>A	1	10330001	0.32875	0.33148	0.30556	0.31111	0.33333	0.28889	0.34444	0.37778	0.32222	0.33333	0.3255	0.33444
1437	5401087|F|0-63:G>A-63:G>A	1	10330001	0.19319	0.19228	0.2	0.2	0.16667	0.13333	0.21111	0.2	0.16667	0.2	0.17002	0.20333
1438	3995080|F|0-16:A>G-16:A>G	1	10334981	0.28847	0.28916	0.28333	0.28333	0.31111	0.26667	0.31111	0.31111	0.28333	0.31667	0.28747	0.29
1439	3452450|F|0-36:A>G-36:A>G	1	10337009	0.25868	0.25909	0.25	0.26111	0.23889	0.27222	0.25556	0.26111	0.23889	0.26111	0.26286	0.25722
1440	3995155|F|0-19:A>G-19:A>G	1	10345715	0.03602	0.03638	0.03333	0.03333	0.03333	0.03333	0.03333	0.03333	0.03333	0.03333	0.03691	0.03611
1441	3756593|F|0-24:C>T-24:C>T	1	10351663	0.43517	0.43467	0.44444	0.43333	0.43333	0.43333	0.43333	0.43333	0.43333	0.43333	0.43512	0.43444
1442	3449927|F|0-60:T>C-60:T>C	1	10400104	0.48756	0.48589	0.48889	0.48889	0.49444	0.49444	0.46667	0.47222	0.49444	0.46667	0.49888	0.47944
1443	3051577|F|0-23:A>G-23:A>G	1	10400433	0.09889	0.09874	0.1	0.1	0.1	0.08889	0.1	0.1	0.09444	0.08889	0.10067	0.09778
1444	3448565|F|0-23:G>A-23:G>A	1	10433987	0.11166	0.11136	0.1	0.12778	0.1	0.08889	0.12222	0.08889	0.11111	0.1	0.10738	0.11333
1445	3448565|F|0-44:T>A-44:T>A	1	10433987	0.01113	0.01114	0.01111	0.01111	0.01111	0.01111	0.01111	0.01111	0.01111	0.01111	0.01119	0.01111
1446	3440969|F|0-45:A>G-45:A>G	1	10434040	0.01801	0.01745	0.03333	0.01111	0.02778	0.01111	0.01111	0.01111	0.02222	0.00556	0.02125	0.01556
1447	5146974|F|0-12:A>T-12:A>T	1	10437864	0.40406	0.39941	0.45556	0.42222	0.4	0.4	0.41111	0.4	0.37778	0.37778	0.39597	0.40111
1448	3050625|F|0-34:C>T-34:C>T	1	10438865	0.34741	0.34892	0.26667	0.40556	0.33333	0.35	0.37778	0.36111	0.34444	0.36667	0.34228	0.35222
1449	5375681|F|0-31:G>T-31:G>T	1	10440057	0.04551	0.04566	0.04444	0.04444	0.04444	0.06111	0.03889	0.04444	0.04444	0.04444	0.04922	0.04389
1450	3063143|F|0-36:T>G-36:T>G	1	10471226	0.30059	0.29881	0.30556	0.32222	0.33333	0.26667	0.27778	0.33333	0.28889	0.32222	0.29866	0.29889
1451	9758647|F|0-19:G>A-19:G>A	1	10471226	0.48821	0.48664	0.48889	0.48889	0.49444	0.46667	0.48889	0.48889	0.46111	0.46667	0.48434	0.48778
1452	3052055|F|0-16:A>G-16:A>G	1	10483169	0.43549	0.43393	0.46111	0.43333	0.45556	0.4	0.42222	0.44444	0.45556	0.43333	0.42058	0.44056
1453	3052055|F|0-7:G>A-7:G>A	1	10483169	0.46431	0.46325	0.48333	0.46111	0.46667	0.48333	0.45556	0.43889	0.47222	0.47222	0.46644	0.46167
1454	3056245|F|0-18:G>T-18:G>T	1	10484047	0.25671	0.25538	0.26667	0.26667	0.23333	0.26667	0.26111	0.25556	0.23889	0.25	0.25839	0.25389
1455	3052761|F|0-7:C>T-7:C>T	1	10494204	0.04617	0.0464	0.04444	0.04444	0.04444	0.04444	0.04444	0.04444	0.05	0.03889	0.04698	0.04611
1456	3056221|F|0-35:T>C-35:T>C	1	10494270	0.3484	0.34781	0.35556	0.35	0.32778	0.34444	0.35	0.34444	0.34444	0.34444	0.34452	0.34944
1457	3989200|F|0-41:G>A-41:G>A	1	10628350	0.41126	0.41091	0.41111	0.41667	0.41111	0.41111	0.42222	0.41111	0.4	0.41111	0.41051	0.41111
1458	9761406|F|0-19:T>C-19:T>C	1	10635794	0.49181	0.4922	0.48889	0.48889	0.48889	0.48889	0.46667	0.48889	0.45556	0.48889	0.49888	0.48778
1459	9761406|F|0-61:G>A-61:G>A	1	10635794	0.01179	0.01188	0.01111	0.01111	0.01111	0.01111	0.01111	0.01111	0.01111	0.01111	0.01119	0.01222
1460	3050997|F|0-21:G>T-21:G>T	1	10661257	0.40864	0.40831	0.41667	0.40556	0.40556	0.41111	0.4	0.41667	0.40556	0.41111	0.40716	0.40889
1461	3050997|F|0-53:A>G-53:A>G	1	10661257	0.16372	0.16258	0.2	0.14444	0.12222	0.12222	0.18889	0.2	0.14444	0.18889	0.1387	0.17444
1462	4389096|F|0-35:G>A-35:G>A	1	10661323	0.02194	0.02116	0.02222	0.03333	0.01111	0.02222	0.02222	0.01111	0.03333	0.01111	0.01566	0.02389
1463	4389096|F|0-8:T>A-8:T>A	1	10661323	0.43648	0.43615	0.44444	0.43333	0.43333	0.44444	0.43333	0.44444	0.43333	0.43333	0.43736	0.43556
1464	3761352|F|0-12:C>A-12:C>A	1	10664306	0.01015	0.01002	0.01111	0.01111	0.01111	0.01111	0.01111	0.01111	0.01111	0.01111	0.01119	0.00944
1465	3448700|F|0-20:C>A-20:C>A	1	10714287	0.22331	0.22383	0.21111	0.22778	0.23889	0.22222	0.22778	0.23333	0.23889	0.23333	0.217	0.22722
1466	3995714|F|0-32:C>T-32:C>T	1	10751060	0.01048	0.01039	0.01111	0.01111	0.01111	0.01111	0.01111	0.01111	0.01111	0.00556	0.01342	0.00889
1467	3049134|F|0-32:T>C-32:T>C	1	10817775	0.21349	0.21529	0.2	0.2	0.22222	0.21111	0.22222	0.22222	0.22222	0.22222	0.21029	0.21778
1468	3447533|F|0-67:C>T-67:C>T	1	10832132	0.27832	0.2758	0.30556	0.28889	0.3	0.27778	0.27778	0.27222	0.25556	0.27222	0.27629	0.27556
1469	3449123|F|0-50:T>G-50:T>G	1	10832132	0.24132	0.24239	0.22222	0.24444	0.25556	0.24444	0.24444	0.25556	0.24444	0.24444	0.24049	0.24333
1470	3443776|F|0-66:T>A-66:T>A	1	10846354	0.01113	0.01114	0.01111	0.01111	0.01111	0.01111	0.01111	0.01111	0.01111	0.01111	0.01119	0.01111
1471	5403767|F|0-28:A>T-28:A>T	1	10846992	0.34119	0.34224	0.33333	0.33333	0.37778	0.27778	0.38889	0.37778	0.33333	0.36667	0.33669	0.345
1472	5403767|F|0-33:T>A-33:T>A	1	10846992	0.43451	0.43281	0.46667	0.42778	0.43333	0.42222	0.45556	0.46667	0.38889	0.42222	0.42729	0.43556
1473	5401907|F|0-28:A>G-28:A>G	1	10847058	0.45252	0.45137	0.48889	0.43333	0.45556	0.43333	0.47778	0.48889	0.41111	0.44444	0.44183	0.45611
1474	5401907|F|0-55:A>G-55:A>G	1	10847058	0.34217	0.34298	0.35	0.32222	0.37778	0.28889	0.38889	0.36667	0.34444	0.35556	0.33669	0.34611
1475	3999309|F|0-25:G>T-25:G>T	1	10873985	0.18402	0.18634	0.17222	0.16111	0.17222	0.18889	0.15556	0.15556	0.17778	0.18333	0.18904	0.185
1476	9761315|F|0-67:A>G-67:A>G	1	10873985	0.4368	0.43615	0.45	0.43333	0.43333	0.43333	0.43333	0.43889	0.43333	0.43333	0.43736	0.43556
1477	3437384|F|0-9:C>T-9:C>T	1	10898473	0.24754	0.24833	0.23889	0.24444	0.24444	0.25556	0.25	0.23333	0.22778	0.25	0.25056	0.24722
1478	3995836|F|0-5:T>C-5:T>C	1	10899135	0.31467	0.31774	0.27778	0.30556	0.35	0.29444	0.28333	0.3	0.32778	0.36667	0.31767	0.31778
1479	3444900|F|0-48:T>G-48:T>G	1	10904805	0.2243	0.22532	0.21667	0.21667	0.23889	0.22222	0.22778	0.23333	0.23333	0.23333	0.22036	0.22778
1480	3450935|F|0-54:G>A-54:G>A	1	10929502	0.05534	0.05494	0.05556	0.06111	0.05556	0.04444	0.04444	0.05556	0.05556	0.05	0.05705	0.05389
1481	3763675|F|0-45:A>G-45:A>G	1	10947251	0.0131	0.01336	0.01111	0.01111	0.01111	0.01667	0.01667	0.01111	0.01111	0.01667	0.0123	0.01389
1482	3061100|F|0-27:C>T-27:C>T	1	10961493	0.34021	0.34039	0.33889	0.33889	0.33333	0.34444	0.33333	0.33333	0.33889	0.33333	0.34564	0.33778
1483	3052007|F|0-5:T>C-5:T>C	1	11003625	0.22626	0.22643	0.22222	0.22778	0.23333	0.22222	0.23333	0.23333	0.24444	0.23333	0.21924	0.23
1484	5388085|F|0-40:G>A-40:G>A	1	11007208	0.03536	0.03601	0.03333	0.02778	0.03333	0.03889	0.03889	0.03333	0.03333	0.03333	0.03579	0.03611
1485	3452676|F|0-12:T>C-12:T>C	1	11007939	0.2184	0.21789	0.23333	0.21111	0.21111	0.23333	0.23889	0.23889	0.21111	0.2	0.22036	0.21667
1486	3452676|F|0-23:G>A-23:G>A	1	11007939	0.01244	0.01225	0.01667	0.01111	0.01111	0.01111	0.01111	0	0.01111	0.01111	0.01119	0.01278
1487	4388448|F|0-32:C>G-32:C>G	1	11007939	0.0943	0.09503	0.08889	0.08889	0.08889	0.1	0.11111	0.07778	0.1	0.08889	0.08949	0.09778
1488	9754835|F|0-31:T>G-31:T>G	1	11008005	0.42371	0.42279	0.42778	0.43333	0.42222	0.4	0.42222	0.43333	0.42222	0.42222	0.41946	0.42444
1489	9754835|F|0-52:G>A-52:G>A	1	11008005	0.18926	0.1856	0.21111	0.22222	0.16667	0.17778	0.22222	0.23333	0.21111	0.18889	0.1745	0.19111
1490	100027052|F|0-9:T>C-9:T>C	1	11012656	0.01113	0.01114	0.01111	0.01111	0.01111	0.01111	0.01111	0.01111	0.01111	0.01111	0.01119	0.01111
1491	3057701|F|0-54:C>T-54:C>T	1	11026555	0.22037	0.21975	0.21667	0.23333	0.23333	0.22222	0.20556	0.21111	0.23333	0.23889	0.21924	0.22
1492	5399075|F|0-8:C>A-8:C>A	1	11063608	0.01048	0.01039	0.01111	0.01111	0.01111	0.01111	0.01111	0.01111	0.01111	0.01111	0.01119	0.01
1493	3769171|F|0-16:G>T-16:G>T	1	11078369	0.0131	0.01262	0.01111	0.02222	0.01111	0.02222	0	0.01111	0.01111	0.02222	0.01119	0.01333
1494	3769171|F|0-36:C>T-36:C>T	1	11078369	0.42469	0.42539	0.41667	0.42222	0.42222	0.42222	0.41667	0.43333	0.42778	0.42222	0.42506	0.42556
1495	3063135|F|0-12:A>G-12:A>G	1	11079467	0.05534	0.05642	0.04444	0.05	0.07222	0.06111	0.06111	0.05	0.06667	0.06111	0.05481	0.05722
1496	3752533|F|0-6:G>C-6:G>C	1	11090313	0.02358	0.02524	0.01667	0.02222	0.01111	0.01111	0.01111	0.03333	0.03333	0.04444	0.02013	0.02778
1497	13882099|F|0-16:G>A-16:G>A	1	11090870	0.01277	0.01299	0.01111	0.01111	0.01667	0.01667	0.01111	0.01111	0.01111	0.01111	0.01342	0.01278
1498	3061781|F|0-49:C>T-49:C>T	1	11112345	0.07793	0.07758	0.07778	0.08333	0.07778	0.08889	0.08333	0.06667	0.07222	0.07778	0.08054	0.07611
1499	5395272|F|0-12:G>A-12:G>A	1	11158311	0.46038	0.46028	0.46111	0.46111	0.45556	0.43333	0.46667	0.47778	0.46667	0.47778	0.44295	0.46889
1500	3450589|F|0-18:A>T-18:A>T	1	11166894	0.14014	0.13957	0.13333	0.15556	0.12222	0.13889	0.13333	0.13333	0.13889	0.15556	0.14206	0.13833
1501	3048905|F|0-9:T>A-9:T>A	1	11218388	0.10544	0.10505	0.11667	0.1	0.10556	0.10556	0.11111	0.1	0.11667	0.07778	0.10738	0.10389
1502	3053656|F|0-60:C>T-60:C>T	1	11226632	0.09398	0.09354	0.10556	0.08889	0.08333	0.09444	0.1	0.08889	0.11111	0.06667	0.09396	0.09333
1503	19321740|F|0-6:A>G-6:A>G	1	11226698	0.43255	0.43133	0.44444	0.43889	0.42222	0.42222	0.43333	0.44444	0.43333	0.43333	0.42841	0.43278
1504	5388781|F|0-67:T>A-67:T>A	1	11234343	0.43451	0.43467	0.43333	0.43333	0.43333	0.43333	0.43333	0.43333	0.43333	0.43333	0.43512	0.43444
1505	4384917|F|0-35:G>A-35:G>A	1	11234409	0.31205	0.31069	0.31111	0.33333	0.31111	0.33333	0.35	0.33333	0.3	0.3	0.31655	0.30778
1506	4384917|F|0-6:G>A-6:G>A	1	11234409	0.02718	0.02524	0.03333	0.05	0.02222	0.02222	0.02222	0.02222	0.02222	0.03333	0.02685	0.02444
1507	5399052|F|0-61:A>G-61:A>G	1	11236811	0.43386	0.43356	0.43333	0.43889	0.42778	0.43333	0.42778	0.42778	0.44444	0.43333	0.43289	0.43389
1508	3048794|F|0-31:A>C-31:A>C	1	11262909	0.10576	0.10505	0.10556	0.11667	0.1	0.11111	0.10556	0.1	0.1	0.11111	0.10515	0.105
1509	3049639|F|0-12:T>C-12:T>C	1	11276176	0.05174	0.05122	0.05556	0.05556	0.05556	0.07778	0.04444	0.03333	0.05556	0.04444	0.05369	0.05
1510	3049639|F|0-58:G>A-58:G>A	1	11276176	0.43582	0.43504	0.45	0.43333	0.43333	0.43889	0.43333	0.43333	0.43333	0.43333	0.43624	0.43444
1511	3049639|F|0-61:T>C-61:T>C	1	11276176	0.12083	0.12212	0.11667	0.10556	0.12222	0.12778	0.11667	0.12778	0.09444	0.12222	0.12416	0.12111
1512	3061564|F|0-56:G>A-56:G>A	1	11415105	0.09987	0.098	0.11667	0.11111	0.1	0.10556	0.10556	0.08889	0.11111	0.07222	0.10291	0.09556
1513	3052811|F|0-48:A>G-48:A>G	1	11417534	0.10249	0.10097	0.11667	0.11111	0.10556	0.09444	0.1	0.1	0.11667	0.07778	0.10179	0.10056
1514	3050162|F|0-31:A>G-31:A>G	1	11418544	0.31336	0.31477	0.3	0.30556	0.32222	0.32222	0.32222	0.32222	0.3	0.32222	0.31208	0.31611
1515	3055260|F|0-51:T>C-51:T>C	1	11420748	0.31827	0.31811	0.32222	0.31667	0.33333	0.31111	0.32222	0.33333	0.31111	0.33333	0.31544	0.31944
1516	12387804|F|0-22:A>G-22:A>G	1	11420814	0.11002	0.10876	0.13333	0.10556	0.10556	0.09444	0.13333	0.12222	0.11111	0.07778	0.1085	0.10889
1517	45545719|F|0-42:G>T-42:G>T	1	11420814	0.10118	0.10097	0.1	0.10556	0.08889	0.1	0.11111	0.11111	0.08889	0.13333	0.09843	0.10222
1518	3997184|F|0-60:A>T-60:A>T	1	11426825	0.27374	0.27171	0.29444	0.28333	0.26111	0.26667	0.27778	0.27222	0.26667	0.26667	0.27293	0.27111
1519	3050196|F|0-25:A>G-25:A>G	1	11427436	0.315	0.31514	0.31111	0.31667	0.32222	0.32222	0.32222	0.32222	0.3	0.32222	0.31208	0.31667
1520	9744062|F|0-11:A>G-11:A>G	1	11427614	0.43484	0.43393	0.44444	0.43889	0.43333	0.43333	0.43333	0.43333	0.43333	0.43333	0.43512	0.43333
1521	3063986|F|0-29:G>A-29:G>A	1	11429922	0.4368	0.43764	0.42778	0.43333	0.43333	0.43333	0.44444	0.44444	0.43333	0.43333	0.434	0.43944
1522	4391899|F|0-19:G>T-19:G>T	1	11436903	0.01048	0.01039	0.01111	0.01111	0.01111	0.01111	0.01111	0.01111	0.01111	0.01111	0.00895	0.01111
1523	4391899|F|0-56:C>T-56:C>T	1	11436903	0.09398	0.09354	0.10556	0.08889	0.09444	0.09444	0.09444	0.08889	0.10556	0.06667	0.09732	0.09167
1524	3752712|F|0-9:G>A-9:G>A	1	11438563	0.43517	0.43467	0.44444	0.43333	0.43333	0.43333	0.43333	0.43333	0.43333	0.43333	0.43512	0.43444
1525	5404088|F|0-64:G>A-64:G>A	1	11438563	0.03798	0.03786	0.03333	0.04444	0.02222	0.04444	0.06667	0.03333	0.03333	0.03333	0.03579	0.03889
1526	9756295|F|0-28:G>T-28:G>T	1	11451406	0.16667	0.16667	0.14444	0.18889	0.21111	0.2	0.15556	0.16667	0.17778	0.14444	0.16331	0.16833
1527	9756295|F|0-44:C>T-44:C>T	1	11451406	0.41978	0.41871	0.42778	0.42778	0.42222	0.4	0.43333	0.42222	0.41111	0.42222	0.41499	0.42056
1528	3764052|F|0-44:A>G-44:A>G	1	11451523	0.33366	0.3363	0.31111	0.31667	0.34444	0.33333	0.35	0.36667	0.30556	0.34444	0.33669	0.33611
1529	6997382|F|0-47:T>G-47:T>G	1	11451523	0.11198	0.10913	0.13333	0.13333	0.11111	0.1	0.13333	0.11111	0.12778	0.09444	0.11074	0.10833
1530	9761467|F|0-54:G>A-54:G>A	1	11451523	0.02849	0.02747	0.03333	0.03889	0.02222	0.02222	0.01111	0.02778	0.03889	0.03333	0.02685	0.02778
1531	9745868|F|0-15:G>A-15:G>A	1	11459415	0.43386	0.43356	0.43889	0.43333	0.43333	0.43333	0.42778	0.43333	0.42778	0.42778	0.43512	0.43278
1532	5382649|F|0-54:C>T-54:C>T	1	11460044	0.01604	0.01596	0.01667	0.01667	0.02222	0.01667	0.03333	0.01111	0.02222	0	0.01342	0.01722
1533	19320288|F|0-40:A>G-40:A>G	1	11498403	0.21316	0.21529	0.20556	0.18889	0.23333	0.21111	0.17778	0.25556	0.18889	0.18889	0.22148	0.21222
1534	9751774|F|0-6:T>A-6:T>A	1	11506792	0.02259	0.02227	0.02222	0.02778	0.01667	0.01667	0.01667	0.02222	0.02222	0.03333	0.02237	0.02222
1535	3439033|F|0-14:G>A-14:G>A	1	11519528	0.01997	0.02116	0.01111	0.01111	0.02222	0.02222	0.01111	0.02222	0.02222	0.02778	0.02013	0.02167
1536	5403921|F|0-54:G>T-54:G>T	1	11521091	0.43582	0.43504	0.44444	0.43889	0.43333	0.43333	0.43333	0.43333	0.43333	0.43333	0.43512	0.435
1537	9745857|F|0-24:G>T-24:G>T	1	11528457	0.0203	0.02079	0.01667	0.01667	0.02222	0.02222	0.01111	0.02222	0.02222	0.02222	0.02013	0.02111
1538	3443527|F|0-43:C>T-43:C>T	1	11561254	0.31074	0.30735	0.31667	0.35556	0.32222	0.27778	0.33889	0.31111	0.25	0.30556	0.30649	0.30778
1539	3443527|F|0-54:G>A-54:G>A	1	11561254	0.0203	0.02079	0.01667	0.01667	0.02222	0.02222	0.01111	0.02222	0.02222	0.02222	0.02013	0.02111
1540	3765024|F|0-28:A>G-28:A>G	1	11561343	0.02947	0.02821	0.03889	0.03889	0.01667	0.01667	0.02778	0.03333	0.03333	0.03889	0.02573	0.02944
1541	3765024|F|0-37:G>A-37:G>A	1	11561343	0.02358	0.02376	0.02222	0.02222	0.02222	0.02222	0.02222	0.02222	0.02778	0.02222	0.02349	0.02389
1542	4392276|F|0-67:T>G-67:T>G	1	11572046	0.02194	0.0219	0.02222	0.02222	0.02222	0.02222	0.02222	0.02222	0.02222	0.02222	0.02237	0.02167
1543	5386620|F|0-63:G>A-63:G>A	1	11575596	0.03242	0.03304	0.02778	0.02778	0.03333	0.03333	0.02222	0.03333	0.03333	0.03333	0.03244	0.03333
1544	3052863|F|0-10:C>T-10:C>T	1	11589219	0.38736	0.38716	0.39444	0.38333	0.37222	0.34444	0.4	0.41667	0.38889	0.38889	0.38143	0.39
1545	3052863|F|0-56:A>G-56:A>G	1	11589219	0.33955	0.34187	0.35556	0.28889	0.33889	0.33333	0.35556	0.32222	0.32222	0.34444	0.3434	0.34111
1546	5400457|F|0-56:T>C-56:T>C	1	11594469	0.04682	0.04714	0.04444	0.04444	0.04444	0.04444	0.04444	0.04444	0.04444	0.04444	0.0481	0.04667
1547	5400457|F|0-61:G>A-61:G>A	1	11594469	0.48657	0.48404	0.48889	0.5	0.48889	0.43333	0.5	0.48889	0.45556	0.46667	0.47651	0.48778
1548	3452363|F|0-57:G>A-57:G>A	1	11596361	0.32024	0.32183	0.31111	0.30556	0.33333	0.28889	0.35556	0.35556	0.3	0.32222	0.30984	0.32778
1549	3452363|F|0-68:A>G-68:A>G	1	11596361	0.48985	0.48924	0.48889	0.5	0.48889	0.48889	0.46667	0.47778	0.47778	0.47778	0.49553	0.48611
1550	45545882|F|0-14:A>G-14:A>G	1	11596361	0.03307	0.03304	0.03333	0.03333	0.03333	0.03333	0.03333	0.03333	0.03333	0.03333	0.03244	0.03333
1551	3051569|F|0-43:G>A-43:G>A	1	11611121	0.22102	0.22123	0.21667	0.22222	0.21667	0.23333	0.21667	0.22222	0.2	0.22778	0.22483	0.21944
1552	9753951|F|0-16:C>T-16:C>T	1	11611556	0.02292	0.02301	0.02222	0.02222	0.02222	0.02222	0.02222	0.03333	0.02222	0.02222	0.02237	0.02333
1553	9753951|F|0-67:G>C-67:G>C	1	11611556	0.06876	0.06978	0.06111	0.06111	0.07222	0.06667	0.05556	0.06667	0.06667	0.06667	0.06935	0.07
1554	3050376|F|0-22:G>A-22:G>A	1	11631456	0.22495	0.22569	0.21667	0.22222	0.23889	0.22222	0.22778	0.23333	0.23889	0.23333	0.22148	0.22778
1555	5389410|F|0-11:C>T-11:C>T	1	11655986	0.24951	0.24536	0.3	0.26111	0.28333	0.27778	0.26667	0.25	0.23333	0.19444	0.26957	0.23333
1556	3757785|F|0-5:C>T-5:C>T	1	11664471	0.01113	0.01114	0.01111	0.01111	0.01111	0.01111	0.01111	0.01111	0.01111	0.01111	0.01119	0.01111
1557	3049152|F|0-11:A>G-11:A>G	1	11666257	0.44499	0.44469	0.44444	0.45	0.43333	0.43889	0.41667	0.45	0.45	0.46111	0.44072	0.44667
1558	3049152|F|0-15:G>T-15:G>T	1	11666257	0.05697	0.05642	0.06667	0.05556	0.06667	0.07778	0.05556	0.04444	0.05556	0.04444	0.05817	0.05556
1559	3049152|F|0-36:G>C-36:G>C	1	11666257	0.29862	0.30141	0.27778	0.27778	0.28889	0.31111	0.31111	0.31111	0.3	0.28889	0.29978	0.30222
1560	3050713|F|0-30:T>C-30:T>C	1	11666323	0.43549	0.43467	0.43889	0.44444	0.43333	0.43333	0.43333	0.43333	0.43333	0.43333	0.43512	0.43444
1561	3453788|F|0-22:C>T-22:C>T	1	11668941	0.40799	0.40683	0.42222	0.41111	0.42222	0.37778	0.41111	0.43333	0.36667	0.43333	0.40268	0.40889
1562	3453788|F|0-50:A>G-50:A>G	1	11668941	0.34971	0.34929	0.33333	0.37222	0.34444	0.35556	0.31667	0.36667	0.35	0.37778	0.34116	0.35333
1563	3444342|F|0-28:C>T-28:C>T	1	11670697	0.32678	0.32814	0.30556	0.32778	0.34444	0.32222	0.31667	0.33333	0.34444	0.38889	0.32327	0.33056
1564	3761905|F|0-22:C>G-22:C>G	1	11679116	0.3687	0.36785	0.37778	0.37222	0.36667	0.36667	0.36667	0.36667	0.36667	0.36667	0.36801	0.36778
1565	5392831|F|0-6:C>A-6:C>A	1	11685417	0.1683	0.16889	0.16111	0.16667	0.16111	0.17778	0.15556	0.17222	0.15556	0.18333	0.16779	0.16944
1566	3999406|F|0-10:C>T-10:C>T	1	11695463	0.38703	0.38679	0.38889	0.38889	0.38889	0.38333	0.38889	0.38889	0.39444	0.37222	0.38814	0.38611
1567	9752585|F|0-9:T>C-9:T>C	1	11695541	0.39031	0.39013	0.39444	0.38889	0.38889	0.38333	0.38889	0.38889	0.38889	0.38889	0.38926	0.39056
1568	9754741|F|0-37:C>T-37:C>T	1	11695583	0.43713	0.43727	0.43333	0.43889	0.43333	0.43889	0.43889	0.43333	0.43889	0.43333	0.43736	0.43722
1569	3060218|F|0-14:A>C-14:A>C	1	11747820	0.47119	0.46919	0.48333	0.45556	0.46667	0.47778	0.43889	0.47778	0.48889	0.48889	0.46868	0.46944
1570	3048774|F|0-9:T>C-9:T>C	1	11748161	0.48527	0.48404	0.5	0.48889	0.47778	0.5	0.45556	0.47778	0.5	0.5	0.4877	0.48222
1571	4391704|F|0-47:A>G-47:A>G	1	11748227	0.41356	0.41277	0.42222	0.41667	0.41111	0.41111	0.41111	0.41111	0.41111	0.41111	0.41275	0.41278
1572	3988114|F|0-32:T>C-32:T>C	1	11752832	0.12606	0.12472	0.12778	0.14444	0.11111	0.11111	0.11667	0.13333	0.14444	0.10556	0.11186	0.13111
1573	9748864|F|0-62:G>A-62:G>A	1	11754115	0.40177	0.40126	0.40556	0.40556	0.4	0.4	0.40556	0.4	0.40556	0.40556	0.40157	0.40111
1574	3062805|F|0-38:T>C-38:T>C	1	11794036	0.30845	0.31032	0.28333	0.30556	0.31111	0.33333	0.27778	0.31111	0.30556	0.32222	0.32103	0.305
1575	9758821|F|0-41:T>G-41:T>G	1	11794036	0.42305	0.42242	0.43333	0.42222	0.42222	0.44444	0.4	0.43333	0.42222	0.41111	0.43848	0.41444
1576	9760948|F|0-13:C>A-13:C>A	1	11795485	0.41421	0.41388	0.40556	0.42778	0.41111	0.4	0.42222	0.43333	0.4	0.43333	0.40828	0.41667
1577	9760948|F|0-35:C>T-35:C>T	1	11795485	0.43484	0.43467	0.43889	0.43333	0.43333	0.43333	0.43333	0.43333	0.43333	0.43333	0.43512	0.43444
1578	3053643|F|0-63:T>C-63:T>C	1	11814698	0.35363	0.35264	0.36111	0.36111	0.34444	0.35556	0.34444	0.35	0.34444	0.35556	0.35347	0.35222
1579	5398252|F|0-28:G>T-28:G>T	1	11824882	0.1336	0.13177	0.15	0.14444	0.15556	0.12222	0.12222	0.15	0.12222	0.12222	0.13199	0.13167
1580	5398252|F|0-34:G>A-34:G>A	1	11824882	0.15357	0.15553	0.1	0.17778	0.17778	0.18889	0.11111	0.17778	0.16111	0.18889	0.15324	0.15667
1581	3059767|F|0-44:C>T-44:C>T	1	11827506	0.3687	0.36526	0.4	0.38889	0.36111	0.34444	0.36667	0.38889	0.36667	0.35556	0.36018	0.36778
1582	3453403|F|0-29:A>G-29:A>G	1	11860233	0.44335	0.44321	0.44444	0.44444	0.44444	0.43889	0.43333	0.45556	0.44444	0.44444	0.44295	0.44333
1583	5397294|F|0-41:G>C-41:G>C	1	11865825	0.14735	0.14774	0.15556	0.13333	0.16667	0.14444	0.18889	0.15556	0.14444	0.14444	0.14541	0.14889
1584	4391552|F|0-20:T>C-20:T>C	1	11866896	0.12639	0.12584	0.12778	0.13333	0.13333	0.13333	0.13333	0.12778	0.12222	0.13333	0.12528	0.12611
1585	5148021|F|0-21:C>T-21:C>T	1	11897258	0.04126	0.03935	0.04444	0.06667	0.03333	0.04444	0.03333	0.03333	0.03333	0.04444	0.04251	0.03778
1586	5148021|F|0-66:A>C-66:A>C	1	11897258	0.34414	0.34373	0.35	0.34444	0.34444	0.35556	0.33889	0.34444	0.31667	0.34444	0.35011	0.34056
1587	9747048|F|0-44:C>T-44:C>T	1	11900540	0.09168	0.09131	0.1	0.08889	0.08889	0.08889	0.09444	0.08889	0.08889	0.1	0.0906	0.09167
1588	3444396|F|0-12:T>A-12:T>A	1	11911566	0.4188	0.41908	0.42778	0.40556	0.43333	0.35556	0.43333	0.44444	0.41111	0.44444	0.40604	0.42556
1589	3048704|F|0-26:A>T-26:A>T	1	11965033	0.21382	0.21418	0.20556	0.21667	0.22222	0.21111	0.21667	0.22222	0.22222	0.22222	0.21029	0.21611
1590	3056102|F|0-57:A>C-57:A>C	1	11984029	0.13458	0.13586	0.12222	0.12778	0.15556	0.14444	0.14444	0.13333	0.13889	0.13333	0.14206	0.13278
1591	9746600|F|0-11:C>A-11:C>A	1	11984095	0.16699	0.1663	0.16667	0.17778	0.17778	0.16667	0.15556	0.15556	0.16667	0.17222	0.16443	0.16722
1592	9749166|F|0-7:A>C-7:A>C	1	11984792	0.43484	0.4343	0.44444	0.43333	0.43333	0.43333	0.43333	0.43333	0.43333	0.43333	0.43512	0.43389
1593	5393992|F|0-52:C>T-52:C>T	1	11993543	0.43451	0.43356	0.44444	0.43889	0.43333	0.43333	0.43333	0.43333	0.43333	0.43333	0.43512	0.43278
1594	3766251|F|0-52:C>A-52:C>A	1	12030786	0.01113	0.01114	0.01111	0.01111	0.01111	0.01111	0.01111	0.01111	0.01111	0.01111	0.01119	0.01111
1595	45545304|F|0-6:G>A-6:G>A	1	12065243	0.02194	0.0219	0.02222	0.02222	0.02778	0.02222	0.02222	0.01111	0.02222	0.02222	0.02349	0.02111
1596	4393013|F|0-42:G>A-42:G>A	1	12072485	0.03176	0.03267	0.01667	0.03333	0.03333	0.02778	0.03889	0.02222	0.04444	0.03333	0.0302	0.03389
1597	3050579|F|0-48:A>G-48:A>G	1	12078260	0.21447	0.21604	0.20556	0.2	0.22778	0.21111	0.21667	0.22222	0.22778	0.22222	0.21141	0.21833
1598	9743855|F|0-58:T>A-58:T>A	1	12109714	0.1313	0.1314	0.12778	0.13333	0.11667	0.14444	0.14444	0.13333	0.13333	0.12778	0.13423	0.13
1599	3054765|F|0-22:C>T-22:C>T	1	12109798	0.07138	0.07201	0.06667	0.06667	0.08333	0.07222	0.07222	0.07778	0.08333	0.07778	0.07159	0.07222
1600	3998419|F|0-49:C>G-49:C>G	1	12121645	0.03569	0.03563	0.03889	0.03333	0.03333	0.03333	0.03889	0.03333	0.03889	0.03333	0.03803	0.03444
1601	3998419|F|0-66:T>G-66:T>G	1	12121645	0.05599	0.05605	0.05556	0.05556	0.05556	0.05556	0.05556	0.05556	0.05556	0.05556	0.05705	0.05556
1602	5394072|F|0-25:C>A-25:C>A	1	12122109	0.43484	0.43467	0.43889	0.43333	0.43333	0.43333	0.43333	0.43333	0.43333	0.43333	0.43512	0.43444
1603	3766306|F|0-8:T>G-8:T>G	1	12122484	0.43451	0.4343	0.43889	0.43333	0.43333	0.43333	0.43333	0.43333	0.43333	0.43333	0.43512	0.43389
1604	3756674|F|0-20:A>T-20:A>T	1	12151589	0.43517	0.4343	0.44444	0.43889	0.43333	0.43333	0.43333	0.43333	0.43333	0.43333	0.43512	0.43389
1605	3064195|F|0-16:T>A-16:T>A	1	12151982	0.45088	0.45063	0.43889	0.46667	0.41111	0.43889	0.43889	0.48889	0.46111	0.48889	0.434	0.45889
1606	4391923|F|0-10:A>T-10:A>T	1	12174596	0.4021	0.40238	0.41111	0.38889	0.38889	0.42222	0.41111	0.4	0.4	0.4	0.40716	0.4
1607	3440793|F|0-45:C>A-45:C>A	1	12186406	0.01343	0.01336	0.01667	0.01111	0.01111	0.01111	0.01111	0.01111	0.01111	0.01111	0.01566	0.01222
1608	3056819|F|0-10:A>G-10:A>G	1	12189819	0.04813	0.04863	0.03889	0.05	0.04444	0.04444	0.04444	0.05556	0.04444	0.05	0.04922	0.04833
1609	3056819|F|0-20:G>T-20:G>T	1	12189819	0.47151	0.46771	0.5	0.5	0.46667	0.43333	0.47778	0.47778	0.42222	0.45556	0.46421	0.46944
1610	3451267|F|0-12:A>C-12:A>C	1	12195292	0.01113	0.01114	0.01111	0.01111	0.01111	0.01111	0.01111	0.01111	0.01111	0.01111	0.01119	0.01111
1611	3451267|F|0-15:G>A-15:G>A	1	12195292	0.17027	0.17001	0.17778	0.16667	0.18333	0.16667	0.16111	0.17778	0.18333	0.16111	0.17114	0.16944
1612	3052036|F|0-8:G>A-8:G>A	1	12224851	0.09659	0.0954	0.1	0.11111	0.08889	0.11111	0.1	0.08333	0.1	0.09444	0.09508	0.09556
1613	5400578|F|0-18:T>G-18:T>G	1	12243898	0.43484	0.4343	0.44444	0.43333	0.43333	0.43333	0.43333	0.43333	0.43333	0.43333	0.434	0.43444
1614	3452343|F|0-58:G>T-58:G>T	1	12246070	0.19417	0.19451	0.19444	0.18889	0.20556	0.19444	0.2	0.20556	0.20556	0.18333	0.19351	0.195
1615	4392832|F|0-45:C>T-45:C>T	1	12247680	0.05927	0.0605	0.04444	0.05556	0.06667	0.03889	0.05556	0.06111	0.08333	0.06111	0.05928	0.06111
1616	9761282|F|0-31:T>C-31:T>C	1	12247680	0.43517	0.43467	0.43889	0.43889	0.43333	0.43333	0.43333	0.43333	0.43333	0.43333	0.43512	0.43444
1617	3443563|F|0-23:A>G-23:A>G	1	12269327	0.46038	0.4562	0.5	0.48333	0.46667	0.41111	0.47778	0.45556	0.43333	0.47778	0.44295	0.46278
1618	3443774|F|0-6:T>G-6:T>G	1	12269327	0.49574	0.49592	0.48889	0.5	0.5	0.47778	0.47778	0.48889	0.48889	0.47778	0.48658	0.49944
1619	4391710|F|0-65:C>A-65:C>A	1	12270586	0.06647	0.06644	0.06667	0.06667	0.06667	0.06667	0.05556	0.06667	0.06667	0.06667	0.06935	0.065
1620	3059777|F|0-42:C>T-42:C>T	1	12271575	0.39227	0.3905	0.4	0.41111	0.35556	0.38889	0.41111	0.38889	0.37778	0.4	0.37808	0.39667
1621	3764355|F|0-63:G>A-63:G>A	1	12271575	0.22593	0.22606	0.19444	0.25556	0.2	0.22222	0.20556	0.22222	0.2	0.23333	0.21477	0.23167
1622	5393024|F|0-42:T>C-42:T>C	1	12271575	0.24231	0.24759	0.19444	0.21111	0.26667	0.22222	0.25556	0.25556	0.26667	0.25556	0.23826	0.25222
1623	9760441|F|0-10:G>T-10:G>T	1	12330079	0.42338	0.42279	0.42778	0.42778	0.42222	0.42222	0.42222	0.42222	0.42222	0.42222	0.42394	0.42222
1624	3053009|F|0-15:G>T-15:G>T	1	12365751	0.0704	0.07016	0.07778	0.06667	0.07222	0.07222	0.07222	0.06667	0.07222	0.05	0.07159	0.06944
1625	6996707|F|0-32:G>C-32:G>C	1	12405211	0.28094	0.27988	0.28889	0.28889	0.28889	0.26667	0.26667	0.28889	0.28889	0.27778	0.28188	0.27889
1626	3057438|F|0-25:G>T-25:G>T	1	12421111	0.01441	0.01411	0.01111	0.02222	0.02222	0	0.02222	0	0.01111	0.02222	0.01342	0.01444
1627	3052372|F|0-45:C>T-45:C>T	1	12423819	0.05665	0.05642	0.05556	0.06111	0.05556	0.05	0.05	0.05556	0.06667	0.06111	0.05257	0.05833
1628	3052372|F|0-56:C>T-56:C>T	1	12423819	0.07105	0.0709	0.07778	0.06667	0.07222	0.06111	0.06667	0.06667	0.07778	0.07778	0.066	0.07333
1629	6994849|F|0-12:T>C-12:T>C	1	12424254	0.23969	0.23756	0.26111	0.25	0.24444	0.22778	0.23333	0.23333	0.23333	0.24444	0.24049	0.23611
1630	6994849|F|0-7:C>T-7:C>T	1	12424254	0.02227	0.02227	0.02222	0.02222	0.02222	0.02222	0.02222	0.02222	0.02222	0.02222	0.02237	0.02222
1631	3767729|F|0-16:G>C-16:G>C	1	12427044	0.0406	0.04157	0.03333	0.03333	0.04444	0.04444	0.04444	0.04444	0.03333	0.03333	0.03803	0.04333
1632	4393269|F|0-11:G>A-11:G>A	1	12517948	0.08874	0.08872	0.07778	0.1	0.1	0.11111	0.08889	0.11111	0.06667	0.06667	0.0906	0.08778
1633	4393269|F|0-28:C>A-28:C>A	1	12517948	0.42829	0.42725	0.42778	0.44444	0.43333	0.41111	0.43333	0.43333	0.43333	0.43333	0.42841	0.42667
1634	5141165|F|0-58:C>G-58:C>G	1	12551479	0.08481	0.08463	0.08889	0.08333	0.08889	0.08889	0.1	0.07222	0.08889	0.07778	0.08725	0.08333
1635	3061130|F|0-36:T>C-36:T>C	1	12559992	0.2184	0.21752	0.21667	0.23333	0.22222	0.22222	0.22222	0.25556	0.21111	0.25	0.21924	0.21667
1636	3443830|F|0-29:A>C-29:A>C	1	12564237	0.30976	0.30995	0.28889	0.32778	0.28889	0.33333	0.3	0.31111	0.30556	0.31667	0.31544	0.30722
1637	3438910|F|0-32:T>G-32:T>G	1	12564652	0.25999	0.26021	0.25556	0.26111	0.31111	0.2	0.25556	0.28889	0.24444	0.26667	0.25168	0.26444
1638	5395028|F|0-58:A>T-58:A>T	1	12578124	0.24918	0.24907	0.26111	0.23889	0.28889	0.2	0.26667	0.27778	0.24444	0.26667	0.24049	0.25333
1639	5395028|F|0-7:C>G-7:C>G	1	12578124	0.43942	0.43875	0.44444	0.44444	0.44444	0.44444	0.43333	0.44444	0.43333	0.43333	0.44072	0.43778
1640	5143070|F|0-5:C>T-5:C>T	1	12587699	0.13654	0.13474	0.15	0.15	0.14444	0.14444	0.14444	0.14444	0.14444	0.14444	0.13647	0.13389
1641	3057674|F|0-62:A>G-62:A>G	1	12588442	0.13098	0.13066	0.12222	0.14444	0.13333	0.13333	0.12222	0.14444	0.12222	0.12778	0.13199	0.13
1642	3754315|F|0-10:G>A-10:G>A	1	12589439	0.13752	0.13734	0.14444	0.13333	0.14444	0.14444	0.13889	0.15	0.14444	0.15	0.13535	0.13833
1643	5382784|F|0-25:T>C-25:T>C	1	12615482	0.03471	0.03489	0.03333	0.03333	0.03333	0.03333	0.03333	0.03333	0.03333	0.03333	0.03356	0.03556
1644	5385666|F|0-9:T>A-9:T>A	1	12630501	0.24656	0.24573	0.26667	0.23889	0.28889	0.2	0.25556	0.28889	0.24444	0.26667	0.23266	0.25222
1645	5390956|F|0-17:C>T-17:C>T	1	12648803	0.0131	0.01262	0.01111	0.02222	0.01111	0.01111	0.01111	0.01111	0.01111	0.01111	0.01342	0.01222
1646	5390956|F|0-6:T>A-6:T>A	1	12648803	0.43517	0.43467	0.43889	0.43889	0.43333	0.43333	0.43333	0.43333	0.43333	0.43333	0.43512	0.43444
1647	5404133|F|0-19:C>T-19:C>T	1	12653786	0.43484	0.4343	0.43889	0.43889	0.43333	0.43333	0.43333	0.43333	0.43333	0.43333	0.43512	0.43389
1648	3055003|F|0-65:T>C-65:T>C	1	12657256	0.16405	0.16407	0.16111	0.16667	0.16667	0.17222	0.18333	0.18889	0.16667	0.17222	0.16555	0.16333
1649	9759877|F|0-23:G>A-23:G>A	1	12657256	0.43811	0.43653	0.45556	0.44444	0.44444	0.43333	0.43333	0.43333	0.43333	0.43333	0.43848	0.43556
1650	5140632|F|0-68:C>G-68:C>G	1	12665351	0.45154	0.45063	0.46667	0.45	0.45556	0.46111	0.47222	0.47778	0.44444	0.43333	0.44855	0.45167
1651	12387932|F|0-40:A>G-40:A>G	1	12689895	0.45645	0.45731	0.45	0.45	0.46667	0.46667	0.45556	0.44444	0.43333	0.48889	0.46085	0.45556
1652	9743518|F|0-8:G>A-8:G>A	1	12695947	0.30517	0.30252	0.35	0.3	0.3	0.3	0.32222	0.3	0.30556	0.28333	0.2953	0.30611
1653	5398265|F|0-26:G>A-26:G>A	1	12703388	0.05959	0.05828	0.06111	0.07778	0.06667	0.05556	0.05556	0.05556	0.06111	0.05556	0.05593	0.05944
1654	5398265|F|0-27:T>G-27:T>G	1	12703388	0.43189	0.4317	0.43333	0.43333	0.42222	0.43333	0.43333	0.43333	0.42222	0.43333	0.43289	0.43111
1655	3997067|F|0-10:T>A-10:T>A	1	12704352	0.43484	0.4343	0.43889	0.43889	0.43333	0.43333	0.43333	0.43333	0.43333	0.43889	0.434	0.43444
1656	3051913|F|0-43:T>C-43:T>C	1	12725647	0.35363	0.35338	0.35	0.36111	0.33889	0.35556	0.35	0.35	0.34444	0.35	0.3557	0.35222
1657	3054629|F|0-38:C>T-38:C>T	1	12726985	0.48788	0.48924	0.48889	0.46667	0.48889	0.48889	0.45556	0.46667	0.48889	0.48889	0.49888	0.48444
1658	19320095|F|0-11:C>T-11:C>T	1	12728736	0.04388	0.0438	0.04444	0.04444	0.06667	0.04444	0.05556	0.04444	0.04444	0.03889	0.04586	0.04278
1659	3990045|F|0-68:G>A-68:G>A	1	12728736	0.43353	0.43281	0.43889	0.43889	0.42778	0.43889	0.43333	0.43889	0.43333	0.43333	0.43512	0.43167
1660	5391167|F|0-43:T>C-43:T>C	1	12729399	0.43975	0.43875	0.45	0.44444	0.43889	0.43333	0.43889	0.43333	0.44444	0.44444	0.44072	0.43778
1661	3050139|F|0-67:A>C-67:A>C	1	12735108	0.48952	0.48886	0.49444	0.49444	0.48889	0.48889	0.48889	0.48333	0.48889	0.48889	0.48881	0.48889
1662	100070535|F|0-54:A>G-54:A>G	1	12735200	0.01015	0.01002	0.01111	0.01111	0.01667	0.01111	0	0.01111	0.01111	0.01111	0.0123	0.00889
1663	5390472|F|0-27:C>T-27:C>T	1	12736847	0.13261	0.13252	0.12222	0.14444	0.15556	0.11111	0.11111	0.13333	0.13333	0.15556	0.13423	0.13167
1664	3053083|F|0-41:G>A-41:G>A	1	12742887	0.13491	0.13586	0.13333	0.12222	0.15	0.14444	0.13333	0.13889	0.13333	0.13333	0.13423	0.13667
1665	9756761|F|0-64:G>C-64:G>C	1	12742887	0.20956	0.20935	0.17778	0.24444	0.18889	0.2	0.24444	0.23333	0.2	0.16667	0.19239	0.21778
1666	3051887|F|0-21:T>C-21:T>C	1	12742953	0.12868	0.12918	0.12778	0.12222	0.13889	0.13333	0.13333	0.13333	0.13333	0.12778	0.13087	0.12833
1667	3050621|F|0-60:T>A-60:T>A	1	12743890	0.12017	0.1199	0.12222	0.12222	0.12222	0.11667	0.11667	0.12222	0.10556	0.11667	0.12416	0.11778
1668	3050621|F|0-62:G>C-62:G>C	1	12743890	0.27767	0.27765	0.27778	0.27778	0.28889	0.27778	0.3	0.27778	0.27778	0.27778	0.2774	0.27778
1669	3997245|F|0-12:C>T-12:C>T	1	12743956	0.0131	0.01299	0.01667	0.01111	0.01667	0.01111	0.01111	0.01111	0.01111	0.02222	0.01342	0.01278
1670	3053452|F|0-23:C>T-23:C>T	1	12745683	0.08972	0.0902	0.08889	0.08333	0.1	0.07778	0.09444	0.08333	0.09444	0.08889	0.08837	0.09111
1671	6994426|F|0-55:C>T-55:C>T	1	12758302	0.01899	0.01967	0.01667	0.01111	0.01111	0.01667	0.02222	0.02222	0.01667	0.01111	0.02125	0.01889
1672	3998603|F|0-53:A>T-53:A>T	1	12758368	0.0131	0.01336	0.01111	0.01111	0.01111	0.01111	0.01111	0.01111	0.01111	0.01111	0.01342	0.01333
1673	3998603|F|0-59:C>A-59:C>A	1	12758368	0.43353	0.43356	0.43333	0.43333	0.43333	0.43333	0.43333	0.43333	0.43333	0.43333	0.43512	0.43278
1674	3998603|F|0-65:A>G-65:A>G	1	12758368	0.01441	0.01411	0.01111	0.02222	0.01111	0.02222	0	0.01111	0.01111	0.02222	0.01342	0.01444
1675	3051618|F|0-29:G>C-29:G>C	1	12804364	0.04191	0.04306	0.03333	0.03333	0.04444	0.04444	0.03333	0.04444	0.04444	0.04444	0.04251	0.04333
1676	4391612|F|0-22:G>T-22:G>T	1	12804430	0.38638	0.38604	0.38333	0.39444	0.37778	0.37778	0.42222	0.38889	0.38333	0.38889	0.38479	0.38667
1677	3452888|F|0-39:A>G-39:A>G	1	12809942	0.12541	0.12546	0.12778	0.12222	0.12222	0.11111	0.13333	0.13333	0.10556	0.12222	0.12416	0.12611
1678	45545934|F|0-52:C>G-52:C>G	1	12809942	0.04257	0.04306	0.04444	0.03333	0.04444	0.04444	0.03333	0.04444	0.04444	0.04444	0.04251	0.04333
1679	5392843|F|0-53:T>A-53:T>A	1	12809942	0.16994	0.16889	0.18333	0.17222	0.16667	0.18889	0.18889	0.17778	0.16667	0.18889	0.16443	0.17111
1680	3996262|F|0-21:C>T-21:C>T	1	12850943	0.44335	0.44358	0.44444	0.43889	0.44444	0.44444	0.43889	0.44444	0.44444	0.44444	0.44407	0.44333
1681	3769877|F|0-8:T>C-8:T>C	1	12855868	0.01408	0.01262	0.01667	0.03333	0.01111	0.01111	0.01111	0.01111	0.01111	0.01667	0.01119	0.01333
1682	5396704|F|0-10:T>A-10:T>A	1	12876740	0.01244	0.01262	0.01111	0.01111	0.01111	0.01111	0.01111	0.01111	0.01111	0.01667	0.01119	0.01333
1683	3048856|F|0-20:C>A-20:C>A	1	12922104	0.18664	0.18634	0.18333	0.19444	0.18889	0.18889	0.21111	0.19444	0.23333	0.20556	0.17673	0.19111
1684	9757592|F|0-23:C>A-23:C>A	1	12929611	0.0704	0.07053	0.07222	0.06667	0.06667	0.06667	0.06667	0.06667	0.06667	0.06667	0.07159	0.07
1685	3056661|F|0-11:G>A-11:G>A	1	12994944	0.41323	0.40943	0.43889	0.44444	0.41667	0.45	0.41111	0.4	0.37778	0.37222	0.41611	0.40611
1686	19323604|F|0-43:T>G-43:T>G	1	13006094	0.43386	0.43393	0.43333	0.43333	0.43333	0.43333	0.43333	0.43333	0.43333	0.43333	0.43512	0.43333
1687	3060542|F|0-7:T>C-7:T>C	1	13130518	0.09005	0.0902	0.09444	0.08333	0.13333	0.07778	0.06667	0.08889	0.07778	0.07778	0.0962	0.08722
1688	5401388|F|0-51:T>C-51:T>C	1	13208232	0.43484	0.4343	0.43889	0.43889	0.43333	0.43333	0.43333	0.43333	0.43333	0.43333	0.43512	0.43389
1689	3058758|F|0-51:G>A-51:G>A	1	13240036	0.241	0.24053	0.26111	0.22778	0.22222	0.24444	0.23889	0.26111	0.21111	0.23333	0.23937	0.24111
1690	3058758|F|0-52:T>G-52:T>G	1	13240036	0.0203	0.02004	0.02222	0.02222	0.02222	0.01111	0.02222	0.02222	0.02222	0.02222	0.02013	0.02
1691	3997249|F|0-48:G>A-48:G>A	1	13247105	0.01244	0.01262	0.01111	0.01111	0.01111	0.01111	0.01111	0.01111	0.01667	0.01111	0.01342	0.01222
1692	3997090|F|0-16:C>T-16:C>T	1	13250666	0.01015	0.01002	0.01111	0.01111	0.01111	0.01111	0.01667	0.01111	0.01111	0.01111	0.00671	0.01167
1693	3995319|F|0-38:G>T-38:G>T	1	13255212	0.43779	0.43764	0.43889	0.43889	0.43889	0.43333	0.43333	0.44444	0.43333	0.43333	0.43624	0.43833
1694	5400677|F|0-52:A>G-52:A>G	1	13264877	0.02456	0.02524	0.02222	0.01667	0.02778	0.02222	0.01667	0.01111	0.02222	0.02778	0.02908	0.02333
1695	3055838|F|0-13:T>C-13:T>C	1	13266134	0.24656	0.24573	0.23889	0.26667	0.23333	0.25556	0.23889	0.26667	0.23889	0.22222	0.24944	0.24389
1696	3055838|F|0-34:C>T-34:C>T	1	13266134	0.03274	0.03304	0.03333	0.02778	0.02222	0.04444	0.02222	0.03333	0.03889	0.03333	0.03132	0.03389
1697	4391565|F|0-19:T>A-19:T>A	1	13273352	0.10347	0.10319	0.08889	0.12222	0.1	0.06667	0.12222	0.08889	0.08889	0.08889	0.0962	0.10667
1698	4391565|F|0-9:G>T-9:G>T	1	13273352	0.36968	0.36897	0.37778	0.37222	0.36667	0.36667	0.36667	0.36667	0.36667	0.36667	0.36801	0.36944
1699	19321803|F|0-49:A>G-49:A>G	1	13274371	0.09299	0.0928	0.1	0.08889	0.08889	0.09444	0.08889	0.08889	0.09444	0.08889	0.09396	0.09222
1700	4390129|F|0-64:T>C-64:T>C	1	13274371	0.05861	0.05902	0.05556	0.05556	0.05556	0.05556	0.06111	0.06111	0.06111	0.06111	0.05481	0.06111
1701	5402524|F|0-52:A>G-52:A>G	1	13274371	0.02554	0.02524	0.02222	0.03333	0.02778	0.02222	0.02222	0.01111	0.02222	0.03889	0.02796	0.02389
1702	5148398|F|0-40:T>C-40:T>C	1	13274454	0.12017	0.12027	0.12222	0.11667	0.12222	0.12222	0.12222	0.12222	0.13889	0.12222	0.11745	0.12167
1703	5403632|F|0-5:T>C-5:T>C	1	13274454	0.38048	0.38048	0.37778	0.38333	0.37778	0.38333	0.38889	0.4	0.37778	0.37778	0.37472	0.38333
1704	3055037|F|0-60:A>G-60:A>G	1	13275181	0.26457	0.26392	0.27222	0.26667	0.27778	0.25556	0.23333	0.26111	0.26667	0.26667	0.26286	0.26444
1705	3055414|F|0-51:C>T-51:C>T	1	13288500	0.01179	0.01188	0.01111	0.01111	0.01667	0.01111	0.01667	0.01111	0.01111	0.01111	0.0123	0.01167
1706	3055414|F|0-53:T>G-53:T>G	1	13288500	0.0262	0.02598	0.02222	0.03333	0.02222	0.02222	0.03333	0.02222	0.02222	0.03333	0.02461	0.02667
1707	3055414|F|0-56:A>G-56:A>G	1	13288500	0.01048	0.01002	0.01667	0.01111	0.01111	0.01111	0.01111	0.01111	0.01111	0.01667	0.01007	0.01
1708	3055414|F|0-60:C>A-60:C>A	1	13288500	0.43615	0.43467	0.45	0.44444	0.43889	0.43333	0.42778	0.43333	0.43889	0.43333	0.43624	0.43389
1709	10272397|F|0-61:T>C-61:T>C	1	13293974	0.01212	0.01188	0.01111	0.01667	0.01111	0.01111	0.01111	0.01111	0.01111	0.01111	0.01119	0.01222
1710	3049515|F|0-34:A>G-34:A>G	1	13293974	0.21546	0.21604	0.21111	0.21111	0.23333	0.21111	0.21667	0.21667	0.23333	0.22222	0.21365	0.21722
1711	3049515|F|0-38:T>C-38:T>C	1	13293974	0.1444	0.14217	0.15556	0.16667	0.13889	0.13889	0.13333	0.12222	0.13333	0.13333	0.14877	0.13889
1712	9746357|F|0-22:C>A-22:C>A	1	13294472	0.43517	0.43467	0.43889	0.43889	0.43333	0.43333	0.43333	0.43333	0.43333	0.43333	0.43512	0.43444
1713	3439907|F|0-33:A>G-33:A>G	1	13294538	0.01212	0.01188	0.01111	0.01667	0.01111	0.01111	0.01111	0.01111	0.01111	0.01111	0.01119	0.01222
1714	3440404|F|0-21:T>C-21:T>C	1	13295167	0.26326	0.25798	0.30556	0.3	0.21667	0.25	0.29444	0.3	0.23889	0.25556	0.22931	0.27222
1715	3440404|F|0-32:G>A-32:G>A	1	13295167	0.42895	0.42316	0.47778	0.46667	0.45556	0.41667	0.45	0.38889	0.4	0.43333	0.434	0.41778
1716	3441626|F|0-6:A>C-6:A>C	1	13295419	0.24951	0.24759	0.27222	0.25556	0.24444	0.26667	0.25556	0.23333	0.22778	0.23333	0.2651	0.23889
1717	3052593|F|0-46:G>C-46:G>C	1	13304623	0.2148	0.21604	0.20556	0.20556	0.22778	0.21111	0.21667	0.21667	0.22778	0.22778	0.21365	0.21722
1718	3051378|F|0-21:A>G-21:A>G	1	13320289	0.21611	0.21678	0.20556	0.21667	0.22778	0.21111	0.22778	0.21667	0.22778	0.22222	0.21477	0.21778
1719	3054913|F|0-28:A>G-28:A>G	1	13320355	0.43615	0.43578	0.43889	0.43889	0.42778	0.43333	0.43333	0.44444	0.43333	0.43333	0.43512	0.43611
1720	3054913|F|0-35:C>T-35:C>T	1	13320355	0.05992	0.0605	0.05556	0.05556	0.05556	0.06111	0.05556	0.05556	0.05556	0.06111	0.05928	0.06111
1721	45545873|F|0-14:A>G-14:A>G	1	13320355	0.01703	0.01782	0.01111	0.01111	0.01111	0.01111	0.03333	0.02222	0.01111	0.01111	0.0179	0.01778
1722	3445566|F|0-60:C>A-60:C>A	1	13338426	0.01212	0.01151	0.01111	0.02222	0.01111	0.01111	0.01111	0.01667	0.01111	0.01111	0.01119	0.01167
1723	5394075|F|0-66:G>A-66:G>A	1	13342339	0.25213	0.25316	0.23889	0.25	0.24444	0.24444	0.23333	0.25	0.25556	0.25556	0.25391	0.25278
1724	3059913|F|0-37:G>A-37:G>A	1	13376273	0.34381	0.3441	0.31111	0.37222	0.38889	0.31111	0.38889	0.33889	0.39444	0.33333	0.33221	0.35
1725	5379258|F|0-31:T>C-31:T>C	1	13400986	0.16601	0.16704	0.14444	0.17222	0.16667	0.2	0.15556	0.17778	0.16667	0.15556	0.17002	0.16556
1726	5399390|F|0-14:C>T-14:C>T	1	13445413	0.39751	0.39272	0.42222	0.44444	0.43333	0.35556	0.46667	0.41111	0.36667	0.33333	0.37136	0.40333
1727	13890217|F|0-27:T>C-27:T>C	1	13515828	0.01015	0.01039	0.01111	0.00556	0.01111	0.01111	0.01111	0.01111	0.01667	0.01111	0.01119	0.01
1728	3049488|F|0-62:T>C-62:T>C	1	13515828	0.14702	0.14774	0.14444	0.13889	0.15556	0.15556	0.15556	0.14444	0.14444	0.14444	0.14877	0.14722
1729	3057754|F|0-66:A>G-66:A>G	1	13519577	0.17813	0.17817	0.17778	0.17778	0.16667	0.17222	0.16111	0.15556	0.16667	0.17222	0.18121	0.17667
1730	5407878|F|0-17:A>T-17:A>T	1	13524924	0.43451	0.43393	0.44444	0.43333	0.43333	0.43333	0.43333	0.43333	0.43333	0.43333	0.43512	0.43333
1731	3447871|F|0-6:A>T-6:A>T	1	13549604	0.47577	0.47402	0.49444	0.48333	0.45556	0.48889	0.45556	0.46667	0.5	0.46667	0.47539	0.47333
1732	3444379|F|0-29:C>T-29:C>T	1	13556834	0.0131	0.01336	0.01111	0.01111	0.01111	0.01667	0.01111	0.01667	0.01667	0.01111	0.0123	0.01389
1733	3993803|F|0-7:A>G-7:A>G	1	13556874	0.02456	0.02264	0.03889	0.03889	0.03889	0.02222	0.01111	0.01667	0.01667	0.02778	0.03132	0.01833
1734	3054375|F|0-13:A>G-13:A>G	1	13563310	0.13654	0.13623	0.13333	0.14444	0.11667	0.12778	0.12778	0.14444	0.11667	0.13889	0.13647	0.13611
1735	3054375|F|0-54:G>C-54:G>C	1	13563310	0.07007	0.06978	0.07778	0.06667	0.07778	0.06667	0.06667	0.06667	0.07778	0.07778	0.06488	0.07222
1736	3054375|F|0-8:C>T-8:C>T	1	13563310	0.02489	0.0245	0.02778	0.02778	0.02778	0.02778	0.01667	0.01111	0.02222	0.03889	0.02908	0.02222
1737	9748961|F|0-33:A>G-33:A>G	1	13564119	0.43353	0.43318	0.43889	0.43333	0.43333	0.43333	0.43333	0.43333	0.43333	0.43333	0.434	0.43278
1738	3051902|F|0-31:T>C-31:T>C	1	13564185	0.14375	0.14365	0.15	0.13889	0.12778	0.13889	0.12222	0.14444	0.13333	0.13889	0.14653	0.14222
1739	4384640|F|0-68:A>G-68:A>G	1	13581684	0.04224	0.03972	0.05556	0.06667	0.04444	0.03333	0.04444	0.01111	0.02222	0.05556	0.04474	0.03722
1740	45545580|F|0-55:A>G-55:A>G	1	13581684	0.02521	0.02487	0.02778	0.02778	0.02222	0.02222	0.03333	0.02222	0.02222	0.02222	0.02573	0.02444
1741	3452267|F|0-12:G>A-12:G>A	1	13583363	0.33202	0.33185	0.37222	0.29444	0.39444	0.32778	0.35	0.35556	0.31667	0.26667	0.33893	0.32833
1742	5142992|F|0-15:G>A-15:G>A	1	13583588	0.32646	0.32925	0.32222	0.28889	0.36667	0.32778	0.3	0.35	0.33333	0.25556	0.33557	0.32611
1743	3060462|F|0-19:A>G-19:A>G	1	13800311	0.44761	0.44729	0.45	0.45	0.44444	0.44444	0.44444	0.46667	0.45556	0.44444	0.44295	0.44944
1744	3052307|F|0-51:T>G-51:T>G	1	13808923	0.46988	0.46919	0.47778	0.47222	0.47778	0.46667	0.46111	0.45556	0.46667	0.47222	0.47427	0.46667
1745	19323416|F|0-49:A>C-49:A>C	1	13838571	0.01146	0.01151	0.01111	0.01111	0.01111	0.01111	0.01111	0.01111	0.01111	0.01111	0.01119	0.01167
1746	5402249|F|0-16:G>C-16:G>C	1	13838571	0.07007	0.06719	0.08889	0.09444	0.06667	0.07222	0.06667	0.06111	0.06111	0.06111	0.07047	0.06556
1747	5402249|F|0-52:C>G-52:C>G	1	13838571	0.12148	0.12101	0.12222	0.12778	0.11667	0.11111	0.11111	0.12222	0.11111	0.12778	0.12081	0.12111
1748	5399977|F|0-55:C>T-55:C>T	1	13921826	0.04682	0.04677	0.05	0.04444	0.04444	0.04444	0.05556	0.05	0.05	0.04444	0.04698	0.04667
1749	5399977|F|0-57:A>T-57:A>T	1	13921826	0.2685	0.268	0.27222	0.27222	0.27778	0.26667	0.26667	0.26667	0.25556	0.25556	0.26957	0.26722
1750	3057235|F|0-15:G>T-15:G>T	1	13935405	0.0812	0.08092	0.08333	0.08333	0.08333	0.08333	0.08889	0.08889	0.08333	0.07222	0.0783	0.08222
1751	9757738|F|0-8:C>T-8:C>T	1	13962098	0.39227	0.38604	0.42222	0.45556	0.35556	0.38889	0.44444	0.38889	0.37778	0.34444	0.37584	0.39111
1752	9757738|F|0-9:A>G-9:A>G	1	13962098	0.44532	0.44432	0.47222	0.43333	0.45	0.44444	0.43333	0.44444	0.46667	0.43333	0.44743	0.44278
1753	9757739|F|0-8:C>T-8:C>T	1	13962102	0.38343	0.37862	0.39444	0.44444	0.42222	0.38889	0.42222	0.35556	0.37778	0.36667	0.38031	0.37778
1754	9757739|F|0-9:A>G-9:A>G	1	13962102	0.44368	0.44284	0.45	0.45	0.45	0.44444	0.43333	0.45	0.44444	0.43333	0.44743	0.44056
1755	3048884|F|0-63:C>T-63:C>T	1	13981643	0.15357	0.15071	0.17222	0.17778	0.15556	0.15556	0.17222	0.15	0.15	0.15556	0.14541	0.15333
1756	3048884|F|0-67:G>A-67:G>A	1	13981643	0.11952	0.11841	0.13333	0.12222	0.10556	0.12222	0.11111	0.11111	0.10556	0.12222	0.12304	0.11611
1757	3052285|F|0-52:A>G-52:A>G	1	13991247	0.31893	0.317	0.34444	0.32222	0.31111	0.33333	0.33333	0.35556	0.28889	0.28889	0.32215	0.31444
1758	3052285|F|0-53:A>G-53:A>G	1	13991247	0.49902	0.49852	0.5	0.49444	0.5	0.46111	0.46667	0.5	0.47778	0.49444	0.4877	0.49611
1759	3056166|F|0-66:T>C-66:T>C	1	14013441	0.1444	0.14439	0.14444	0.14444	0.13889	0.14444	0.15556	0.16111	0.13333	0.13889	0.13535	0.14889
1760	3054303|F|0-39:G>C-39:G>C	1	14017438	0.3628	0.36414	0.36111	0.34444	0.38889	0.33333	0.36667	0.4	0.34444	0.37778	0.37248	0.36
1761	5400379|F|0-40:T>C-40:T>C	1	14017438	0.3926	0.39272	0.37778	0.40556	0.40556	0.39444	0.38333	0.4	0.35556	0.37222	0.40268	0.38778
1762	9761481|F|0-61:A>G-61:A>G	1	14017438	0.06156	0.06162	0.05556	0.06667	0.06667	0.03333	0.05556	0.07778	0.05556	0.05556	0.06264	0.06111
1763	3053495|F|0-47:C>A-47:C>A	1	14052777	0.16765	0.16704	0.17222	0.17222	0.16111	0.17222	0.17778	0.18333	0.16667	0.16111	0.16107	0.17
1764	3997187|F|0-67:C>T-67:C>T	1	14053384	0.33366	0.33222	0.34444	0.34444	0.33333	0.33333	0.32778	0.33333	0.33333	0.33333	0.33445	0.33111
1765	3050413|F|0-38:G>T-38:G>T	1	14053450	0.16863	0.16815	0.16667	0.17778	0.16111	0.17222	0.18333	0.18333	0.16667	0.16667	0.16107	0.17167
1766	3751413|F|0-27:G>C-27:G>C	1	14054579	0.01113	0.01114	0.01111	0.01111	0.01111	0.01111	0.01111	0.01111	0.01111	0.01111	0.01119	0.01111
1767	3760676|F|0-52:G>A-52:G>A	1	14061738	0.0131	0.01262	0.01667	0.01667	0.01667	0.01111	0.01111	0.01111	0.01111	0.01111	0.01566	0.01111
1768	3453080|F|0-50:A>G-50:A>G	1	14062025	0.12312	0.12361	0.12222	0.11667	0.12222	0.11667	0.11667	0.12222	0.12222	0.12778	0.12528	0.12278
1769	3059641|F|0-22:C>A-22:C>A	1	14063825	0.11624	0.11656	0.12222	0.10556	0.11111	0.11667	0.10556	0.11111	0.10556	0.11111	0.11969	0.115
1770	3059641|F|0-68:C>T-68:C>T	1	14063825	0.06058	0.0605	0.05556	0.06667	0.06111	0.05556	0.05	0.04444	0.06111	0.07222	0.06488	0.05833
1771	3452117|F|0-31:A>T-31:A>T	1	14068165	0.11428	0.1147	0.12222	0.1	0.11111	0.11667	0.10556	0.11111	0.10556	0.10556	0.11969	0.11222
1772	45545612|F|0-68:G>A-68:G>A	1	14079784	0.09594	0.09651	0.1	0.08333	0.1	0.09444	0.06667	0.1	0.1	0.1	0.0962	0.09667
1773	12386549|F|0-12:A>T-12:A>T	1	14102129	0.01146	0.01151	0.01111	0.01111	0.01111	0.01111	0.01111	0.01111	0.01111	0.01111	0.0123	0.01111
1774	5403079|F|0-50:T>G-50:T>G	1	14102195	0.31369	0.31329	0.31111	0.32222	0.31111	0.31111	0.32222	0.31111	0.31111	0.31111	0.31432	0.31278
1775	5403080|F|0-13:T>C-13:T>C	1	14102195	0.02358	0.02301	0.02778	0.02778	0.02778	0.02222	0.01667	0.01111	0.02778	0.02778	0.02685	0.02111
1776	40744958|F|0-47:A>G-47:A>G	1	14103500	0.01212	0.01225	0.01111	0.01111	0.01111	0.01111	0.01667	0.01111	0.01111	0.01111	0.0123	0.01222
1777	5393946|F|0-64:T>C-64:T>C	1	14103500	0.18337	0.18077	0.21111	0.19444	0.18889	0.17778	0.16111	0.17778	0.2	0.15	0.19687	0.17278
1778	6996873|F|0-49:G>C-49:G>C	1	14103500	0.19941	0.1997	0.20556	0.18889	0.17222	0.2	0.24444	0.22222	0.2	0.17778	0.18568	0.20667
1779	3440604|F|0-36:C>T-36:C>T	1	14116769	0.14964	0.14922	0.15556	0.15	0.14444	0.15	0.13333	0.14444	0.14444	0.13889	0.15772	0.145
1780	12387855|F|0-42:A>G-42:A>G	1	14147407	0.34741	0.3441	0.36667	0.37778	0.36667	0.35556	0.4	0.35556	0.33889	0.31111	0.35123	0.34056
1781	3996072|F|0-17:G>A-17:G>A	1	14149394	0.02489	0.02524	0.02222	0.02222	0.02222	0.03333	0.02222	0.02778	0.02778	0.02222	0.02796	0.02389
1782	6995870|F|0-42:C>G-42:C>G	1	14149394	0.01113	0.01114	0.01111	0.01111	0.01111	0.01111	0.01111	0.01111	0.01111	0.01111	0.00895	0.01222
1783	3049014|F|0-66:T>C-66:T>C	1	14167471	0.18173	0.18151	0.18889	0.17778	0.18333	0.18889	0.16111	0.16111	0.17778	0.17778	0.19463	0.175
1784	4391366|F|0-24:C>A-24:C>A	1	14196954	0.01048	0.01039	0.01111	0.01111	0.01111	0.01111	0.01111	0.01111	0.01111	0.01111	0.00895	0.01111
1785	3448618|F|0-58:G>A-58:G>A	1	14228616	0.28127	0.28174	0.26111	0.29444	0.28889	0.3	0.27778	0.27222	0.28889	0.28333	0.27852	0.28333
1786	3057904|F|0-15:G>A-15:G>A	1	14234176	0.12148	0.12138	0.13889	0.10556	0.11667	0.13333	0.11111	0.12778	0.11111	0.11111	0.12304	0.12056
1787	3057904|F|0-29:T>G-29:T>G	1	14234176	0.22266	0.22272	0.23333	0.21111	0.21111	0.18889	0.25556	0.23333	0.25556	0.21111	0.19911	0.23444
1788	3057904|F|0-51:A>G-51:A>G	1	14234176	0.34414	0.34261	0.36667	0.34444	0.33333	0.3	0.35556	0.38889	0.32222	0.32778	0.31767	0.355
1789	3057904|F|0-57:C>T-57:C>T	1	14234176	0.01506	0.01485	0.01111	0.02222	0.01111	0.02222	0.02222	0.01111	0.02222	0.01111	0.01566	0.01444
1790	5406173|F|0-42:A>G-42:A>G	1	14234176	0.1647	0.1637	0.17778	0.16667	0.21111	0.16667	0.16667	0.21667	0.13333	0.15556	0.17002	0.16056
1791	3759542|F|0-18:G>A-18:G>A	1	14257672	0.02685	0.02673	0.03333	0.02222	0.02778	0.03333	0.02778	0.02778	0.02222	0.02222	0.02685	0.02667
1792	9754080|F|0-39:A>G-39:A>G	1	14266507	0.25704	0.25947	0.25	0.22778	0.26111	0.25	0.24444	0.26111	0.25556	0.27222	0.26286	0.25778
1793	9754080|F|0-48:G>A-48:G>A	1	14266507	0.07007	0.06904	0.08333	0.07222	0.07778	0.06667	0.06667	0.07778	0.06667	0.05556	0.07606	0.06556
1794	3060040|F|0-10:A>C-10:A>C	1	14281951	0.16896	0.17112	0.13889	0.16667	0.18889	0.14444	0.18333	0.17222	0.17778	0.18889	0.16555	0.17389
1795	45546014|F|0-7:T>C-7:T>C	1	14281951	0.03504	0.03489	0.03889	0.03333	0.03333	0.03333	0.03333	0.03333	0.03333	0.03333	0.03579	0.03444
1796	3058720|F|0-34:G>A-34:G>A	1	14289940	0.01277	0.01225	0.01111	0.02222	0.01111	0.01111	0.01667	0.01111	0.01667	0.01111	0.01119	0.01278
1797	3058720|F|0-60:G>A-60:G>A	1	14289940	0.22233	0.22309	0.21667	0.21667	0.23333	0.22778	0.22778	0.22222	0.23333	0.23333	0.2226	0.22333
1798	3048491|F|0-11:C>G-11:C>G	1	14301786	0.32089	0.317	0.32222	0.37778	0.33333	0.28889	0.36667	0.35556	0.26667	0.28889	0.2953	0.32778
1799	3048491|F|0-41:A>G-41:A>G	1	14301786	0.3759	0.37045	0.43333	0.4	0.4	0.38889	0.4	0.34444	0.34444	0.36667	0.38031	0.36556
1800	3057401|F|0-25:T>C-25:T>C	1	14308971	0.21087	0.21047	0.21111	0.21667	0.21667	0.19444	0.21667	0.22222	0.23333	0.2	0.20134	0.215
1801	3989678|F|0-34:A>C-34:A>C	1	14311449	0.19843	0.19785	0.20556	0.2	0.2	0.18889	0.2	0.2	0.19444	0.18889	0.20134	0.19611
1802	3049908|F|0-41:C>T-41:C>T	1	14315709	0.02161	0.02153	0.02222	0.02222	0.02222	0.02222	0.02222	0.02222	0.02222	0.02222	0.02237	0.02111
1803	3049908|F|0-48:A>G-48:A>G	1	14315709	0.34545	0.34558	0.34444	0.34444	0.33889	0.35556	0.35	0.35	0.33889	0.34444	0.35011	0.34333
1804	10272130|F|0-43:G>A-43:G>A	1	14319435	0.02096	0.02079	0.02222	0.02222	0.02222	0.02222	0.02222	0.02222	0.02222	0.02222	0.02237	0.02
1805	9744906|F|0-52:G>T-52:G>T	1	14332133	0.25573	0.25538	0.26111	0.25556	0.25556	0.24444	0.25556	0.25556	0.26111	0.25556	0.25168	0.25722
1806	3757024|F|0-42:A>G-42:A>G	1	14332199	0.02161	0.02153	0.02222	0.02222	0.02222	0.02222	0.02222	0.02222	0.02222	0.02778	0.02349	0.02056
1807	3049096|F|0-48:G>A-48:G>A	1	14342178	0.12541	0.12472	0.13889	0.12222	0.12222	0.12778	0.11667	0.12222	0.11111	0.11667	0.12975	0.12222
1808	3049096|F|0-61:T>C-61:T>C	1	14342178	0.01113	0.01114	0.01111	0.01111	0.01111	0.01111	0.01111	0.01111	0.01111	0.01111	0.01119	0.01111
1809	3049096|F|0-63:C>T-63:C>T	1	14342178	0.23477	0.23385	0.23889	0.24444	0.23333	0.22222	0.23333	0.23333	0.23333	0.23333	0.23154	0.235
1810	4392956|F|0-55:T>G-55:T>G	1	14355350	0.01113	0.01114	0.01111	0.01111	0.01111	0.01111	0.01111	0.01111	0.01111	0.01111	0.01119	0.01111
1811	3051789|F|0-50:C>A-50:C>A	1	14355416	0.29666	0.2977	0.31111	0.26667	0.31111	0.26667	0.33333	0.32778	0.3	0.3	0.29195	0.30056
1812	5400580|F|0-7:G>A-7:G>A	1	14355416	0.49149	0.48886	0.48889	0.48889	0.5	0.45556	0.47222	0.48889	0.47222	0.44444	0.48322	0.49167
1813	3441010|F|0-14:T>A-14:T>A	1	14363800	0.02227	0.02153	0.02222	0.03333	0.02222	0.02222	0.02222	0.02222	0.02222	0.02222	0.02125	0.02167
1814	22077929|F|0-16:A>G-16:A>G	1	14363862	0.13065	0.12918	0.15556	0.12778	0.12222	0.13333	0.12222	0.13333	0.1	0.11111	0.13087	0.12833
1815	3061693|F|0-32:G>T-32:G>T	1	14363862	0.04551	0.04343	0.06111	0.06111	0.03333	0.04444	0.06111	0.03889	0.04444	0.05556	0.03803	0.04611
1816	3061693|F|0-41:A>G-41:A>G	1	14363862	0.08055	0.08092	0.07778	0.07778	0.07778	0.07778	0.08889	0.07778	0.06667	0.08889	0.0783	0.08222
1817	3441050|F|0-27:C>A-27:C>A	1	14375629	0.1909	0.19042	0.19444	0.19444	0.18889	0.17778	0.18889	0.18889	0.18889	0.17778	0.18904	0.19111
1818	3441050|F|0-41:G>C-41:G>C	1	14375629	0.0609	0.06013	0.06667	0.06667	0.05556	0.05556	0.05556	0.06667	0.05556	0.06667	0.0604	0.06
1819	3991961|F|0-14:G>A-14:G>A	1	14397667	0.06713	0.06682	0.06667	0.07222	0.07222	0.07778	0.07222	0.06667	0.06667	0.07778	0.066	0.06722
1820	19322503|F|0-22:G>A-22:G>A	1	14407695	0.42338	0.42131	0.47778	0.4	0.44444	0.38889	0.44444	0.45556	0.47778	0.37778	0.40268	0.43056
1821	4392495|F|0-56:C>T-56:C>T	1	14431379	0.43353	0.43244	0.45	0.43333	0.42222	0.43333	0.42778	0.43333	0.43333	0.42778	0.43289	0.43222
1822	3753289|F|0-29:G>A-29:G>A	1	14436953	0.17551	0.17706	0.16111	0.16667	0.17222	0.16667	0.18333	0.18333	0.16667	0.21667	0.17002	0.18056
1823	5403537|F|0-22:C>T-22:C>T	1	14444998	0.45318	0.45174	0.46667	0.46111	0.41111	0.44444	0.47778	0.47778	0.48889	0.44444	0.42841	0.46333
1824	5403537|F|0-27:A>C-27:A>C	1	14444998	0.38376	0.38307	0.4	0.37778	0.4	0.36667	0.42222	0.4	0.45556	0.37778	0.37584	0.38667
1825	4393580|F|0-21:G>A-21:G>A	1	14456731	0.28324	0.28211	0.28889	0.29444	0.25556	0.28889	0.26667	0.28889	0.27778	0.27778	0.28747	0.27944
1826	30808602|F|0-13:T>C-13:T>C	1	14459913	0.01146	0.01002	0.02222	0.02222	0.01111	0.01111	0.01111	0.01111	0.01111	0.01111	0.00671	0.01167
1827	9754478|F|0-62:G>A-62:G>A	1	14472457	0.2613	0.26021	0.27222	0.26667	0.26667	0.26667	0.25556	0.24444	0.25556	0.25556	0.25839	0.26111
1828	3049310|F|0-52:A>G-52:A>G	1	14480562	0.20694	0.20713	0.20556	0.20556	0.22222	0.20556	0.20556	0.21667	0.21667	0.21111	0.20694	0.20722
1829	5406190|F|0-59:A>T-59:A>T	1	14480562	0.06451	0.06422	0.06667	0.06667	0.06111	0.06111	0.07778	0.06111	0.07778	0.06667	0.06376	0.06444
1830	3444901|F|0-26:G>A-26:G>A	1	14482181	0.09954	0.09874	0.11111	0.1	0.07778	0.07778	0.13333	0.11111	0.08889	0.13333	0.08949	0.10333
1831	3444901|F|0-61:G>A-61:G>A	1	14482181	0.0167	0.01522	0.02222	0.03333	0.01111	0.02222	0.03333	0.01111	0.01111	0.01111	0.01342	0.01611
1832	3444901|F|0-65:C>T-65:C>T	1	14482181	0.48297	0.48144	0.49444	0.49444	0.49444	0.45556	0.48889	0.5	0.45	0.47778	0.47315	0.48556
1833	3989785|F|0-19:A>G-19:A>G	1	14487721	0.05272	0.05234	0.05556	0.05556	0.06667	0.05	0.05556	0.05556	0.04444	0.05556	0.04586	0.05556
1834	3450421|F|0-46:A>C-46:A>C	1	14488438	0.25377	0.24944	0.27222	0.3	0.24444	0.28889	0.23333	0.26667	0.24444	0.2	0.25839	0.245
1835	5397421|F|0-26:G>A-26:G>A	1	14488438	0.02325	0.02376	0.02222	0.01667	0.02222	0.02222	0.02222	0.02778	0.02222	0.02222	0.02237	0.02444
1836	5397421|F|0-36:G>A-36:G>A	1	14488438	0.11264	0.11433	0.1	0.1	0.08889	0.07778	0.13333	0.15556	0.11111	0.14444	0.10067	0.12111
1837	3762911|F|0-31:C>T-31:C>T	1	14510995	0.09168	0.09094	0.09444	0.1	0.08889	0.08889	0.1	0.08889	0.08889	0.09444	0.09172	0.09056
1838	12386521|F|0-28:T>C-28:T>C	1	14511486	0.01768	0.01745	0.01667	0.02222	0.02222	0.01111	0.02222	0.01111	0.02222	0.02222	0.01902	0.01667
1839	12386521|F|0-8:G>A-8:G>A	1	14511486	0.01113	0.01114	0.01111	0.01111	0.01111	0.01111	0.01111	0.01111	0.01111	0.01111	0.0123	0.01056
1840	3051663|F|0-18:G>A-18:G>A	1	14525621	0.24001	0.23311	0.30556	0.27778	0.2	0.26667	0.24444	0.24444	0.25556	0.21111	0.22707	0.23611
1841	3051663|F|0-46:A>T-46:A>T	1	14525621	0.01179	0.01188	0.01111	0.01111	0.01111	0.01667	0.01111	0.01111	0.01111	0.01111	0.0123	0.01167
1842	3051663|F|0-50:G>A-50:G>A	1	14525621	0.11624	0.11581	0.13333	0.10556	0.11111	0.11667	0.10556	0.11667	0.10556	0.10556	0.12081	0.11333
1843	3055261|F|0-38:T>C-38:T>C	1	14528603	0.2017	0.20341	0.17778	0.2	0.22222	0.18889	0.21667	0.19444	0.22222	0.21111	0.20022	0.205
1844	5405513|F|0-22:G>A-22:G>A	1	14530623	0.30124	0.30252	0.28333	0.3	0.3	0.28889	0.32222	0.35556	0.31111	0.32222	0.29642	0.30556
1845	5405513|F|0-26:G>T-26:G>T	1	14530623	0.36739	0.36303	0.4	0.4	0.4	0.33333	0.42222	0.38889	0.32222	0.33333	0.34228	0.37333
1846	3998667|F|0-42:T>C-42:T>C	1	14550443	0.43779	0.43727	0.43889	0.44444	0.43889	0.43889	0.43889	0.43333	0.44444	0.43333	0.43848	0.43667
1847	3769135|F|0-40:G>C-40:G>C	1	14578576	0.43484	0.43504	0.43333	0.43333	0.43333	0.44444	0.43333	0.44444	0.43333	0.43333	0.43624	0.43444
1848	5407274|F|0-29:T>A-29:T>A	1	14578576	0.15193	0.14625	0.16667	0.22222	0.16667	0.16667	0.17778	0.15556	0.14444	0.1	0.14318	0.14778
1849	3751897|F|0-43:G>A-43:G>A	1	14578642	0.08219	0.08129	0.08889	0.08889	0.07778	0.07778	0.09444	0.07778	0.07778	0.07778	0.08166	0.08111
1850	3751897|F|0-45:A>C-45:A>C	1	14578642	0.0668	0.0657	0.06667	0.08333	0.06667	0.07778	0.05556	0.06667	0.06667	0.07778	0.06488	0.06611
1851	3442109|F|0-5:C>T-5:C>T	1	14581911	0.46857	0.46845	0.47222	0.46667	0.46667	0.47778	0.46111	0.46667	0.47778	0.47778	0.47204	0.46667
1852	3768519|F|0-48:C>T-48:C>T	1	14610345	0.24787	0.24796	0.26111	0.23333	0.23889	0.22778	0.23889	0.26667	0.30556	0.25	0.23714	0.25333
1853	9749567|F|0-9:C>G-9:C>G	1	14615459	0.44466	0.44543	0.44444	0.43333	0.43333	0.44444	0.43333	0.44444	0.45556	0.44444	0.44966	0.44333
1854	5146132|F|0-12:C>T-12:C>T	1	14629653	0.15881	0.15776	0.16667	0.16667	0.15556	0.15556	0.16111	0.15556	0.17222	0.15	0.15772	0.15778
1855	4393637|F|0-37:A>G-37:A>G	1	14629686	0.43418	0.43393	0.43333	0.43889	0.43333	0.43333	0.43333	0.43333	0.43333	0.43333	0.43512	0.43333
1856	9755051|F|0-67:G>A-67:G>A	1	14629686	0.03667	0.03563	0.02222	0.06667	0.03333	0.02222	0.02222	0.03333	0.04444	0.03333	0.03579	0.03556
1857	3054840|F|0-20:G>T-20:G>T	1	14639583	0.05174	0.05234	0.05	0.04444	0.05	0.05556	0.05	0.05556	0.06667	0.04444	0.04922	0.05389
1858	5401311|F|0-17:C>T-17:C>T	1	14732696	0.21251	0.21195	0.20556	0.22778	0.22222	0.20556	0.21111	0.21111	0.21667	0.21667	0.21141	0.21222
1859	5401311|F|0-38:G>A-38:G>A	1	14732696	0.46791	0.46882	0.43889	0.48333	0.47778	0.46111	0.46111	0.47778	0.45556	0.48333	0.4698	0.46833
1860	3994982|F|0-28:G>A-28:G>A	1	14736442	0.36575	0.366	0.36111	0.36667	0.37222	0.36667	0.36667	0.35556	0.36667	0.36667	0.36801	0.365
1861	3052972|F|0-25:C>T-25:C>T	1	14743355	0.43975	0.43987	0.43889	0.43889	0.43333	0.43333	0.43333	0.45556	0.44444	0.43333	0.43512	0.44222
1862	3752261|F|0-24:G>A-24:G>A	1	14749886	0.03602	0.03526	0.04444	0.03889	0.03333	0.03333	0.03333	0.03333	0.05	0.03333	0.03579	0.035
1863	3752261|F|0-6:G>T-6:G>T	1	14749886	0.02881	0.02932	0.02778	0.02222	0.03333	0.02778	0.04444	0.03333	0.04444	0.02222	0.02573	0.03111
1864	3751305|F|0-6:A>T-6:A>T	1	14755161	0.01146	0.01114	0.01667	0.01111	0.01111	0.01111	0.01111	0.01111	0.01111	0.01111	0.01119	0.01111
1865	4384273|F|0-23:A>T-23:A>T	1	14763159	0.01113	0.01114	0.01111	0.01111	0.01111	0.01111	0.01111	0.01111	0.01111	0.01111	0.01119	0.01111
1866	3051859|F|0-27:T>A-27:T>A	1	14763908	0.03667	0.03563	0.03889	0.05	0.02222	0.04444	0.02778	0.03889	0.02222	0.05	0.03915	0.03389
1867	3051859|F|0-40:T>A-40:T>A	1	14763908	0.01179	0.01114	0.01111	0.02222	0.01111	0.01111	0.01111	0.01111	0.01111	0.01111	0.01119	0.01111
1868	9755488|F|0-63:C>T-63:C>T	1	14763908	0.43517	0.4343	0.44444	0.43889	0.43333	0.43333	0.43333	0.43333	0.43333	0.43333	0.43512	0.43389
1869	5401274|F|0-56:T>G-56:T>G	1	14784662	0.43222	0.43059	0.44444	0.44444	0.42222	0.43333	0.43333	0.43333	0.42222	0.43333	0.43065	0.43056
1870	5401274|F|0-9:C>A-9:C>A	1	14784662	0.05763	0.05754	0.06667	0.05	0.05556	0.05556	0.05556	0.05556	0.06111	0.05556	0.05593	0.05833
1871	9758559|F|0-62:C>T-62:C>T	1	14790300	0.01965	0.01893	0.01667	0.03333	0.02222	0.01111	0.02222	0.02778	0.02222	0.02222	0.0179	0.01944
1872	5399773|F|0-15:G>A-15:G>A	1	14814945	0.42403	0.42353	0.43889	0.41667	0.42222	0.42778	0.41667	0.43333	0.43333	0.42222	0.4217	0.42444
1873	3051391|F|0-28:A>T-28:A>T	1	14814974	0.41749	0.41685	0.42222	0.42222	0.41111	0.41667	0.41667	0.40556	0.41111	0.42778	0.41834	0.41611
1874	3763501|F|0-31:A>G-31:A>G	1	14815578	0.4129	0.41314	0.41667	0.40556	0.41111	0.41667	0.40556	0.41111	0.41111	0.41111	0.41611	0.41167
1875	3771944|F|0-58:C>A-58:C>A	1	14815829	0.15226	0.15145	0.16111	0.15556	0.14444	0.16111	0.15	0.13889	0.17778	0.14444	0.14653	0.15389
1876	9744410|F|0-40:G>T-40:G>T	1	14815895	0.05272	0.04937	0.05556	0.1	0.07778	0.02222	0.05556	0.03333	0.03333	0.04444	0.0481	0.05
1877	3766623|F|0-19:A>T-19:A>T	1	14818419	0.02652	0.02747	0.01667	0.02222	0.02222	0.03333	0.02222	0.02222	0.03333	0.02222	0.02685	0.02778
1878	9743779|F|0-48:A>G-48:A>G	1	14818894	0.02652	0.02673	0.01111	0.03889	0.03889	0.02778	0.01667	0.03333	0.03333	0.03333	0.02573	0.02722
1879	3442506|F|0-41:C>G-41:C>G	1	14819274	0.21546	0.21529	0.22222	0.21111	0.22222	0.21111	0.2	0.2	0.2	0.2	0.21924	0.21333
1880	3772848|F|0-23:G>A-23:G>A	1	14819896	0.06189	0.06088	0.06667	0.07222	0.06667	0.05556	0.05556	0.05556	0.06667	0.05556	0.06264	0.06
1881	4385535|F|0-20:A>T-20:A>T	1	14819896	0.14473	0.14328	0.15556	0.15556	0.1	0.12222	0.18889	0.17778	0.12222	0.18889	0.12081	0.15444
1882	5404692|F|0-33:A>G-33:A>G	1	14819896	0.44139	0.44061	0.43889	0.45556	0.44444	0.44444	0.44444	0.44444	0.44444	0.44444	0.44183	0.44
1883	3453973|F|0-5:A>G-5:A>G	1	14819962	0.12541	0.12324	0.13333	0.15	0.12222	0.11667	0.12222	0.12778	0.10556	0.12222	0.12416	0.12278
1884	45545918|F|0-29:A>T-29:A>T	1	14819962	0.02128	0.02116	0.02222	0.02222	0.02222	0.02222	0.02222	0.02222	0.02222	0.02222	0.01902	0.02222
1885	3757489|F|0-23:G>C-23:G>C	1	15133554	0.2947	0.29621	0.27778	0.28889	0.27778	0.32222	0.27778	0.28889	0.3	0.3	0.29978	0.29444
1886	3994784|F|0-51:T>A-51:T>A	1	15134521	0.4368	0.43653	0.43889	0.43889	0.43889	0.43333	0.43333	0.43333	0.43333	0.43333	0.43624	0.43667
1887	3994784|F|0-57:G>C-57:G>C	1	15134521	0.0334	0.03341	0.03333	0.03333	0.03333	0.03333	0.03333	0.03333	0.03333	0.03333	0.03356	0.03333
1888	3994784|F|0-65:G>A-65:G>A	1	15134521	0.06516	0.06422	0.06667	0.07778	0.05556	0.05556	0.06667	0.04444	0.05556	0.08889	0.06935	0.06167
1889	9755992|F|0-39:G>A-39:G>A	1	15135597	0.43484	0.43467	0.43889	0.43333	0.43333	0.43333	0.43333	0.43333	0.43333	0.43333	0.43512	0.43444
1890	3451684|F|0-18:G>A-18:G>A	1	15217548	0.37525	0.37491	0.37222	0.38333	0.37222	0.38889	0.37222	0.36111	0.35	0.36667	0.38367	0.37056
1891	3451684|F|0-22:G>C-22:G>C	1	15217548	0.04191	0.04009	0.05556	0.05556	0.04444	0.04444	0.05556	0.04444	0.05556	0.04444	0.03579	0.04222
1892	3765534|F|0-44:C>G-44:C>G	1	15226196	0.29404	0.29399	0.3	0.28889	0.31111	0.26667	0.32222	0.3	0.26667	0.31111	0.29306	0.29444
1893	5404964|F|0-14:G>A-14:G>A	1	15226281	0.01113	0.01114	0.01111	0.01111	0.01111	0.01111	0.01111	0.01111	0.01111	0.01111	0.01119	0.01111
1894	5404964|F|0-8:C>T-8:C>T	1	15226281	0.49247	0.49295	0.47778	0.5	0.47778	0.5	0.48889	0.47778	0.48889	0.5	0.49441	0.49222
1895	3053848|F|0-16:G>A-16:G>A	1	15256417	0.27996	0.2758	0.31111	0.31111	0.28889	0.29444	0.28889	0.28333	0.28889	0.27778	0.26622	0.28056
1896	6993737|F|0-58:C>T-58:C>T	1	15272285	0.04355	0.0438	0.04444	0.03889	0.05	0.04444	0.03333	0.04444	0.04444	0.04444	0.04474	0.04333
1897	3451866|F|0-8:T>C-8:T>C	1	15272351	0.22037	0.22086	0.21667	0.21667	0.20556	0.22222	0.22778	0.21111	0.21111	0.19444	0.217	0.22278
1898	3051758|F|0-12:A>G-12:A>G	1	15272762	0.23379	0.22717	0.28889	0.27778	0.22222	0.22222	0.26667	0.26667	0.2	0.22222	0.21029	0.23556
1899	3051758|F|0-9:C>T-9:C>T	1	15272762	0.43418	0.43727	0.40556	0.41667	0.42778	0.41111	0.47778	0.47778	0.42222	0.44444	0.43065	0.44056
1900	3437801|F|0-13:C>G-13:C>G	1	15283437	0.45318	0.45286	0.47778	0.43333	0.43333	0.45556	0.44444	0.43333	0.47778	0.43333	0.45638	0.45111
1901	3437801|F|0-23:C>T-23:C>T	1	15283437	0.43189	0.42725	0.47778	0.45556	0.43333	0.41111	0.41111	0.45	0.37778	0.41111	0.42729	0.42722
1902	3453791|F|0-37:C>T-37:C>T	1	15337369	0.21087	0.20973	0.21111	0.22778	0.21111	0.20556	0.19444	0.18889	0.22222	0.20556	0.22036	0.20444
1903	3768620|F|0-14:T>C-14:T>C	1	15343921	0.01604	0.01559	0.01111	0.02778	0.01111	0.02778	0.01111	0.01667	0.01667	0.01667	0.0179	0.01444
1904	3768620|F|0-25:G>A-25:G>A	1	15343921	0.01703	0.0167	0.02222	0.01667	0.02222	0.01111	0.02222	0.02222	0.01111	0.02222	0.01454	0.01778
1905	3768620|F|0-36:C>G-36:C>G	1	15343921	0.03176	0.03229	0.02778	0.02778	0.03333	0.03333	0.02222	0.03333	0.03333	0.03333	0.03132	0.03278
1906	5408172|F|0-60:A>T-60:A>T	1	15383894	0.07433	0.07313	0.06111	0.10556	0.07222	0.09444	0.07222	0.06667	0.05556	0.06667	0.07383	0.07278
1907	5394149|F|0-13:T>A-13:T>A	1	15384741	0.40373	0.40497	0.4	0.38889	0.4	0.38889	0.4	0.42222	0.41111	0.41111	0.39262	0.41111
1908	4392192|F|0-13:C>A-13:C>A	1	15399404	0.43517	0.43541	0.43333	0.43333	0.43889	0.43333	0.43333	0.43333	0.43333	0.43333	0.43624	0.435
1909	4392192|F|0-27:C>A-27:C>A	1	15399404	0.01277	0.01262	0.01111	0.01667	0.01111	0.02222	0.01111	0.01111	0.01111	0.01111	0.01342	0.01222
1910	3050116|F|0-42:C>A-42:C>A	1	15399449	0.02161	0.02153	0.02222	0.02222	0.02222	0.02222	0.02222	0.02222	0.03333	0.02222	0.02237	0.02111
1911	3050116|F|0-67:T>C-67:T>C	1	15399449	0.12901	0.12918	0.13889	0.11667	0.12222	0.13889	0.12222	0.12778	0.12222	0.12222	0.13423	0.12667
1912	3758215|F|0-20:C>A-20:C>A	1	15403924	0.02194	0.0219	0.02222	0.02222	0.02222	0.02222	0.02222	0.02222	0.02222	0.02222	0.02237	0.02167
1913	3758215|F|0-9:C>G-9:C>G	1	15403924	0.01113	0.01114	0.01111	0.01111	0.01111	0.01111	0.01111	0.01111	0.01111	0.01111	0.01119	0.01111
1914	3055501|F|0-6:G>A-6:G>A	1	15417090	0.18009	0.17966	0.18333	0.18333	0.18333	0.17222	0.17222	0.17222	0.18889	0.16111	0.18233	0.17833
1915	3062029|F|0-28:T>G-28:T>G	1	15440475	0.25082	0.25056	0.25556	0.25	0.26667	0.24444	0.26667	0.25556	0.25556	0.26667	0.24497	0.25333
1916	5405034|F|0-21:G>A-21:G>A	1	15441747	0.4702	0.46993	0.47778	0.46667	0.5	0.45556	0.46667	0.46667	0.47778	0.47778	0.46532	0.47222
1917	5405034|F|0-56:A>T-56:A>T	1	15441747	0.41814	0.41982	0.40556	0.40556	0.42222	0.4	0.46667	0.44444	0.41111	0.43333	0.41051	0.42444
1918	3442932|F|0-25:C>T-25:C>T	1	15445844	0.36739	0.36451	0.38889	0.38889	0.37778	0.37222	0.37778	0.35556	0.4	0.37778	0.36689	0.36333
1919	3446865|F|0-29:A>G-29:A>G	1	15454899	0.4021	0.40238	0.38889	0.41111	0.41111	0.38889	0.43333	0.42222	0.38889	0.4	0.39821	0.40444
1920	4392613|F|0-27:A>C-27:A>C	1	15491662	0.01113	0.01114	0.01111	0.01111	0.01111	0.01111	0.01111	0.01111	0.01111	0.01111	0.01119	0.01111
1921	3052436|F|0-53:C>G-53:C>G	1	15509966	0.23576	0.23905	0.21111	0.21111	0.25556	0.23333	0.24444	0.24444	0.24444	0.25556	0.22819	0.24444
1922	30809576|F|0-41:G>T-41:G>T	1	15510355	0.01113	0.01114	0.01111	0.01111	0.01111	0.01111	0.01111	0.01111	0.01111	0.01111	0.01119	0.01111
1923	3753210|F|0-12:C>T-12:C>T	1	15564008	0.02194	0.0219	0.02222	0.02222	0.02222	0.02222	0.02222	0.02222	0.02222	0.02222	0.02237	0.02167
1924	3753210|F|0-53:T>A-53:T>A	1	15564008	0.01113	0.01114	0.01111	0.01111	0.01111	0.01111	0.01111	0.01111	0.01111	0.01111	0.01119	0.01111
1925	3053294|F|0-10:A>G-10:A>G	1	15574576	0.42927	0.42836	0.43333	0.43889	0.43333	0.41111	0.43333	0.43333	0.43333	0.43333	0.43065	0.42722
1926	3053294|F|0-8:C>T-8:C>T	1	15574576	0.10413	0.10542	0.08889	0.1	0.11111	0.12222	0.11111	0.11111	0.12222	0.07778	0.10291	0.10667
1927	3449032|F|0-33:T>C-33:T>C	1	15618961	0.28946	0.28916	0.29444	0.28889	0.27778	0.3	0.27778	0.27778	0.29444	0.27778	0.29754	0.285
1928	3453234|F|0-39:T>C-39:T>C	1	15619336	0.29109	0.29102	0.28889	0.29444	0.27778	0.30556	0.27778	0.28333	0.28889	0.27778	0.29866	0.28722
1929	3055063|F|0-13:T>A-13:T>A	1	15640039	0.32908	0.3248	0.35556	0.36667	0.33333	0.32222	0.33333	0.35556	0.28889	0.38889	0.31544	0.32944
1930	23516750|F|0-65:G>T-65:G>T	1	15642172	0.02096	0.02079	0.02222	0.02222	0.02222	0.02222	0.02222	0.02222	0.01111	0.01111	0.02237	0.02
1931	3448043|F|0-51:C>T-51:C>T	1	15642172	0.02194	0.02153	0.02778	0.02222	0.02222	0.02222	0.02222	0.01111	0.02222	0.02222	0.02237	0.02111
1932	3439370|F|0-48:T>C-48:T>C	1	15678536	0.02947	0.03007	0.02778	0.02222	0.02222	0.03889	0.02222	0.03889	0.03333	0.02778	0.02685	0.03167
1933	6993192|F|0-22:G>T-22:G>T	1	15689554	0.29895	0.29807	0.3	0.31111	0.28889	0.3	0.31111	0.3	0.3	0.3	0.30089	0.29667
1934	3441571|F|0-49:C>T-49:C>T	1	15715843	0.47904	0.47847	0.49444	0.47222	0.45556	0.5	0.48889	0.47222	0.5	0.5	0.46756	0.48389
1935	3441571|F|0-50:G>A-50:G>A	1	15715843	0.0835	0.08278	0.08889	0.08889	0.07778	0.07778	0.08333	0.09444	0.06667	0.08889	0.07606	0.08611
1936	9757805|F|0-6:C>T-6:C>T	1	15764419	0.3425	0.34298	0.32778	0.35	0.35556	0.32222	0.36667	0.36667	0.32222	0.34444	0.33893	0.345
1937	3446518|F|0-6:C>T-6:C>T	1	15764423	0.34643	0.34447	0.36667	0.35556	0.32778	0.35556	0.36667	0.37778	0.33333	0.33889	0.34116	0.34611
1938	3442709|F|0-30:T>C-30:T>C	1	15778855	0.29011	0.2899	0.29444	0.28889	0.27222	0.3	0.28333	0.28333	0.28889	0.27778	0.29642	0.28667
1939	3051335|F|0-13:A>T-13:A>T	1	15779572	0.19483	0.19191	0.20556	0.22778	0.17222	0.21111	0.19444	0.19444	0.17778	0.18889	0.19351	0.19111
1940	3063182|F|0-25:G>A-25:G>A	1	15848222	0.46464	0.46474	0.45	0.47778	0.46667	0.43333	0.48333	0.47222	0.45556	0.46667	0.45302	0.47056
1941	6996517|F|0-6:T>C-6:T>C	1	15848222	0.01768	0.01856	0.01111	0.01111	0.01111	0.01111	0.02222	0.02222	0.01111	0.01111	0.02013	0.01778
1942	5404459|F|0-35:T>C-35:T>C	1	15848288	0.4666	0.46956	0.45	0.43889	0.48889	0.44444	0.45556	0.47778	0.43333	0.44444	0.47763	0.46556
1943	3453920|F|0-38:T>C-38:T>C	1	15863428	0.21022	0.2101	0.2	0.22222	0.24444	0.21111	0.22222	0.24444	0.21111	0.23333	0.21141	0.20944
1944	3453920|F|0-42:G>A-42:G>A	1	15863428	0.01113	0.01114	0.01111	0.01111	0.01111	0.01111	0	0.01111	0.01111	0.01111	0.01119	0.01111
1945	3440451|F|0-48:C>A-48:C>A	1	15959648	0.08906	0.08909	0.08889	0.08889	0.08889	0.08889	0.08889	0.08889	0.08889	0.08889	0.08949	0.08889
1946	5394096|F|0-10:T>C-10:T>C	1	15961770	0.46693	0.46696	0.47778	0.45556	0.48333	0.45	0.49444	0.46111	0.45556	0.45556	0.46868	0.46611
1947	5394096|F|0-5:C>G-5:C>G	1	15961770	0.33071	0.33073	0.33333	0.32778	0.32222	0.33333	0.33333	0.32778	0.32222	0.32222	0.33445	0.32889
1948	3447222|F|0-50:T>C-50:T>C	1	16038808	0.37132	0.36785	0.38889	0.40556	0.34444	0.34444	0.38889	0.37778	0.38333	0.34444	0.35682	0.37333
1949	3446027|F|0-53:G>C-53:G>C	1	16077568	0.48527	0.48552	0.47778	0.48889	0.47778	0.5	0.48889	0.5	0.48889	0.44444	0.4877	0.48444
1950	5392727|F|0-13:T>C-13:T>C	1	16096874	0.43451	0.4343	0.43889	0.43333	0.43333	0.43333	0.43333	0.42778	0.43333	0.43333	0.43736	0.43278
1951	5407425|F|0-10:A>G-10:A>G	1	16113690	0.40144	0.40163	0.39444	0.40556	0.36667	0.37778	0.42222	0.44444	0.42222	0.42222	0.37472	0.415
1952	5407425|F|0-24:C>T-24:C>T	1	16113690	0.37263	0.36674	0.44444	0.38889	0.37778	0.36667	0.4	0.35556	0.32222	0.38889	0.37136	0.36444
1953	5407425|F|0-8:A>G-8:A>G	1	16113690	0.44794	0.44766	0.46111	0.43889	0.47778	0.43333	0.43333	0.43333	0.47778	0.45556	0.45526	0.44389
1954	3450340|F|0-22:G>A-22:G>A	1	16134524	0.46365	0.46251	0.47778	0.46667	0.47778	0.47778	0.46667	0.48889	0.43889	0.44444	0.46644	0.46056
1955	3763463|F|0-67:T>A-67:T>A	1	16155473	0.27407	0.27468	0.26667	0.27222	0.28889	0.27778	0.27778	0.27778	0.26667	0.26667	0.28188	0.27111
1956	3760939|F|0-31:G>A-31:G>A	1	16186883	0.0275	0.02747	0.02778	0.02778	0.03333	0.02222	0.03333	0.03333	0.02222	0.03333	0.02573	0.02833
1957	3993417|F|0-17:G>A-17:G>A	1	16291851	0.0275	0.02747	0.02778	0.02778	0.03333	0.02222	0.03333	0.03333	0.02222	0.03333	0.02573	0.02833
1958	3052018|F|0-11:A>T-11:A>T	1	16305116	0.48788	0.48367	0.47778	0.48333	0.46667	0.48889	0.47778	0.44444	0.48889	0.48889	0.48434	0.48333
1959	3052018|F|0-39:A>T-39:A>T	1	16305116	0.47348	0.4729	0.47778	0.47778	0.5	0.45556	0.45556	0.46667	0.48889	0.47778	0.46309	0.47778
1960	3051455|F|0-27:C>T-27:C>T	1	16335149	0.29044	0.2899	0.29444	0.29444	0.27778	0.3	0.28333	0.28333	0.28333	0.27778	0.29866	0.28556
1961	3053078|F|0-32:G>T-32:G>T	1	16338488	0.02849	0.02784	0.03333	0.03333	0.03333	0.02222	0.03333	0.03333	0.02222	0.03333	0.02685	0.02833
1962	3053078|F|0-7:C>T-7:C>T	1	16338488	0.12999	0.12992	0.13333	0.12778	0.12778	0.13889	0.12778	0.12778	0.11667	0.12222	0.13647	0.12667
1963	9754174|F|0-50:A>G-50:A>G	1	16338528	0.41225	0.41166	0.42222	0.41111	0.41111	0.41111	0.41111	0.41111	0.40556	0.41667	0.41163	0.41167
1964	3756546|F|0-64:T>C-64:T>C	1	16374618	0.43582	0.43467	0.44444	0.44444	0.43333	0.43333	0.43333	0.43889	0.43333	0.43333	0.43512	0.43444
1965	3056561|F|0-5:C>T-5:C>T	1	16384533	0.23707	0.23756	0.23889	0.22778	0.24444	0.23333	0.23889	0.24444	0.25556	0.24444	0.23043	0.24111
1966	3448090|F|0-46:A>G-46:A>G	1	16385097	0.48265	0.48293	0.48889	0.47222	0.49444	0.45556	0.48889	0.47778	0.47778	0.47778	0.47987	0.48444
1967	3053851|F|0-15:A>T-15:A>T	1	16389728	0.23543	0.23571	0.22222	0.24444	0.24444	0.23333	0.23889	0.23889	0.25	0.24444	0.22819	0.23944
1968	3056831|F|0-28:C>T-28:C>T	1	16394567	0.40602	0.40869	0.4	0.37222	0.41111	0.41111	0.4	0.41111	0.4	0.43333	0.40604	0.41
1969	4392982|F|0-34:C>G-34:C>G	1	16394567	0.47675	0.47661	0.47778	0.47778	0.48889	0.46667	0.47778	0.46667	0.47778	0.46667	0.47651	0.47667
1970	3053761|F|0-40:G>A-40:G>A	1	16394633	0.2351	0.23571	0.23333	0.22778	0.23889	0.23333	0.23889	0.23889	0.23889	0.24444	0.23043	0.23833
1971	3056004|F|0-12:A>G-12:A>G	1	16435679	0.16176	0.16147	0.16111	0.16667	0.15556	0.16111	0.15556	0.15556	0.16667	0.16111	0.15884	0.16278
1972	9743091|F|0-39:T>C-39:T>C	1	16436464	0.43582	0.43578	0.43889	0.43333	0.43333	0.43333	0.43333	0.44444	0.43333	0.43333	0.43624	0.43556
1973	5407113|F|0-18:A>G-18:A>G	1	16474670	0.02489	0.0245	0.02222	0.03333	0.03333	0.02222	0.02222	0.02222	0.02222	0.03333	0.02461	0.02444
1974	5407113|F|0-20:C>T-20:C>T	1	16474670	0.40668	0.40609	0.41111	0.41111	0.41111	0.38889	0.41111	0.4	0.41111	0.41111	0.40157	0.40833
1975	3770620|F|0-16:C>G-16:C>G	1	16476139	0.20334	0.20453	0.20556	0.18333	0.20556	0.17222	0.22222	0.21667	0.18889	0.17222	0.20582	0.20389
1976	3444889|F|0-39:G>A-39:G>A	1	16477724	0.42993	0.43096	0.42778	0.41667	0.42778	0.42222	0.41667	0.42222	0.45	0.42222	0.43624	0.42833
1977	3444889|F|0-42:A>G-42:A>G	1	16477724	0.41912	0.42019	0.43889	0.38333	0.41111	0.41667	0.44444	0.45556	0.43333	0.38889	0.42841	0.41611
1978	3055092|F|0-10:G>A-10:G>A	1	16489561	0.01506	0.01485	0.02222	0.01111	0.02778	0.02778	0.01111	0.02222	0.02222	0.01111	0.02237	0.01111
1979	3055092|F|0-14:C>G-14:C>G	1	16489561	0.28946	0.2899	0.29444	0.27778	0.27778	0.3	0.27778	0.28333	0.28333	0.27778	0.29978	0.285
1980	3994725|F|0-6:G>C-6:G>C	1	16491653	0.0131	0.01336	0.01111	0.01111	0.01111	0.02222	0.01111	0.01111	0.01111	0.01111	0.01566	0.01222
1981	3053843|F|0-28:T>C-28:T>C	1	16492195	0.23805	0.23905	0.22778	0.23333	0.25	0.23333	0.23889	0.24444	0.26111	0.24444	0.23378	0.24167
1982	3060540|F|0-40:G>A-40:G>A	1	16508766	0.12836	0.12806	0.13333	0.12778	0.12222	0.13333	0.11667	0.12778	0.12222	0.12222	0.13311	0.12556
1983	3990753|F|0-26:A>G-26:A>G	1	16513803	0.05566	0.05494	0.05556	0.06667	0.05556	0.06667	0.05556	0.02222	0.05556	0.1	0.0604	0.05222
1984	3990753|F|0-62:T>C-62:T>C	1	16513803	0.41159	0.41091	0.41667	0.41667	0.41111	0.41111	0.42222	0.40556	0.41111	0.41111	0.41051	0.41111
1985	3452186|F|0-40:G>C-40:G>C	1	16594864	0.16961	0.17001	0.16667	0.16667	0.16667	0.17778	0.17778	0.15556	0.16667	0.16667	0.16779	0.17111
1986	5376320|F|0-39:T>G-39:T>G	1	16597877	0.02489	0.0245	0.03333	0.02222	0.03333	0.02222	0.02222	0.02222	0.02222	0.03333	0.02237	0.02556
1987	9761946|F|0-7:G>T-7:G>T	1	16701954	0.47086	0.47068	0.47778	0.46667	0.5	0.44444	0.47778	0.48889	0.47778	0.47778	0.46309	0.47444
1988	4392098|F|0-17:C>G-17:C>G	1	16708230	0.01146	0.01188	0.01111	0.00556	0.01111	0.01111	0.01111	0.01111	0.01111	0.01111	0.01342	0.01111
1989	3048278|F|0-46:G>A-46:G>A	1	16718217	0.29011	0.28916	0.29444	0.3	0.27222	0.3	0.27778	0.28333	0.28889	0.27222	0.29754	0.285
1990	3048278|F|0-55:A>G-55:A>G	1	16718217	0.01244	0.01336	0	0.01111	0.01111	0.01667	0.01667	0.01111	0.00556	0.00556	0.01119	0.01444
1991	3753240|F|0-25:T>A-25:T>A	1	16718279	0.27341	0.27134	0.28889	0.28889	0.26667	0.26111	0.27778	0.26667	0.27222	0.26667	0.27069	0.27167
1992	3061675|F|0-29:T>A-29:T>A	1	16724452	0.23576	0.23645	0.23333	0.22778	0.24444	0.23333	0.23889	0.23889	0.24444	0.24444	0.23154	0.23889
1993	3994590|F|0-57:G>A-57:G>A	1	16733090	0.03176	0.03192	0.03333	0.02778	0.03333	0.02222	0.02778	0.02222	0.03889	0.03333	0.03468	0.03056
1994	3437424|F|0-64:T>C-64:T>C	1	17066024	0.1372	0.13808	0.13333	0.12778	0.11667	0.16111	0.12778	0.12778	0.13333	0.12222	0.14541	0.13444
1995	3440377|F|0-47:G>A-47:G>A	1	17066090	0.43713	0.43615	0.45556	0.43333	0.43889	0.43333	0.43889	0.43333	0.43333	0.43333	0.43624	0.43611
1996	3771276|F|0-10:C>A-10:C>A	1	17066778	0.02358	0.02376	0.02222	0.02222	0.02222	0.02222	0.02778	0.02222	0.02222	0.02778	0.02349	0.02389
1997	3995227|F|0-47:T>A-47:T>A	1	17066822	0.01179	0.01188	0.01111	0.01111	0.01111	0.01111	0.01667	0.01111	0.01111	0.01111	0.01119	0.01222
1998	3995227|F|0-7:C>G-7:C>G	1	17066822	0.01015	0.01002	0.01111	0.01111	0.01111	0.01111	0	0.01111	0.01111	0.01111	0.01007	0.01
[truncated: 44,820 more rows]

## Sheet: Summary by heterozygosity
Site Number	Clone ID (SNP ID)	Chromosome	Physical position (kb)	Proportion of heterozygosity (Set-1)	Proportion of heterozygosity (Set-2)	Proportion of heterozygosity (Set-3)	Proportion of heterozygosity (Set-4)	Proportion of heterozygosity (Set-5)	Proportion of heterozygosity (Set-6)	Proportion of heterozygosity (Set-7)	Proportion of heterozygosity (Set-8)	Proportion of heterozygosity (Set-9)	Proportion of heterozygosity (Set-10)	Proportion of heterozygosity (Set-11)	Proportion of heterozygosity (Set-12)
1	3057797|F|0-13:C>T-13:C>T	1	4243	0.00917	0.00594	0.03333	0.03333	0	0	0	0.01111	0.01111	0	0.00671	0.00556
2	3053381|F|0-13:A>T-13:A>T	1	4309	0.00262	0.00223	0.01111	0	0	0	0	0	0.01111	0	0.00224	0.00222
3	3053381|F|0-19:T>C-19:T>C	1	4309	0	0	0	0	0	0	0	0	0	0	0	0
4	3453115|F|0-28:T>G-28:T>G	1	11860	0.00131	0.00148	0	0	0	0	0	0	0.01111	0	0	0.00222
5	3453115|F|0-29:C>T-29:C>T	1	11860	0.00589	0.0052	0.02222	0	0	0	0	0	0.02222	0	0.00447	0.00556
6	3997110|F|0-37:T>C-37:T>C	1	16332	0.01179	0.00891	0.03333	0.03333	0.01111	0	0.01111	0	0.03333	0.01111	0.00671	0.01
7	3051243|F|0-11:G>A-11:G>A	1	17829	0.00982	0.00965	0.01111	0.01111	0.02222	0.01111	0.01111	0.02222	0.02222	0.01111	0.00895	0.01
8	5403461|F|0-67:T>A-67:T>A	1	18430	0.00393	0.00297	0.01111	0.01111	0.01111	0	0	0	0.01111	0	0.00447	0.00222
9	3765288|F|0-67:A>T-67:A>T	1	18496	0.00065488	0.00074239	0	0	0	0.01111	0	0	0	0	0.00224	0
10	3993355|F|0-8:G>A-8:G>A	1	36464	0.00458	0.00371	0.01111	0.01111	0	0	0	0.01111	0.01111	0	0.00224	0.00444
11	3993496|F|0-67:C>T-67:C>T	1	36530	0.0072	0.00668	0.02222	0	0.02222	0	0.01111	0	0.01111	0	0.00895	0.00556
12	3052264|F|0-41:G>A-41:G>A	1	63110	0.01768	0.01336	0.04444	0.05556	0.01111	0	0.01111	0.01111	0.03333	0.02222	0.01566	0.01222
13	3052264|F|0-64:C>A-64:C>A	1	63110	0	0	0	0	0	0	0	0	0	0	0	0
14	3761504|F|0-56:A>G-56:A>G	1	83082	0.01048	0.00668	0.03333	0.04444	0.03333	0	0	0	0.01111	0	0.01119	0.00444
15	3770008|F|0-28:G>A-28:G>A	1	87496	0.01637	0.01262	0.03333	0.05556	0.01111	0	0.01111	0.02222	0.02222	0.02222	0.01119	0.01333
16	3058151|F|0-5:T>C-5:T>C	1	146247	0.02227	0.01782	0.04444	0.06667	0.04444	0	0.01111	0.01111	0.01111	0.01111	0.02461	0.01444
17	4393272|F|0-61:T>C-61:T>C	1	170187	0.01375	0.00891	0.05556	0.04444	0.01111	0	0.01111	0.02222	0.01111	0.02222	0.00671	0.01
18	5399120|F|0-29:C>A-29:C>A	1	170187	0.00262	0.00223	0	0.01111	0.01111	0	0	0	0	0	0.00447	0.00111
19	5399120|F|0-35:A>G-35:A>G	1	170187	0.00524	0.00445	0.01111	0.01111	0.01111	0	0.01111	0.01111	0.01111	0	0.00447	0.00444
20	6992696|F|0-39:T>C-39:T>C	1	171364	0.00786	0.00594	0.02222	0.02222	0	0.01111	0	0	0	0	0.00895	0.00444
21	3053230|F|0-40:C>T-40:C>T	1	186239	0.00655	0.00594	0.02222	0	0.02222	0	0	0	0.02222	0	0.00895	0.00444
22	3053230|F|0-47:A>G-47:A>G	1	186239	0	0	0	0	0	0	0	0	0	0	0	0
23	3052005|F|0-61:C>T-61:C>T	1	205481	0.02096	0.01782	0.03333	0.05556	0.02222	0.01111	0.01111	0.01111	0.03333	0.01111	0.0179	0.01778
24	3054482|F|0-22:C>A-22:C>A	1	206086	0.02358	0.01633	0.06667	0.08889	0.01111	0.01111	0.01111	0.02222	0	0.02222	0.01566	0.01667
25	5392731|F|0-19:G>A-19:G>A	1	210791	0.01048	0.00891	0.02222	0.02222	0	0.02222	0	0	0.01111	0.02222	0.00895	0.00889
26	3061568|F|0-56:T>G-56:T>G	1	214719	0.01834	0.01336	0.04444	0.06667	0	0.01111	0	0	0.01111	0.03333	0.00895	0.01556
27	5385593|F|0-48:C>A-48:C>A	1	217291	0.00131	0.00074239	0.01111	0	0.01111	0	0	0	0	0	0.00224	0
28	3055661|F|0-16:G>T-16:G>T	1	240448	0.00524	0.0052	0.01111	0	0.01111	0	0	0.01111	0	0	0.00671	0.00444
29	3446498|F|0-18:T>C-18:T>C	1	240579	0.00786	0.00817	0.01111	0	0.02222	0.02222	0	0	0	0.02222	0.01566	0.00444
30	9755449|F|0-49:A>G-49:A>G	1	251726	0.00786	0.00668	0.02222	0.01111	0.02222	0	0	0	0.01111	0	0.01119	0.00444
31	9746631|F|0-59:C>T-59:C>T	1	251792	0.00262	0.00223	0	0.01111	0	0	0	0	0	0.01111	0	0.00333
32	3763288|F|0-45:A>G-45:A>G	1	274269	0.48788	0.48552	0.5	0.51111	0.48889	0.47778	0.47778	0.48889	0.51111	0.5	0.47875	0.48889
33	3763288|F|0-28:T>A-28:T>A	1	283307	0.00196	0.00148	0	0.01111	0	0	0	0	0	0	0	0.00222
34	3050195|F|0-44:T>C-44:T>C	1	300503	0.02161	0.01782	0.05556	0.04444	0.01111	0.01111	0.02222	0.02222	0.01111	0.02222	0.01342	0.02
35	3048634|F|0-33:T>A-33:T>A	1	306222	0.00786	0.00668	0.01111	0.02222	0.01111	0	0	0.01111	0.01111	0.01111	0.00671	0.00667
36	4387575|F|0-50:A>G-50:A>G	1	312466	0.00196	0.00148	0.01111	0	0	0	0	0	0	0.01111	0.00224	0.00111
37	5393929|F|0-67:T>A-67:T>A	1	316446	0.00393	0.00223	0.02222	0.01111	0.01111	0.01111	0	0	0.01111	0	0.00447	0.00111
38	9753394|F|0-14:A>G-14:A>G	1	316446	0.00065488	0	0.01111	0	0	0	0	0	0	0	0	0
39	3048769|F|0-28:A>T-28:A>T	1	318455	0.00589	0.00371	0.01111	0.03333	0	0	0	0	0.01111	0.01111	0.00224	0.00444
40	9742902|F|0-42:G>A-42:G>A	1	318513	0	0	0	0	0	0	0	0	0	0	0	0
41	9742902|F|0-49:T>C-49:T>C	1	318513	0.00196	0.00074239	0.01111	0.01111	0	0	0	0	0	0.01111	0	0.00111
42	3452734|F|0-31:T>C-31:T>C	1	334028	0.02554	0.02524	0.03333	0.02222	0.02222	0	0.02222	0.02222	0.02222	0.01111	0.02013	0.02778
43	9759760|F|0-54:C>T-54:C>T	1	334028	0.00982	0.01039	0.01111	0	0.01111	0	0.01111	0.03333	0.02222	0.01111	0.00447	0.01333
44	3050883|F|0-5:A>G-5:A>G	1	337266	0.02947	0.02673	0.04444	0.05556	0.02222	0.01111	0.01111	0.02222	0.01111	0.03333	0.02237	0.02889
45	9742806|F|0-64:G>A-64:G>A	1	337332	0.00851	0.00668	0.03333	0.01111	0	0.01111	0	0	0	0	0.01119	0.00444
46	9742806|F|0-9:G>T-9:G>T	1	337332	0.00262	0.00223	0	0.01111	0.01111	0	0	0	0.01111	0	0.00447	0.00111
47	28870312|F|0-44:C>T-44:C>T	1	346445	0.00327	0.00371	0	0	0.01111	0	0.01111	0	0	0	0.00447	0.00333
48	3447573|F|0-40:A>T-40:A>T	1	351772	0	0	0	0	0	0	0	0	0	0	0	0
49	3447573|F|0-43:T>C-43:T>C	1	351772	0.00589	0.00445	0.02222	0.01111	0.01111	0	0	0	0.01111	0	0.00447	0.00444
50	3056715|F|0-47:G>T-47:G>T	1	361355	0.00393	0.00371	0.01111	0	0	0	0	0	0	0.01111	0.00224	0.00444
51	3751997|F|0-26:A>T-26:A>T	1	370014	0.00327	0.00223	0.01111	0.01111	0.01111	0	0	0	0	0	0.00447	0.00111
52	3444269|F|0-53:G>A-53:G>A	1	380595	0.00917	0.00817	0.01111	0.02222	0.03333	0	0.01111	0.01111	0.01111	0	0.01119	0.00667
53	3059392|F|0-16:A>G-16:A>G	1	385859	0.02947	0.02524	0.04444	0.07778	0.03333	0.01111	0.03333	0.02222	0.02222	0.03333	0.02461	0.02556
54	3054072|F|0-27:C>A-27:C>A	1	405190	0.0131	0.01114	0.03333	0.02222	0.01111	0	0	0.02222	0.01111	0.01111	0.01119	0.01111
55	3050768|F|0-9:T>C-9:T>C	1	409128	0.02358	0.0193	0.05556	0.05556	0.02222	0.01111	0.02222	0.03333	0	0.01111	0.02013	0.01889
56	3441409|F|0-59:C>T-59:C>T	1	409167	0	0	0	0	0	0	0	0	0	0	0	0
57	3441409|F|0-6:T>G-6:T>G	1	409167	0.00131	0.00148	0	0	0	0	0	0	0.01111	0	0	0.00222
58	9747308|F|0-43:G>A-43:G>A	1	409604	0.00196	0.00223	0	0	0	0	0	0	0	0.01111	0.00224	0.00222
59	5147262|F|0-17:T>A-17:T>A	1	409681	0.00262	0.00223	0	0.01111	0	0.01111	0	0	0.01111	0	0.00224	0.00222
60	3052410|F|0-34:G>A-34:G>A	1	415557	0.0072	0.00742	0	0.01111	0	0	0	0.01111	0	0.03333	0.00447	0.00889
61	3052410|F|0-50:G>A-50:G>A	1	415557	0.00327	0.00297	0	0.01111	0	0	0	0	0.01111	0	0.00224	0.00333
62	3765093|F|0-12:A>G-12:A>G	1	419161	0.0275	0.0297	0.01111	0.01111	0	0.02222	0.02222	0.02222	0.05556	0.03333	0.0179	0.03556
63	3054496|F|0-51:A>G-51:A>G	1	424810	0.01768	0.01485	0.04444	0.03333	0.02222	0	0.02222	0.02222	0	0	0.01119	0.01667
64	3048862|F|0-27:G>T-27:G>T	1	425074	0.02096	0.01782	0.04444	0.04444	0.02222	0.01111	0.01111	0.02222	0	0.02222	0.0179	0.01778
65	9759008|F|0-46:G>A-46:G>A	1	439324	0.00131	0.00148	0	0	0	0	0	0	0.01111	0	0	0.00222
66	9759008|F|0-57:C>T-57:C>T	1	439324	0	0	0	0	0	0	0	0	0	0	0	0
67	4392994|F|0-38:A>G-38:A>G	1	448604	0.00262	0.00148	0.01111	0.01111	0	0	0	0	0.01111	0	0	0.00222
68	4392994|F|0-49:A>G-49:A>G	1	448604	0.00262	0.00297	0	0	0.01111	0	0.01111	0	0	0	0.00447	0.00222
69	4393577|F|0-33:C>T-33:C>T	1	482526	0.00589	0.00371	0.02222	0.02222	0	0	0	0.01111	0	0.01111	0.00224	0.00444
70	3056547|F|0-52:G>A-52:G>A	1	494704	0.00327	0.00371	0	0	0	0	0	0	0	0	0.00447	0.00333
71	19319542|F|0-67:G>C-67:G>C	1	502800	0.00327	0.00223	0.01111	0.01111	0.01111	0	0	0	0	0	0.00447	0.00111
72	3997622|F|0-9:T>A-9:T>A	1	504280	0.02227	0.01782	0.03333	0.07778	0.01111	0.01111	0.01111	0.01111	0.01111	0.04444	0.01119	0.02111
73	3052697|F|0-42:A>T-42:A>T	1	520151	0.02685	0.02227	0.04444	0.07778	0.03333	0.01111	0.02222	0.01111	0.01111	0.05556	0.0179	0.02444
74	3768537|F|0-18:T>C-18:T>C	1	524141	0.00393	0.00297	0.01111	0.01111	0.02222	0	0	0	0	0	0.00671	0.00111
75	3054416|F|0-47:C>T-47:C>T	1	524207	0.0072	0.00668	0.01111	0.01111	0	0	0	0	0	0.04444	0.00447	0.00778
76	3056270|F|0-61:C>T-61:C>T	1	525085	0.01965	0.01782	0.01111	0.05556	0.01111	0	0.01111	0.03333	0	0.02222	0.0179	0.01778
77	3049527|F|0-43:T>C-43:T>C	1	536067	0.02096	0.01782	0.02222	0.06667	0.02222	0.01111	0.01111	0.02222	0.01111	0.02222	0.0179	0.01778
78	3988191|F|0-10:C>G-10:C>G	1	537928	0.00131	0.00074239	0.01111	0	0	0	0	0	0	0	0.00224	0
79	3988191|F|0-52:A>G-52:A>G	1	537928	0.00589	0.00445	0.01111	0.02222	0	0	0.01111	0	0	0.02222	0.00447	0.00444
80	5401115|F|0-5:G>T-5:G>T	1	537928	0.00196	0.00223	0	0	0.01111	0	0	0	0.01111	0	0.00224	0.00222
81	9726964|F|0-61:G>A-61:G>A	1	537994	0.00131	0	0.01111	0.01111	0	0	0	0	0	0	0	0
82	4392018|F|0-32:T>C-32:T>C	1	568748	0.00458	0.00445	0	0.01111	0	0	0.01111	0.01111	0	0.02222	0.00224	0.00556
83	3049017|F|0-26:T>C-26:T>C	1	569569	0.02161	0.01782	0.04444	0.05556	0.02222	0.01111	0.02222	0.01111	0.01111	0.03333	0.01342	0.02
84	4392465|F|0-35:C>G-35:C>G	1	572562	0	0	0	0	0	0	0	0	0	0	0	0
85	4392465|F|0-49:G>C-49:G>C	1	572562	0.00589	0.00297	0.02222	0.03333	0	0	0	0	0	0.01111	0.00224	0.00333
86	3442684|F|0-54:C>G-54:C>G	1	572628	0.00458	0.00371	0.02222	0	0	0	0.01111	0	0	0	0.00447	0.00333
87	4391483|F|0-65:A>C-65:A>C	1	572628	0.00131	0.00148	0	0	0	0	0	0	0.01111	0	0	0.00222
88	3449853|F|0-14:G>T-14:G>T	1	590169	0	0	0	0	0	0	0	0	0	0	0	0
89	3447628|F|0-29:A>T-29:A>T	1	596721	0.02227	0.0193	0.03333	0.05556	0.01111	0.01111	0.02222	0.01111	0	0.04444	0.01342	0.02222
90	5143256|F|0-18:C>G-18:C>G	1	604996	0.00589	0.00297	0.02222	0.03333	0	0	0	0.01111	0	0.01111	0	0.00444
91	3446893|F|0-56:A>T-56:A>T	1	611499	0	0	0	0	0	0	0	0	0	0	0	0
92	3448080|F|0-12:G>C-12:G>C	1	616240	0.00131	0.00148	0	0	0	0	0	0	0.01111	0	0	0.00222
93	3448080|F|0-6:G>A-6:G>A	1	616240	0.00458	0.00371	0.02222	0	0.01111	0	0	0.02222	0	0	0.00447	0.00333
94	9748661|F|0-32:G>T-32:G>T	1	620975	0.00196	0.00223	0	0	0	0	0	0	0	0.01111	0.00447	0.00111
95	3450360|F|0-57:A>G-57:A>G	1	621559	0.01703	0.01411	0.03333	0.04444	0.01111	0.01111	0.01111	0	0.03333	0.02222	0.01342	0.01444
96	3453896|F|0-68:T>G-68:T>G	1	622592	0.00393	0.00223	0.02222	0.01111	0	0	0	0.01111	0	0	0	0.00333
97	100090397|F|0-15:T>G-15:T>G	1	629604	0	0	0	0	0	0	0	0	0	0	0	0
98	5388585|F|0-30:G>T-30:G>T	1	634330	0.00065488	0	0	0.01111	0	0	0	0	0	0	0	0
99	3447720|F|0-18:T>C-18:T>C	1	634396	0.00589	0.0052	0.01111	0.01111	0.01111	0.01111	0.01111	0	0	0	0.00671	0.00444
100	3760051|F|0-63:A>T-63:A>T	1	653644	0.00458	0.00297	0.02222	0.01111	0.01111	0	0	0	0	0	0.00895	0
101	3760051|F|0-67:T>C-67:T>C	1	653644	0.0203	0.01633	0.04444	0.05556	0.01111	0.01111	0.01111	0.01111	0.01111	0.01111	0.02013	0.01444
102	3051415|F|0-45:G>A-45:G>A	1	659950	0.00196	0.00148	0.01111	0	0.01111	0	0	0	0	0	0.00447	0
103	5406092|F|0-61:T>C-61:T>C	1	659950	0.00065488	0	0.01111	0	0	0	0	0	0	0	0	0
104	3055208|F|0-54:A>G-54:A>G	1	660016	0.01768	0.01262	0.05556	0.05556	0.01111	0.01111	0.01111	0.02222	0	0.03333	0.01119	0.01333
105	3057231|F|0-25:G>C-25:G>C	1	693103	0	0	0	0	0	0	0	0	0	0	0	0
106	3057231|F|0-6:G>T-6:G>T	1	693103	0.00917	0.0052	0.03333	0.04444	0	0	0.01111	0.02222	0	0	0.00671	0.00444
107	3443869|F|0-17:A>G-17:A>G	1	693936	0.00065488	0	0	0.01111	0	0	0	0	0	0	0	0
108	3769942|F|0-23:A>T-23:A>T	1	693936	0.00065488	0.00074239	0	0	0	0	0	0	0	0	0	0.00111
109	3769942|F|0-25:G>T-25:G>T	1	693936	0.00065488	0.00074239	0	0	0	0	0	0	0	0	0	0.00111
110	3769942|F|0-9:T>G-9:T>G	1	693936	0.00262	0.00223	0	0.01111	0	0	0	0	0.02222	0	0	0.00333
111	3057546|F|0-18:T>C-18:T>C	1	715091	0.00655	0.00594	0.01111	0.01111	0.01111	0	0.01111	0.01111	0.01111	0	0.00447	0.00667
112	3057546|F|0-23:C>T-23:C>T	1	715091	0.00131	0	0.01111	0.01111	0	0	0	0	0	0	0	0
113	3057546|F|0-39:T>C-39:T>C	1	715091	0.00327	0.00148	0.02222	0.01111	0	0.01111	0	0	0	0	0.00447	0
114	3057546|F|0-5:G>A-5:G>A	1	715091	0.00524	0.00223	0.02222	0.03333	0.01111	0	0	0	0.01111	0	0.00447	0.00111
115	21590372|F|0-9:C>A-9:C>A	1	716973	0	0	0	0	0	0	0	0	0	0	0	0
116	3053228|F|0-48:G>A-48:G>A	1	716973	0.0262	0.0193	0.06667	0.08889	0.02222	0	0.02222	0	0.02222	0.04444	0.01342	0.02222
117	5400238|F|0-9:T>A-9:T>A	1	722073	0.01113	0.0052	0.06667	0.04444	0.03333	0	0	0	0	0	0.01566	0
118	3060489|F|0-20:C>G-20:C>G	1	730872	0.01506	0.01114	0.01111	0.07778	0.01111	0	0.02222	0.01111	0.01111	0.02222	0.00895	0.01222
119	3060489|F|0-61:C>A-61:C>A	1	730872	0	0	0	0	0	0	0	0	0	0	0	0
120	3060489|F|0-64:T>A-64:T>A	1	730872	0.00655	0.00297	0.04444	0.02222	0.01111	0	0	0	0	0	0.00895	0
121	5405653|F|0-19:C>T-19:C>T	1	735371	0.00131	0	0.01111	0.01111	0	0	0	0	0	0	0	0
122	3753800|F|0-47:G>A-47:G>A	1	735420	0.00262	0.00297	0	0	0.01111	0	0.01111	0	0	0	0.00671	0.00111
123	3049916|F|0-53:A>G-53:A>G	1	735741	0.00524	0.00297	0.03333	0.01111	0.02222	0	0	0	0	0	0.00671	0.00111
124	4387395|F|0-14:G>A-14:G>A	1	740952	0.00131	0.00074239	0	0.01111	0	0	0	0	0	0	0.00224	0
125	3998766|F|0-23:G>A-23:G>A	1	746786	0.00982	0.00965	0.02222	0	0.01111	0	0.01111	0.02222	0.02222	0.01111	0.00895	0.01
126	3994140|F|0-26:G>A-26:G>A	1	749676	0.00786	0.00668	0.02222	0.01111	0.01111	0	0.01111	0.01111	0.01111	0.01111	0.00895	0.00556
127	3994707|F|0-5:G>A-5:G>A	1	753267	0.00196	0.00074239	0.01111	0.01111	0	0	0	0	0	0	0.00224	0
128	3438918|F|0-28:A>G-28:A>G	1	768945	0.00458	0.0052	0	0	0	0.01111	0.02222	0	0.01111	0	0.00671	0.00444
129	3446474|F|0-10:G>A-10:G>A	1	773068	0	0	0	0	0	0	0	0	0	0	0	0
130	3453273|F|0-37:T>A-37:T>A	1	773490	0.00982	0.00297	0.06667	0.05556	0.01111	0	0	0	0.01111	0	0.00671	0.00111
131	9761376|F|0-24:T>C-24:T>C	1	773490	0.00196	0.00074239	0.01111	0.01111	0	0	0	0	0	0	0.00224	0
132	9749671|F|0-59:C>T-59:C>T	1	792003	0.00065488	0.00074239	0	0	0	0	0	0	0	0	0	0.00111
133	3444622|F|0-30:C>T-30:C>T	1	792797	0.2482	0.24796	0.24444	0.25556	0.26667	0.24444	0.25556	0.24444	0.25556	0.25556	0.24832	0.24778
134	6995764|F|0-56:T>G-56:T>G	1	805584	0.00196	0.00223	0	0	0	0	0	0.01111	0	0	0.00224	0.00222
135	3439534|F|0-5:T>C-5:T>C	1	805716	0.00065488	0.00074239	0	0	0	0	0	0	0	0	0.00224	0
136	3989169|F|0-57:G>T-57:G>T	1	841727	0	0	0	0	0	0	0	0	0	0	0	0
137	3058581|F|0-33:C>G-33:C>G	1	853152	0.0072	0.00445	0.02222	0.03333	0	0	0	0.01111	0	0	0.00671	0.00333
138	3447553|F|0-13:T>G-13:T>G	1	854358	0.00393	0.00223	0.02222	0.01111	0	0	0	0	0	0.01111	0	0.00333
139	3450819|F|0-18:A>G-18:A>G	1	854358	0.00786	0.00594	0.01111	0.03333	0.01111	0	0	0	0	0.02222	0.01119	0.00333
140	3450819|F|0-28:G>A-28:G>A	1	854358	0.00327	0.00371	0	0	0.01111	0.01111	0	0.01111	0	0	0.00447	0.00333
141	3450819|F|0-50:C>T-50:C>T	1	854358	0.00786	0.00594	0.02222	0.02222	0	0.02222	0	0	0	0.01111	0.00447	0.00667
142	3450819|F|0-64:C>T-64:C>T	1	854358	0.00327	0.00297	0	0.01111	0	0	0	0.02222	0	0.02222	0	0.00444
143	12387797|F|0-61:T>G-61:T>G	1	925316	0.00196	0.00074239	0	0.02222	0	0	0	0	0.01111	0	0	0.00111
144	3764519|F|0-25:G>A-25:G>A	1	925316	0.00589	0.00148	0.03333	0.04444	0	0	0	0	0	0.01111	0	0.00222
145	5142506|F|0-49:C>G-49:C>G	1	930066	0.0262	0.01782	0.07778	0.1	0.03333	0	0.03333	0.01111	0.03333	0.01111	0.02237	0.01556
146	3050757|F|0-31:A>T-31:A>T	1	936945	0.00458	0.00223	0.02222	0.02222	0	0	0	0.01111	0	0	0	0.00333
147	3064199|F|0-10:T>G-10:T>G	1	938444	0.01113	0.00817	0.03333	0.03333	0.01111	0	0	0.01111	0	0.02222	0.00895	0.00778
148	3055388|F|0-15:G>T-15:G>T	1	938596	0.01506	0.01336	0.02222	0.03333	0.01111	0.01111	0	0	0.02222	0.03333	0.01119	0.01444
149	3055388|F|0-46:G>C-46:G>C	1	938596	0.00655	0.00297	0.03333	0.03333	0	0	0	0.01111	0	0	0.00224	0.00333
150	5396101|F|0-43:G>C-43:G>C	1	957986	0.0131	0.01336	0.01111	0.01111	0.01111	0.01111	0	0	0.01111	0.02222	0.00895	0.01556
151	3061941|F|0-68:A>T-68:A>T	1	961471	0.00589	0.00297	0.04444	0.01111	0	0	0	0.01111	0	0	0.00224	0.00333
152	3063175|F|0-13:G>A-13:G>A	1	963082	0.00393	0.00297	0.01111	0.01111	0	0	0	0	0	0.02222	0.00224	0.00333
153	3443827|F|0-12:A>C-12:A>C	1	963119	0.02227	0.01633	0.05556	0.07778	0.01111	0.01111	0.01111	0.03333	0	0.02222	0.00895	0.02
154	3450832|F|0-8:G>T-8:G>T	1	999152	0.00196	0	0.01111	0.02222	0	0	0	0	0	0	0	0
155	3052441|F|0-53:T>C-53:T>C	1	1004910	0.01441	0.01039	0.03333	0.05556	0.01111	0.01111	0.01111	0	0	0.01111	0.01119	0.01
156	3058473|F|0-8:C>T-8:C>T	1	1006105	0.00065488	0.00074239	0	0	0	0	0	0	0	0	0.00224	0
157	3442562|F|0-12:A>T-12:A>T	1	1009910	0.01048	0.00668	0.04444	0.03333	0	0	0.01111	0.01111	0	0.01111	0.00447	0.00778
158	3442562|F|0-35:A>G-35:A>G	1	1009910	0.01637	0.01114	0.05556	0.05556	0.02222	0	0	0.01111	0.02222	0.01111	0.01119	0.01111
159	3442562|F|0-50:A>T-50:A>T	1	1009910	0	0	0	0	0	0	0	0	0	0	0	0
160	3767199|F|0-56:T>C-56:T>C	1	1010321	0.03274	0.02376	0.12222	0.07778	0.02222	0.02222	0.03333	0.03333	0.01111	0.03333	0.02461	0.02333
161	3447992|F|0-40:C>T-40:C>T	1	1011711	0.02161	0.01782	0.03333	0.06667	0.03333	0.01111	0.01111	0	0	0.03333	0.01342	0.02
162	3757174|F|0-18:G>A-18:G>A	1	1023966	0.02292	0.02004	0.02222	0.06667	0.02222	0.02222	0.01111	0	0.01111	0.06667	0.01566	0.02222
163	3056766|F|0-14:C>A-14:C>A	1	1023993	0.00262	0.00148	0.01111	0.01111	0	0	0	0	0	0	0	0.00222
164	3056766|F|0-16:A>G-16:A>G	1	1023993	0.01179	0.00965	0.02222	0.03333	0.02222	0	0.01111	0	0.01111	0.02222	0.00447	0.01222
165	3056766|F|0-49:A>G-49:A>G	1	1023993	0.00065488	0.00074239	0	0	0.01111	0	0	0	0	0	0.00224	0
166	3051675|F|0-21:A>G-21:A>G	1	1025974	0.01441	0.01336	0.02222	0.02222	0.02222	0.01111	0.02222	0.02222	0	0	0.02013	0.01
167	3051675|F|0-45:A>G-45:A>G	1	1025974	0.01244	0.01039	0.03333	0.02222	0.02222	0	0.02222	0	0.02222	0.01111	0.01119	0.01
168	3051675|F|0-68:G>A-68:G>A	1	1025974	0.01375	0.01114	0.02222	0.04444	0.02222	0.01111	0.01111	0	0	0.01111	0.01566	0.00889
169	4392929|F|0-37:A>G-37:A>G	1	1026040	0.00589	0.00371	0.02222	0.02222	0	0	0	0.02222	0	0.01111	0.00447	0.00333
170	3990890|F|0-59:G>A-59:G>A	1	1029320	0.00131	0.00148	0	0	0	0	0	0	0	0	0.00447	0
171	3990890|F|0-60:A>G-60:A>G	1	1029320	0.01244	0.00891	0.04444	0.03333	0.02222	0	0.01111	0.02222	0.01111	0.01111	0.01119	0.00778
172	3990477|F|0-24:T>A-24:T>A	1	1031382	0.00393	0.00371	0.01111	0	0.01111	0	0	0	0.01111	0	0.00447	0.00333
173	3990477|F|0-34:C>T-34:C>T	1	1031382	0.00458	0.00297	0.01111	0.02222	0	0	0	0	0	0.02222	0.00447	0.00222
174	3990745|F|0-52:A>G-52:A>G	1	1032767	0.00589	0.00594	0.01111	0	0.02222	0	0.01111	0	0.01111	0	0.00895	0.00444
175	3759702|F|0-8:G>T-8:G>T	1	1033031	0.00393	0.00223	0.01111	0.02222	0.01111	0	0	0	0.01111	0	0.00447	0.00111
176	3051952|F|0-26:G>A-26:G>A	1	1038684	0.01834	0.01485	0.04444	0.04444	0.02222	0.01111	0.02222	0.01111	0	0.01111	0.0179	0.01333
177	3769409|F|0-27:G>A-27:G>A	1	1038750	0.00655	0.00594	0.02222	0	0.02222	0	0	0	0.01111	0	0.00671	0.00556
178	3990161|F|0-65:C>T-65:C>T	1	1050641	0.00327	0.00297	0.01111	0	0	0	0	0	0	0	0.00447	0.00222
179	3048390|F|0-56:C>T-56:C>T	1	1053694	0	0	0	0	0	0	0	0	0	0	0	0
180	3048390|F|0-57:G>A-57:G>A	1	1053694	0.00327	0.00297	0	0.01111	0	0	0	0	0	0.01111	0.00447	0.00222
181	3048390|F|0-9:A>C-9:A>C	1	1053694	0.00524	0.00371	0.01111	0.02222	0	0	0	0.01111	0.01111	0.01111	0	0.00556
182	5389301|F|0-40:G>A-40:G>A	1	1058684	0.0131	0.00817	0.06667	0.03333	0.01111	0	0	0	0	0.01111	0.01342	0.00556
183	4391328|F|0-32:C>G-32:C>G	1	1058750	0	0	0	0	0	0	0	0	0	0	0	0
184	3765261|F|0-26:G>A-26:G>A	1	1062806	0.00131	0.00074239	0	0.01111	0	0	0	0	0	0	0	0.00111
185	3441683|F|0-27:C>T-27:C>T	1	1077044	0.00655	0.00445	0.02222	0.02222	0.01111	0	0	0	0	0.01111	0.00224	0.00556
186	3437924|F|0-19:C>A-19:C>A	1	1077110	0	0	0	0	0	0	0	0	0	0	0	0
187	3054213|F|0-9:G>A-9:G>A	1	1083019	0.00524	0.00297	0.02222	0.02222	0	0.01111	0	0	0	0	0.00224	0.00333
188	3056914|F|0-20:G>A-20:G>A	1	1083357	0.01768	0.01262	0.08889	0.02222	0.01111	0	0.02222	0.01111	0.01111	0.01111	0.01119	0.01333
189	45545992|F|0-50:T>G-50:T>G	1	1083357	0.00131	0.00148	0	0	0	0	0	0	0	0	0.00447	0
190	9762616|F|0-10:A>C-10:A>C	1	1088122	0.0072	0.0052	0.02222	0.02222	0.02222	0	0.01111	0	0.01111	0	0.00671	0.00444
191	3441444|F|0-17:A>C-17:A>C	1	1095673	0.00065488	0.00074239	0	0	0.01111	0	0	0	0	0	0.00224	0
192	3441444|F|0-51:C>G-51:C>G	1	1095673	0.00131	0	0.01111	0.01111	0	0	0	0	0	0	0	0
193	3448576|F|0-33:A>G-33:A>G	1	1095739	0.00131	0.00148	0	0	0	0	0	0	0.01111	0	0	0.00222
194	6996598|F|0-44:C>T-44:C>T	1	1095739	0.00196	0.00223	0	0	0	0	0	0	0	0.01111	0	0.00333
195	3998536|F|0-16:G>C-16:G>C	1	1097951	0.00458	0.00371	0.01111	0.01111	0.01111	0	0	0	0.01111	0	0.00447	0.00333
196	3998536|F|0-53:A>G-53:A>G	1	1097951	0.01244	0.01114	0.02222	0.02222	0.01111	0.01111	0	0.01111	0	0.02222	0.00895	0.01222
197	9755455|F|0-27:G>C-27:G>C	1	1098869	0.00196	0.00074239	0.01111	0.01111	0.01111	0	0	0	0	0	0.00224	0
198	3994950|F|0-58:G>A-58:G>A	1	1124255	0.00065488	0	0.01111	0	0	0	0	0	0	0	0	0
199	3051554|F|0-60:A>G-60:A>G	1	1125013	0.03078	0.02598	0.05556	0.07778	0.02222	0.02222	0.01111	0.01111	0.03333	0.05556	0.02237	0.02778
200	3992840|F|0-5:T>A-5:T>A	1	1146908	0.01048	0.00668	0.04444	0.03333	0.01111	0	0	0	0.01111	0.02222	0.01119	0.00444
201	3992840|F|0-7:C>A-7:C>A	1	1146908	0.01179	0.00891	0.02222	0.04444	0.01111	0.01111	0	0	0	0.03333	0.00671	0.01
202	3752066|F|0-56:G>A-56:G>A	1	1148471	0	0	0	0	0	0	0	0	0	0	0	0
203	9753627|F|0-44:A>G-44:A>G	1	1157066	0.0131	0.01039	0.05556	0.01111	0.04444	0	0	0	0.01111	0.01111	0.0179	0.00667
204	3058417|F|0-46:G>T-46:G>T	1	1167671	0.00589	0.0052	0.01111	0.01111	0	0	0.01111	0	0	0.01111	0.00447	0.00556
205	3049695|F|0-39:C>A-39:C>A	1	1172689	0.00393	0.00371	0.01111	0	0.01111	0	0	0	0.01111	0	0.00671	0.00222
206	3049695|F|0-57:G>C-57:G>C	1	1172689	0	0	0	0	0	0	0	0	0	0	0	0
207	3049695|F|0-60:A>T-60:A>T	1	1172689	0	0	0	0	0	0	0	0	0	0	0	0
208	5147415|F|0-29:T>G-29:T>G	1	1172995	0.00196	0.00148	0	0.01111	0	0	0	0.01111	0	0	0	0.00222
209	5147415|F|0-66:T>G-66:T>G	1	1172995	0.00131	0.00074239	0	0.01111	0.01111	0	0	0	0	0	0.00224	0
210	9748156|F|0-62:A>G-62:A>G	1	1173061	0	0	0	0	0	0	0	0	0	0	0	0
211	9748156|F|0-6:A>G-6:A>G	1	1173061	0.01113	0.00817	0.04444	0.02222	0.03333	0	0	0	0.01111	0.01111	0.0179	0.00333
212	3050072|F|0-55:A>C-55:A>C	1	1173767	0.01506	0.01262	0.03333	0.03333	0.01111	0.01111	0.01111	0.01111	0	0.03333	0.00895	0.01444
213	3054130|F|0-28:A>G-28:A>G	1	1182369	0.01768	0.01633	0.01111	0.04444	0.01111	0.02222	0.01111	0.01111	0.02222	0.05556	0.01119	0.01889
214	3054130|F|0-50:A>C-50:A>C	1	1182369	0.00196	0.00074239	0.01111	0.01111	0.01111	0	0	0	0	0	0.00224	0
215	4392210|F|0-29:T>C-29:T>C	1	1184655	0.01113	0.00817	0.02222	0.04444	0	0	0.01111	0.02222	0.02222	0.01111	0.00447	0.01
216	3053225|F|0-9:C>T-9:C>T	1	1188829	0.01441	0.00891	0.04444	0.06667	0	0	0.01111	0.03333	0.01111	0	0.00895	0.00889
217	3443662|F|0-17:C>G-17:C>G	1	1194072	0.00131	0.00148	0	0	0.01111	0	0	0	0	0	0.00224	0.00111
218	3443662|F|0-49:G>C-49:G>C	1	1194072	0.00131	0	0.01111	0.01111	0	0	0	0	0	0	0	0
219	9747236|F|0-61:T>C-61:T>C	1	1194206	0.00131	0.00148	0	0	0.01111	0	0	0	0	0	0.00447	0
220	5144622|F|0-42:G>A-42:G>A	1	1196671	0.02947	0.02153	0.05556	0.12222	0.03333	0.01111	0.02222	0.02222	0.02222	0.03333	0.01566	0.02444
221	3050348|F|0-30:T>C-30:T>C	1	1197003	0.00262	0.00223	0.01111	0	0.01111	0	0	0	0	0	0.00447	0.00111
222	3996841|F|0-18:A>G-18:A>G	1	1197390	0.00393	0.00371	0	0.01111	0.03333	0	0	0	0	0	0.00671	0.00222
223	3050102|F|0-63:T>C-63:T>C	1	1197544	0.01441	0.00817	0.05556	0.06667	0.01111	0	0.02222	0.01111	0	0.01111	0.00671	0.00889
224	3049899|F|0-53:A>G-53:A>G	1	1197610	0.01834	0.01411	0.05556	0.04444	0.01111	0.04444	0.02222	0.02222	0	0	0.02013	0.01111
225	5382483|F|0-68:G>A-68:G>A	1	1205792	0	0	0	0	0	0	0	0	0	0	0	0
226	3765640|F|0-44:G>A-44:G>A	1	1213752	0	0	0	0	0	0	0	0	0	0	0	0
227	19320075|F|0-60:C>A-60:C>A	1	1219954	0.00131	0	0.02222	0	0	0	0	0	0	0	0	0
228	3998895|F|0-23:C>T-23:C>T	1	1219954	0.00786	0.00742	0	0.02222	0.01111	0.01111	0.02222	0.01111	0.01111	0	0.00895	0.00667
229	3751718|F|0-14:G>A-14:G>A	1	1229816	0.01244	0.00817	0.03333	0.05556	0	0	0.01111	0	0	0.03333	0.00447	0.01
230	3989110|F|0-58:A>G-58:A>G	1	1286562	0.43549	0.43578	0.43333	0.43333	0.44444	0.44444	0.42222	0.41111	0.44444	0.42222	0.44295	0.43222
231	9749909|F|0-47:A>C-47:A>C	1	1292017	0	0	0	0	0	0	0	0	0	0	0	0
232	9749909|F|0-51:C>T-51:C>T	1	1292017	0.00065488	0.00074239	0	0	0	0	0	0	0	0	0	0.00111
233	9749909|F|0-52:G>C-52:G>C	1	1292017	0	0	0	0	0	0	0	0	0	0	0	0
234	3753119|F|0-35:T>C-35:T>C	1	1292249	0	0	0	0	0	0	0	0	0	0	0	0
235	3991382|F|0-34:T>A-34:T>A	1	1303497	0.00196	0.00223	0	0	0	0	0	0	0.01111	0	0.00224	0.00222
236	4390782|F|0-49:T>G-49:T>G	1	1318620	0.00393	0.00223	0.02222	0.01111	0.01111	0	0	0.01111	0.01111	0	0.00224	0.00222
237	9743258|F|0-27:G>A-27:G>A	1	1326400	0.00458	0.00445	0	0.01111	0.02222	0	0.01111	0	0	0	0.00447	0.00444
238	45545378|F|0-20:T>G-20:T>G	1	1345327	0.00196	0.00074239	0.01111	0.01111	0.01111	0	0	0	0	0	0.00224	0
239	3049943|F|0-61:A>C-61:A>C	1	1358906	0.01375	0.01114	0.03333	0.03333	0.01111	0.01111	0	0.01111	0	0.03333	0.00671	0.01333
240	3049943|F|0-7:C>T-7:C>T	1	1358906	0	0	0	0	0	0	0	0	0	0	0	0
241	3988772|F|0-13:G>A-13:G>A	1	1358972	0.00524	0.00371	0.01111	0.02222	0	0	0.01111	0.01111	0	0	0.00224	0.00444
242	5389073|F|0-34:C>A-34:C>A	1	1359766	0.00589	0.00371	0.01111	0.03333	0	0	0	0	0	0.02222	0	0.00556
243	5391347|F|0-22:A>C-22:A>C	1	1363793	0	0	0	0	0	0	0	0	0	0	0	0
244	6995721|F|0-35:C>T-35:C>T	1	1363823	0.00851	0.0052	0.03333	0.03333	0.01111	0	0.01111	0	0.01111	0	0.00671	0.00444
245	9744122|F|0-26:C>A-26:C>A	1	1365785	0.00131	0.00074239	0.01111	0	0	0	0	0	0	0	0.00224	0
246	3055422|F|0-12:C>A-12:C>A	1	1407329	0.02227	0.0193	0.03333	0.05556	0.03333	0.01111	0.03333	0	0	0.04444	0.0179	0.02
247	3055422|F|0-14:A>G-14:A>G	1	1407329	0.00327	0.00223	0.01111	0.01111	0.01111	0	0	0.01111	0	0	0.00447	0.00111
248	3055422|F|0-30:A>G-30:A>G	1	1407329	0.00655	0.00371	0.02222	0.03333	0	0	0.01111	0.01111	0.01111	0	0.00224	0.00444
249	19320356|F|0-38:T>A-38:T>A	1	1408197	0.00524	0.00297	0.02222	0.02222	0.01111	0	0	0	0.01111	0	0.00671	0.00111
250	9747174|F|0-58:A>G-58:A>G	1	1422037	0.00589	0.00445	0.02222	0.01111	0.01111	0	0	0.01111	0.02222	0	0.00447	0.00444
251	5145497|F|0-28:A>G-28:A>G	1	1439404	0.00327	0.00223	0.01111	0.01111	0.01111	0	0	0	0	0.01111	0.00224	0.00222
252	3056077|F|0-65:A>G-65:A>G	1	1443066	0.01244	0.00817	0.03333	0.05556	0	0	0	0	0.01111	0.02222	0.00447	0.01
253	5403578|F|0-25:A>G-25:A>G	1	1446576	0.00327	0.00223	0.02222	0	0.01111	0	0	0	0	0	0.00447	0.00111
254	5403578|F|0-32:G>A-32:G>A	1	1446576	0	0	0	0	0	0	0	0	0	0	0	0
255	3051445|F|0-45:C>T-45:C>T	1	1449065	0.02161	0.0193	0.03333	0.04444	0.01111	0.01111	0.01111	0	0.01111	0.04444	0.01342	0.02222
256	9754669|F|0-25:A>G-25:A>G	1	1491112	0.00524	0.00371	0.02222	0.01111	0.01111	0	0	0	0.02222	0	0.00447	0.00333
257	4393180|F|0-8:C>T-8:C>T	1	1492480	0.01834	0.01485	0.03333	0.05556	0.03333	0.01111	0	0.03333	0.01111	0.01111	0.01342	0.01556
258	3059864|F|0-34:A>G-34:A>G	1	1492978	0.27112	0.27171	0.26667	0.26667	0.25556	0.28889	0.26667	0.27778	0.27778	0.26667	0.27069	0.27222
259	3772754|F|0-18:C>T-18:C>T	1	1493015	0.01048	0.00891	0.02222	0.02222	0.02222	0	0	0.01111	0.01111	0	0.00895	0.00889
260	3772754|F|0-27:G>A-27:G>A	1	1493015	0.00589	0.00371	0.01111	0.03333	0.01111	0	0	0	0.01111	0	0.00447	0.00333
261	3763255|F|0-50:C>T-50:C>T	1	1493066	0.00917	0.00817	0.01111	0.02222	0.01111	0.02222	0.01111	0	0.01111	0	0.01119	0.00667
262	5402327|F|0-21:C>T-21:C>T	1	1493066	0.00458	0.00445	0	0.01111	0	0	0	0	0.01111	0.01111	0.00224	0.00556
263	5145080|F|0-11:C>T-11:C>T	1	1496524	0.00196	0.00223	0	0	0	0	0	0	0.01111	0	0	0.00333
264	5142573|F|0-67:A>C-67:A>C	1	1499076	0.01637	0.01114	0.04444	0.06667	0.01111	0	0.01111	0	0.03333	0.01111	0.00895	0.01222
265	3052367|F|0-15:T>C-15:T>C	1	1500210	0.02227	0.01633	0.03333	0.1	0.01111	0	0	0.02222	0.03333	0.02222	0.0179	0.01556
266	3451958|F|0-13:T>C-13:T>C	1	1500261	0.0131	0.00965	0.02222	0.05556	0.01111	0	0.02222	0	0.01111	0.01111	0.00895	0.01
267	3763255|F|0-44:G>A-44:G>A	1	1500261	0.01637	0.01411	0	0.06667	0.01111	0.01111	0.03333	0.01111	0.01111	0.03333	0.00895	0.01667
268	3053384|F|0-15:A>G-15:A>G	1	1509713	0.01637	0.01559	0.02222	0.02222	0.01111	0.01111	0	0	0.01111	0.04444	0.01119	0.01778
269	3053384|F|0-26:T>C-26:T>C	1	1509713	0.00917	0.00594	0.02222	0.04444	0.03333	0	0	0	0	0.01111	0.01119	0.00333
270	3048963|F|0-52:C>T-52:C>T	1	1510715	0.01441	0.01336	0.02222	0.02222	0.01111	0.01111	0	0.01111	0.01111	0.03333	0.00671	0.01667
271	5142717|F|0-14:C>G-14:C>G	1	1511998	0.00327	0.00297	0.01111	0	0.01111	0	0.01111	0	0	0	0.00671	0.00111
272	3992848|F|0-44:A>C-44:A>C	1	1515018	0	0	0	0	0	0	0	0	0	0	0	0
273	4393387|F|0-57:T>A-57:T>A	1	1540055	0	0	0	0	0	0	0	0	0	0	0	0
274	3453275|F|0-33:A>G-33:A>G	1	1550512	0.00327	0.00371	0	0	0	0	0.01111	0	0.01111	0.01111	0	0.00556
275	3452736|F|0-43:C>G-43:C>G	1	1562960	0.00851	0.00297	0.03333	0.06667	0	0	0	0.01111	0.01111	0.01111	0	0.00444
276	3054340|F|0-38:T>G-38:T>G	1	1565548	0.00327	0.00148	0.01111	0.02222	0	0	0.01111	0	0	0	0.00224	0.00111
277	5399383|F|0-42:T>C-42:T>C	1	1565548	0.00196	0.00223	0	0	0	0.01111	0	0	0	0	0.00224	0.00222
278	9752699|F|0-7:G>T-7:G>T	1	1573359	0.00262	0.00148	0.01111	0.01111	0.01111	0	0	0	0	0	0.00447	0
279	5398987|F|0-29:C>A-29:C>A	1	1573388	0	0	0	0	0	0	0	0	0	0	0	0
280	3988258|F|0-33:T>G-33:T>G	1	1578149	0.00393	0.00297	0.02222	0	0.01111	0	0	0	0.01111	0	0.00447	0.00222
281	100023962|F|0-47:T>G-47:T>G	1	1600759	0.00065488	0.00074239	0	0	0	0	0	0.01111	0	0	0	0.00111
282	3445074|F|0-34:G>C-34:G>C	1	1605765	0.00393	0.00371	0	0.01111	0.01111	0	0	0.01111	0.01111	0	0.00447	0.00333
283	3754249|F|0-29:G>A-29:G>A	1	1624297	0.00851	0.00817	0.01111	0.01111	0	0.01111	0	0	0.01111	0.02222	0.00447	0.01
284	3996684|F|0-25:C>T-25:C>T	1	1627278	0.00458	0.00371	0.02222	0	0	0.01111	0	0	0	0.01111	0.00447	0.00333
285	3996684|F|0-39:A>C-39:A>C	1	1627278	0	0	0	0	0	0	0	0	0	0	0	0
286	3054639|F|0-19:G>A-19:G>A	1	1632066	0.01637	0.01411	0.02222	0.04444	0.01111	0	0.02222	0.01111	0	0.02222	0.01342	0.01444
287	3055022|F|0-9:T>C-9:T>C	1	1671637	0.0072	0.00668	0.02222	0	0.02222	0	0	0.02222	0.01111	0.01111	0.00671	0.00667
288	5395955|F|0-64:T>G-64:T>G	1	1671637	0.00262	0.00074239	0.02222	0.01111	0	0	0	0	0	0	0.00224	0
289	3059021|F|0-27:C>A-27:C>A	1	1685274	0.01965	0.01336	0.05556	0.07778	0	0.01111	0.02222	0.01111	0.02222	0.02222	0.01119	0.01444
290	3054985|F|0-32:A>C-32:A>C	1	1687419	0.00786	0.00594	0.01111	0.03333	0.02222	0	0	0	0.01111	0.01111	0.00671	0.00556
291	3054985|F|0-43:A>C-43:A>C	1	1687419	0.00131	0	0	0.02222	0	0	0	0	0	0	0	0
292	5401938|F|0-12:C>A-12:C>A	1	1695729	0.00262	0.00074239	0.01111	0.02222	0	0	0	0	0	0	0	0.00111
293	5401938|F|0-17:C>G-17:C>G	1	1695729	0	0	0	0	0	0	0	0	0	0	0	0
294	3993173|F|0-44:T>A-44:T>A	1	1714364	0.00262	0.00074239	0.01111	0.02222	0	0	0	0	0.01111	0	0	0.00111
295	3447248|F|0-54:C>A-54:C>A	1	1722207	0.00262	0.00074239	0.01111	0.02222	0	0	0	0	0	0	0	0.00111
296	3447462|F|0-31:T>C-31:T>C	1	1735862	0.00327	0.00223	0.01111	0.01111	0.01111	0	0.01111	0	0	0	0.00447	0.00111
297	5142210|F|0-12:C>T-12:C>T	1	1735862	0.00131	0.00148	0	0	0	0	0	0	0	0	0	0.00222
298	5142210|F|0-5:C>T-5:C>T	1	1735862	0	0	0	0	0	0	0	0	0	0	0	0
299	5142210|F|0-6:G>A-6:G>A	1	1735862	0.00589	0.0052	0.01111	0.01111	0.01111	0	0.01111	0	0	0.02222	0.00447	0.00556
300	6994969|F|0-16:C>T-16:C>T	1	1747172	0.00524	0.00297	0.03333	0.01111	0.02222	0	0	0	0	0	0.00895	0
301	9747376|F|0-23:A>G-23:A>G	1	1755582	0	0	0	0	0	0	0	0	0	0	0	0
302	3063189|F|0-64:G>A-64:G>A	1	1760652	0.00131	0.00148	0	0	0	0	0	0	0	0	0.00224	0.00111
303	9730069|F|0-42:A>G-42:A>G	1	1765084	0.00196	0.00223	0	0	0.01111	0	0	0	0.01111	0.01111	0.00224	0.00222
304	5391031|F|0-21:C>T-21:C>T	1	1770147	0.00196	0.00148	0.01111	0	0	0	0	0	0	0	0.00224	0.00111
305	3050014|F|0-37:A>C-37:A>C	1	1775288	0	0	0	0	0	0	0	0	0	0	0	0
306	3049989|F|0-26:T>A-26:T>A	1	1779369	0.00065488	0.00074239	0	0	0	0	0	0.01111	0	0	0	0.00111
307	3995320|F|0-7:G>T-7:G>T	1	1783049	0.00131	0.00148	0	0	0	0	0	0	0	0.01111	0.00224	0.00111
308	3053095|F|0-46:G>A-46:G>A	1	1813218	0.00786	0.00594	0.02222	0.02222	0.01111	0	0.01111	0.01111	0.01111	0	0.00671	0.00556
309	3053095|F|0-50:G>A-50:G>A	1	1813218	0.00131	0.00074239	0.01111	0	0	0	0	0	0	0	0.00224	0
310	3053303|F|0-52:G>A-52:G>A	1	1815648	0.00524	0.00445	0.01111	0.01111	0.01111	0	0.01111	0	0.02222	0	0.00224	0.00556
311	100029323|F|0-5:A>T-5:A>T	1	1815934	0	0	0	0	0	0	0	0	0	0	0	0
312	3055816|F|0-65:A>G-65:A>G	1	1816000	0.01703	0.01336	0.04444	0.04444	0.01111	0.01111	0.02222	0.01111	0	0	0.00895	0.01556
313	3057672|F|0-59:C>G-59:C>G	1	1838490	0.00065488	0.00074239	0	0	0	0	0	0	0	0	0	0.00111
314	3057328|F|0-29:C>A-29:C>A	1	1839995	0.01768	0.01485	0.02222	0.05556	0.02222	0.01111	0.01111	0.01111	0	0.03333	0.01342	0.01556
315	3057320|F|0-22:G>A-22:G>A	1	1840176	0.00196	0.00074239	0.01111	0.01111	0	0	0	0	0	0	0.00224	0
316	45546015|F|0-30:C>G-30:C>G	1	1840176	0	0	0	0	0	0	0	0	0	0	0	0
317	5396629|F|0-35:G>T-35:G>T	1	1840854	0.00262	0.00148	0.01111	0.01111	0.01111	0	0	0	0	0	0.00447	0
318	3055191|F|0-48:C>A-48:C>A	1	1870284	0.00458	0.00223	0.03333	0.01111	0.01111	0	0	0	0	0	0.00224	0.00222
319	3058235|F|0-48:C>G-48:C>G	1	1878713	0	0	0	0	0	0	0	0	0	0	0	0
320	6996204|F|0-23:G>T-23:G>T	1	1889217	0.01441	0.01039	0.03333	0.05556	0.02222	0.01111	0	0	0	0.03333	0.00895	0.01111
321	3051007|F|0-49:G>T-49:G>T	1	1897876	0.02292	0.0193	0.04444	0.05556	0.02222	0.01111	0.01111	0.01111	0.02222	0.04444	0.01566	0.02111
322	3998272|F|0-35:T>A-35:T>A	1	1929864	0.00196	0.00223	0	0	0	0.01111	0	0	0	0.01111	0.00447	0.00111
323	19323205|F|0-12:A>G-12:A>G	1	1963060	0.00065488	0	0.01111	0	0	0	0	0	0	0	0	0
324	19323205|F|0-35:T>G-35:T>G	1	1963060	0.00131	0.00074239	0.01111	0	0	0	0	0	0	0	0.00224	0
325	3050394|F|0-29:T>C-29:T>C	1	1997037	0.00065488	0.00074239	0	0	0	0	0	0	0	0	0	0.00111
326	3050394|F|0-44:T>C-44:T>C	1	1997037	0.00589	0.00594	0.01111	0	0.01111	0	0	0.01111	0	0	0.00671	0.00556
327	3447525|F|0-6:G>T-6:G>T	1	1997037	0	0	0	0	0	0	0	0	0	0	0	0
328	5144243|F|0-44:T>A-44:T>A	1	2021904	0.00065488	0.00074239	0	0	0	0	0	0	0	0	0	0.00111
329	3449479|F|0-54:T>C-54:T>C	1	2042745	0.00393	0.00371	0.01111	0	0	0	0	0	0	0	0.00224	0.00444
330	5148389|F|0-30:A>G-30:A>G	1	2048690	0.00327	0.00148	0	0.03333	0	0	0	0	0	0	0	0.00222
331	5143540|F|0-43:G>A-43:G>A	1	2051084	0.00393	0.00148	0.02222	0.02222	0.01111	0	0	0	0	0	0.00447	0
332	6997034|F|0-46:C>A-46:C>A	1	2051084	0.05828	0.05716	0.06667	0.06667	0.05556	0.04444	0.05556	0.05556	0.05556	0.06667	0.05369	0.05889
333	3057021|F|0-42:C>G-42:C>G	1	2052321	0.00655	0.00297	0.03333	0.03333	0	0	0	0	0	0.01111	0	0.00444
334	9757562|F|0-30:A>C-30:A>C	1	2052321	0.00327	0.00148	0.02222	0.01111	0	0	0	0	0	0.01111	0.00224	0.00111
335	3764946|F|0-16:A>G-16:A>G	1	2066651	0.00393	0.00297	0.02222	0	0	0	0	0	0.01111	0	0.00447	0.00222
336	5401609|F|0-62:C>G-62:C>G	1	2077154	0.00327	0.00148	0.01111	0.02222	0	0	0	0	0	0	0.00224	0.00111
337	3993322|F|0-33:A>G-33:A>G	1	2080269	0.00065488	0.00074239	0	0	0.01111	0	0	0	0	0	0.00224	0
338	3439052|F|0-62:C>T-62:C>T	1	2080641	0.01965	0.0193	0.02222	0.02222	0.02222	0.02222	0.01111	0.02222	0.02222	0.03333	0.02013	0.01889
339	3760131|F|0-38:G>T-38:G>T	1	2096671	0.00065488	0.00074239	0	0	0	0	0	0	0	0	0.00224	0
340	3064093|F|0-45:T>G-45:T>G	1	2097600	0.00458	0.00371	0.01111	0.01111	0.01111	0.01111	0	0	0.01111	0	0.00447	0.00333
341	3453930|F|0-51:A>T-51:A>T	1	2101496	0.00589	0.00371	0.01111	0.03333	0	0	0.01111	0	0	0.01111	0	0.00556
342	5397170|F|0-34:G>T-34:G>T	1	2117576	0.00393	0.00297	0	0.02222	0.01111	0	0	0	0	0.01111	0.00447	0.00222
343	5395908|F|0-48:C>A-48:C>A	1	2117642	0.01506	0.01336	0.02222	0.03333	0	0.01111	0.01111	0.02222	0.01111	0.02222	0.01119	0.01444
344	3445306|F|0-44:T>C-44:T>C	1	2119792	0.00982	0.00891	0.01111	0.02222	0	0	0.01111	0.01111	0.02222	0.01111	0.00671	0.01
345	12387517|F|0-46:G>A-46:G>A	1	2122511	0.00262	0.00297	0	0	0.01111	0.01111	0	0	0	0	0.00447	0.00222
346	3060500|F|0-57:G>A-57:G>A	1	2130330	0.01768	0.01559	0.04444	0.02222	0.02222	0.02222	0.02222	0.03333	0.01111	0	0.02237	0.01222
347	5388067|F|0-31:T>C-31:T>C	1	2158553	0.00393	0.00223	0.02222	0.01111	0	0.01111	0	0	0	0	0.00671	0
348	3055698|F|0-35:C>T-35:C>T	1	2173656	0.00786	0.00594	0.01111	0.03333	0	0	0	0	0.03333	0.01111	0.00447	0.00667
349	5148244|F|0-14:C>A-14:C>A	1	2178590	0	0	0	0	0	0	0	0	0	0	0	0
350	3764384|F|0-6:C>T-6:C>T	1	2210409	0.01113	0.01188	0.01111	0	0.01111	0	0.01111	0.02222	0.01111	0.02222	0.01119	0.01222
351	5147272|F|0-68:C>T-68:C>T	1	2212224	0.00131	0	0.01111	0.01111	0	0	0	0	0	0	0	0
352	3053481|F|0-13:T>C-13:T>C	1	2219427	0.01768	0.01485	0.04444	0.03333	0.02222	0.02222	0.02222	0.02222	0	0.02222	0.02013	0.01222
353	3049286|F|0-35:G>C-35:G>C	1	2220438	0.00196	0.00074239	0.01111	0.01111	0	0	0	0	0	0	0	0.00111
354	9751676|F|0-20:T>C-20:T>C	1	2229670	0.00851	0.00668	0.03333	0.01111	0	0	0	0.01111	0.01111	0	0.00224	0.00889
355	21590016|F|0-56:G>T-56:G>T	1	2229703	0.00131	0	0.01111	0.01111	0	0	0	0	0	0	0	0
356	3764881|F|0-24:G>A-24:G>A	1	2238346	0.0072	0.0052	0.02222	0.02222	0	0	0	0	0	0.01111	0.00671	0.00444
357	3764881|F|0-59:A>C-59:A>C	1	2238346	0	0	0	0	0	0	0	0	0	0	0	0
358	3452673|F|0-22:C>T-22:C>T	1	2243504	0.00786	0.00891	0	0	0	0	0	0	0.01111	0.01111	0.00671	0.01
359	3990466|F|0-25:C>T-25:C>T	1	2249552	0.00327	0.00371	0	0	0	0.01111	0.01111	0	0	0	0.00224	0.00444
360	3048737|F|0-46:A>C-46:A>C	1	2249591	0.01703	0.01336	0.03333	0.05556	0.02222	0	0.01111	0.01111	0.02222	0.03333	0.00895	0.01556
361	3049980|F|0-47:T>C-47:T>C	1	2269002	0.0203	0.01707	0.05556	0.03333	0.02222	0.01111	0.01111	0.01111	0.01111	0.03333	0.01566	0.01778
362	3056434|F|0-29:C>A-29:C>A	1	2270135	0.00851	0.00594	0.02222	0.03333	0.01111	0	0.01111	0.01111	0.01111	0	0.00224	0.00778
363	28838711|F|0-20:A>G-20:A>G	1	2274707	0.00262	0.00297	0	0	0	0	0	0.01111	0	0	0.00447	0.00222
364	6992598|F|0-53:G>A-53:G>A	1	2279232	0	0	0	0	0	0	0	0	0	0	0	0
365	3446312|F|0-5:A>C-5:A>C	1	2279392	0.00196	0	0.01111	0.02222	0	0	0	0	0	0	0	0
366	3054488|F|0-49:T>G-49:T>G	1	2280572	0.01637	0.01411	0.03333	0.03333	0.02222	0	0.02222	0.03333	0.01111	0	0.01342	0.01444
367	3453221|F|0-38:A>G-38:A>G	1	2287253	0.00786	0.0052	0.02222	0.03333	0	0	0.01111	0.01111	0	0.01111	0.00224	0.00667
368	3764190|F|0-38:C>A-38:C>A	1	2294606	0	0	0	0	0	0	0	0	0	0	0	0
369	3992823|F|0-12:C>T-12:C>T	1	2309055	0.00262	0.00148	0.01111	0.01111	0	0	0.01111	0	0	0	0	0.00222
370	3049539|F|0-34:G>T-34:G>T	1	2313085	0	0	0	0	0	0	0	0	0	0	0	0
371	3995984|F|0-52:T>C-52:T>C	1	2313151	0.00131	0	0.01111	0.01111	0	0	0	0	0	0	0	0
372	4386984|F|0-25:G>A-25:G>A	1	2327876	0.01179	0.01114	0.01111	0.02222	0.02222	0.02222	0.01111	0.01111	0.01111	0.01111	0.01119	0.01111
373	6992509|F|0-31:C>T-31:C>T	1	2343027	0	0	0	0	0	0	0	0	0	0	0	0
374	6992509|F|0-34:C>T-34:C>T	1	2343027	0.00786	0.00594	0.01111	0.03333	0.01111	0.01111	0.01111	0.01111	0	0	0.00895	0.00444
375	3987752|F|0-26:C>T-26:C>T	1	2356384	0.00458	0.00445	0.01111	0	0	0.01111	0.01111	0	0	0.01111	0.00447	0.00444
376	4383989|F|0-11:T>C-11:T>C	1	2358180	0.00524	0.00371	0.02222	0.01111	0.01111	0.01111	0.01111	0	0	0	0.00895	0.00111
377	4383989|F|0-21:C>T-21:C>T	1	2358180	0.00131	0.00074239	0	0.01111	0.01111	0	0	0	0	0	0.00224	0
378	9763483|F|0-31:C>A-31:C>A	1	2372177	0	0	0	0	0	0	0	0	0	0	0	0
379	3049055|F|0-35:T>A-35:T>A	1	2375458	0.00917	0.00742	0.02222	0.02222	0.01111	0	0	0	0.01111	0.02222	0.00447	0.00889
380	3054998|F|0-12:T>A-12:T>A	1	2375513	0.0072	0.00445	0.02222	0.03333	0.01111	0	0	0	0.01111	0.01111	0.00224	0.00556
381	3988936|F|0-25:G>A-25:G>A	1	2378883	0	0	0	0	0	0	0	0	0	0	0	0
382	3991730|F|0-5:C>A-5:C>A	1	2381270	0.00524	0.00297	0.02222	0.02222	0	0	0	0	0.01111	0	0.00224	0.00333
383	3989062|F|0-59:A>T-59:A>T	1	2381598	0.00327	0.00148	0.02222	0.01111	0	0	0	0	0.01111	0	0.00224	0.00111
384	3765461|F|0-36:C>T-36:C>T	1	2381664	0.00262	0.00223	0.01111	0	0	0	0	0	0	0	0.00671	0
385	3765461|F|0-50:A>G-50:A>G	1	2381664	0.00262	0.00223	0.01111	0	0	0	0	0	0	0	0.00224	0.00222
386	3452284|F|0-24:T>C-24:T>C	1	2388282	0.15128	0.14996	0.15556	0.16667	0.15556	0.14444	0.16667	0.14444	0.15556	0.15556	0.14989	0.15
387	3452284|F|0-43:G>A-43:G>A	1	2388282	0.01244	0.00891	0.02222	0.05556	0.01111	0.01111	0.03333	0	0	0.01111	0.00895	0.00889
388	3059280|F|0-47:A>C-47:A>C	1	2388543	0.00327	0.00223	0	0.02222	0	0	0.01111	0	0	0	0.00224	0.00222
389	4390304|F|0-34:T>C-34:T>C	1	2401906	0.00851	0.0052	0.02222	0.04444	0.01111	0	0.02222	0	0	0	0.00671	0.00444
390	4390304|F|0-62:T>A-62:T>A	1	2401906	0.00262	0.00074239	0.02222	0.01111	0	0	0	0	0	0	0.00224	0
391	4392331|F|0-10:T>C-10:T>C	1	2401972	0.00655	0.00445	0.02222	0.02222	0	0	0	0	0.02222	0	0.00671	0.00333
392	3763204|F|0-13:T>C-13:T>C	1	2402248	0.00786	0.0052	0.02222	0.03333	0.01111	0	0	0	0	0.01111	0.00224	0.00667
393	5140261|F|0-10:C>T-10:C>T	1	2402248	0.00786	0.0052	0.01111	0.04444	0.01111	0	0.02222	0	0	0	0.00671	0.00444
394	3989337|F|0-62:A>G-62:A>G	1	2434332	0.00524	0.00594	0	0	0.01111	0	0.01111	0.01111	0.01111	0	0.00895	0.00444
395	9757794|F|0-20:C>G-20:C>G	1	2456645	0.00589	0.00445	0.02222	0.01111	0.01111	0	0.01111	0.01111	0	0	0.00671	0.00333
396	9747673|F|0-24:A>C-24:A>C	1	2476856	0	0	0	0	0	0	0	0	0	0	0	0
397	3452236|F|0-39:G>A-39:G>A	1	2476922	0.03602	0.0297	0.07778	0.08889	0.01111	0.03333	0.05556	0.03333	0.01111	0.03333	0.02685	0.03111
398	3997515|F|0-44:T>C-44:T>C	1	2477855	0.00196	0.00074239	0.01111	0.01111	0	0	0	0	0	0	0	0.00111
399	3997515|F|0-51:G>A-51:G>A	1	2477855	0.00524	0.00594	0	0	0	0.01111	0	0.01111	0	0	0.00895	0.00444
400	3447606|F|0-68:A>G-68:A>G	1	2478878	0.00982	0.00817	0.02222	0.02222	0	0	0.01111	0.01111	0	0	0.00671	0.00889
401	3447606|F|0-8:A>T-8:A>T	1	2478878	0.00065488	0.00074239	0	0	0	0	0	0	0	0	0.00224	0
402	3452236|F|0-53:A>T-53:A>T	1	2505171	0.00065488	0.00074239	0	0	0	0	0	0	0	0	0.00224	0
403	5405241|F|0-5:G>A-5:G>A	1	2512496	0.36084	0.36006	0.36667	0.36667	0.38889	0.34444	0.35556	0.36667	0.35556	0.37778	0.34452	0.36778
404	3757482|F|0-27:T>A-27:T>A	1	2534593	0.00065488	0.00074239	0	0	0	0	0	0.01111	0	0	0	0.00111
405	3996697|F|0-12:C>T-12:C>T	1	2534829	0	0	0	0	0	0	0	0	0	0	0	0
406	3996697|F|0-43:G>T-43:G>T	1	2534829	0	0	0	0	0	0	0	0	0	0	0	0
407	6996558|F|0-45:G>C-45:G>C	1	2534829	0	0	0	0	0	0	0	0	0	0	0	0
408	3990214|F|0-27:C>A-27:C>A	1	2535202	0.04846	0.04677	0.05556	0.06667	0.04444	0.03333	0.04444	0.04444	0.05556	0.04444	0.04922	0.04556
409	3452242|F|0-41:G>A-41:G>A	1	2545394	0.00851	0.00742	0.01111	0.02222	0	0	0	0	0.01111	0.03333	0	0.01111
410	3754407|F|0-45:C>G-45:C>G	1	2567862	0	0	0	0	0	0	0	0	0	0	0	0
411	3048611|F|0-15:T>C-15:T>C	1	2567913	0.0262	0.02524	0.02222	0.04444	0.03333	0.04444	0.02222	0.04444	0.01111	0.03333	0.03579	0.02
412	3048611|F|0-51:G>A-51:G>A	1	2567913	0.01703	0.01114	0.05556	0.06667	0.02222	0	0.02222	0.01111	0	0.01111	0.00895	0.01222
413	5406989|F|0-15:C>G-15:C>G	1	2569160	0.00131	0.00074239	0.01111	0	0	0	0	0	0	0	0.00224	0
414	5406989|F|0-27:A>T-27:A>T	1	2569160	0.00196	0.00074239	0.01111	0.01111	0	0	0	0	0	0	0	0.00111
415	3448908|F|0-8:G>C-8:G>C	1	2575579	0.01637	0.01039	0.04444	0.07778	0.01111	0	0.02222	0.01111	0.01111	0.01111	0.01119	0.01
416	3453528|F|0-31:C>T-31:C>T	1	2575712	0.01768	0.01707	0.03333	0.01111	0.02222	0	0.01111	0.02222	0.02222	0.02222	0.01566	0.01778
417	5142604|F|0-30:G>C-30:G>C	1	2575712	0.0072	0.00594	0.01111	0.02222	0.01111	0	0.01111	0	0.01111	0.01111	0.00447	0.00667
418	3054658|F|0-5:G>C-5:G>C	1	2577277	0.00589	0.00371	0.03333	0.01111	0	0	0	0	0	0.01111	0.00447	0.00333
419	5144254|F|0-54:A>C-54:A>C	1	2577277	0.00131	0.00148	0	0	0	0	0	0	0	0.01111	0	0.00222
420	6997349|F|0-11:G>A-11:G>A	1	2577277	0.00262	0.00297	0	0	0	0	0	0	0	0.01111	0.00224	0.00333
421	3055152|F|0-65:G>A-65:G>A	1	2592165	0.00917	0.00742	0.01111	0.03333	0.01111	0	0.02222	0	0.01111	0.02222	0.00671	0.00778
422	3058281|F|0-25:C>T-25:C>T	1	2600685	0.00393	0.00371	0.01111	0	0	0	0.01111	0.02222	0	0	0.00224	0.00444
423	3058281|F|0-9:G>A-9:G>A	1	2600685	0.01506	0.01262	0.02222	0.04444	0.01111	0.03333	0.02222	0	0.02222	0.01111	0.01566	0.01111
424	3772632|F|0-10:C>T-10:C>T	1	2600971	0.00262	0	0.02222	0.02222	0	0	0	0	0	0	0	0
425	22306853|F|0-34:A>G-34:A>G	1	2601452	0.00196	0.00223	0	0	0	0	0.01111	0	0	0	0	0.00333
426	9748143|F|0-39:C>T-39:C>T	1	2601452	0.00917	0.00891	0.02222	0	0.01111	0.01111	0.01111	0.01111	0.01111	0.02222	0.01342	0.00667
427	9760582|F|0-43:A>G-43:A>G	1	2610402	0.00262	0.00148	0.01111	0.01111	0	0	0	0	0	0	0.00224	0.00111
428	3442626|F|0-58:A>G-58:A>G	1	2617271	0.00196	0.00223	0	0	0	0	0	0	0.01111	0.01111	0	0.00333
429	3997714|F|0-26:T>C-26:T>C	1	2618461	0.00458	0.0052	0	0	0.01111	0	0.02222	0	0.01111	0	0.00224	0.00667
430	3990071|F|0-40:C>T-40:C>T	1	2637133	0.00589	0.00445	0.01111	0.02222	0	0	0	0	0.01111	0.01111	0.00447	0.00444
431	3754493|F|0-8:G>A-8:G>A	1	2637199	0.00393	0.00223	0.01111	0.02222	0	0	0	0	0	0	0.00447	0.00111
432	3438826|F|0-45:T>G-45:T>G	1	2641136	0	0	0	0	0	0	0	0	0	0	0	0
433	3053473|F|0-17:A>G-17:A>G	1	2655023	0.01834	0.01633	0.03333	0.03333	0.05556	0.01111	0.03333	0.02222	0	0.01111	0.02685	0.01111
434	3755780|F|0-63:T>G-63:T>G	1	2655089	0.00196	0.00074239	0.01111	0.01111	0	0	0	0.01111	0	0	0	0.00111
435	3755780|F|0-65:C>A-65:C>A	1	2655089	0	0	0	0	0	0	0	0	0	0	0	0
436	3995624|F|0-56:T>A-56:T>A	1	2671519	0.00131	0.00148	0	0	0	0	0	0	0	0	0	0.00222
437	5399189|F|0-22:T>A-22:T>A	1	2672912	0.00589	0.00371	0.03333	0.01111	0	0.01111	0	0	0.01111	0	0.00671	0.00222
438	3442398|F|0-17:G>A-17:G>A	1	2683580	0.01244	0.01114	0.01111	0.03333	0	0	0.02222	0	0.02222	0.03333	0.00447	0.01444
439	3768622|F|0-34:C>T-34:C>T	1	2685044	0.01113	0.00891	0.01111	0.04444	0.01111	0	0.01111	0	0.03333	0.01111	0.00671	0.01
440	3992329|F|0-52:C>T-52:C>T	1	2704331	0.00589	0.00594	0	0.01111	0	0.01111	0	0	0.01111	0.01111	0.00671	0.00556
441	3052838|F|0-32:A>T-32:A>T	1	2710204	0.01244	0.00965	0.03333	0.03333	0.02222	0	0.02222	0.01111	0.01111	0.01111	0.01119	0.00889
442	3053521|F|0-54:G>A-54:G>A	1	2710968	0.00131	0.00074239	0.01111	0	0	0	0	0.01111	0	0	0	0.00111
443	3053521|F|0-60:C>T-60:C>T	1	2710968	0.00327	0.00074239	0.03333	0.01111	0	0	0	0	0	0	0	0.00111
444	3058236|F|0-37:A>G-37:A>G	1	2716794	0.00917	0.00742	0.02222	0.02222	0	0	0	0.01111	0.01111	0.01111	0.00671	0.00778
445	3058236|F|0-56:G>A-56:G>A	1	2716794	0	0	0	0	0	0	0	0	0	0	0	0
446	3998773|F|0-26:C>T-26:C>T	1	2716860	0.00589	0.00371	0.02222	0.02222	0	0.01111	0.01111	0	0	0	0.00447	0.00333
447	100066628|F|0-48:T>C-48:T>C	1	2717727	0.00065488	0.00074239	0	0	0	0.01111	0	0	0	0	0.00224	0
448	3057556|F|0-11:C>G-11:C>G	1	2717727	0.00524	0.00445	0.01111	0.01111	0	0	0.02222	0.02222	0	0	0.00224	0.00556
449	9762960|F|0-61:T>C-61:T>C	1	2718346	0.00327	0.00223	0.01111	0.01111	0	0	0	0	0	0	0.00447	0.00111
450	3053924|F|0-34:T>C-34:T>C	1	2745253	0.01113	0.00965	0.02222	0.02222	0.02222	0	0.03333	0.02222	0.02222	0	0.00895	0.01
451	5143786|F|0-35:T>C-35:T>C	1	2745319	0.00458	0.00371	0.01111	0.01111	0	0	0.01111	0.01111	0.01111	0	0.00224	0.00444
452	9744554|F|0-51:C>T-51:C>T	1	2750654	0.00786	0.00817	0.01111	0	0.01111	0	0.01111	0	0.01111	0.01111	0.00447	0.01
453	3052948|F|0-10:C>A-10:C>A	1	2750720	0.00589	0.00445	0.02222	0.01111	0.01111	0	0	0	0.01111	0.01111	0.00447	0.00444
454	5141021|F|0-6:C>T-6:C>T	1	2759334	0.00065488	0.00074239	0	0	0	0	0	0	0	0	0	0.00111
455	5144560|F|0-54:C>T-54:C>T	1	2772610	0.00982	0.00594	0.04444	0.03333	0	0	0.01111	0	0	0	0.00671	0.00556
456	5146932|F|0-6:A>T-6:A>T	1	2772610	0	0	0	0	0	0	0	0	0	0	0	0
457	45545217|F|0-67:G>A-67:G>A	1	2772676	0.00262	0.00297	0	0	0	0	0.01111	0	0	0	0.00224	0.00333
458	3995289|F|0-54:C>A-54:C>A	1	2773038	0.00393	0.00297	0.01111	0.01111	0	0	0.01111	0	0	0	0.00224	0.00333
459	3751766|F|0-9:G>A-9:G>A	1	2774210	0.0072	0.00148	0.06667	0.03333	0	0	0	0	0	0	0.00447	0
460	3759013|F|0-10:T>C-10:T>C	1	2780465	0.00917	0.0052	0.03333	0.04444	0	0	0.01111	0	0.01111	0	0.00224	0.00667
461	5395888|F|0-30:G>A-30:G>A	1	2803149	0.00131	0.00074239	0.01111	0	0	0	0	0	0	0	0.00224	0
462	3053459|F|0-55:A>C-55:A>C	1	2803215	0.00982	0.00742	0.03333	0.02222	0.02222	0	0.01111	0.01111	0.02222	0	0.00671	0.00778
463	3055617|F|0-60:T>C-60:T>C	1	2806761	0.0131	0.01039	0.04444	0.02222	0.01111	0	0.01111	0.02222	0.01111	0	0.00895	0.01111
464	3052754|F|0-40:G>A-40:G>A	1	2812318	0.00786	0.0052	0.02222	0.03333	0.02222	0.01111	0.01111	0	0.01111	0	0.01119	0.00222
465	3446049|F|0-37:A>G-37:A>G	1	2813102	0.0072	0.00371	0.04444	0.02222	0.01111	0	0.01111	0.01111	0	0	0.00671	0.00222
466	3053380|F|0-49:G>T-49:G>T	1	2813168	0.00393	0.00223	0.02222	0.01111	0	0	0.01111	0.01111	0	0	0.00224	0.00222
467	3053380|F|0-58:T>A-58:T>A	1	2813168	0.00524	0.00297	0.02222	0.02222	0.01111	0	0.01111	0	0	0	0.00671	0.00111
468	3063465|F|0-25:C>T-25:C>T	1	2834112	0.00851	0.00445	0.03333	0.04444	0.01111	0	0.01111	0	0	0	0.00447	0.00444
469	3052349|F|0-68:C>T-68:C>T	1	2835975	0.01179	0.00668	0.04444	0.05556	0.02222	0	0.01111	0.01111	0.01111	0.02222	0.00447	0.00778
470	3766296|F|0-24:G>A-24:G>A	1	2840445	0.00327	0.00371	0	0	0	0.01111	0.01111	0	0	0	0.00447	0.00333
471	5398811|F|0-17:G>A-17:G>A	1	2842013	0.00131	0.00074239	0.01111	0	0	0	0	0	0	0	0.00224	0
472	19323813|F|0-20:A>C-20:A>C	1	2860299	0	0	0	0	0	0	0	0	0	0	0	0
473	19323813|F|0-35:G>T-35:G>T	1	2860299	0.00262	0.00148	0.01111	0.01111	0	0	0.01111	0	0	0	0	0.00222
474	5143236|F|0-58:T>G-58:T>G	1	2865878	0.01113	0.00668	0.03333	0.05556	0	0	0.02222	0	0	0	0.00447	0.00778
475	3054543|F|0-54:A>G-54:A>G	1	2886240	0.01441	0.00891	0.03333	0.07778	0.01111	0	0.03333	0	0.01111	0.01111	0.00447	0.01111
476	3058798|F|0-20:A>G-20:A>G	1	2906060	0.00589	0.0052	0.01111	0.01111	0.01111	0	0.02222	0	0	0	0.00447	0.00556
477	3049629|F|0-15:T>A-15:T>A	1	2960861	0.00065488	0.00074239	0	0	0	0	0	0	0	0	0.00224	0
478	19322789|F|0-57:C>A-57:C>A	1	2973508	0	0	0	0	0	0	0	0	0	0	0	0
479	3050760|F|0-8:C>T-8:C>T	1	2973508	0.01244	0.01114	0.02222	0.02222	0	0	0.02222	0.02222	0.01111	0.01111	0.01119	0.01111
480	5390822|F|0-44:C>T-44:C>T	1	2978294	0.00851	0.00371	0.05556	0.03333	0.01111	0	0.01111	0	0	0	0.00671	0.00222
481	3049433|F|0-45:A>G-45:A>G	1	2978360	0.00458	0.00297	0.02222	0.01111	0	0	0.01111	0	0	0	0.00224	0.00333
482	3053501|F|0-10:G>T-10:G>T	1	2978801	0.01048	0.00891	0.02222	0.02222	0.01111	0	0.02222	0.02222	0.02222	0	0.00671	0.01
483	3053501|F|0-32:A>T-32:A>T	1	2978801	0.00196	0.00223	0	0	0	0	0	0	0	0	0.00224	0.00222
484	5141126|F|0-15:C>T-15:C>T	1	2999020	0.00196	0.00223	0	0	0	0	0	0	0	0	0.00671	0
485	5141126|F|0-55:A>G-55:A>G	1	2999020	0.00851	0.00668	0.03333	0.01111	0	0	0.01111	0.01111	0.01111	0	0.00671	0.00667
486	3055917|F|0-31:G>T-31:G>T	1	3055730	0.00524	0.00371	0.03333	0	0	0	0	0.02222	0	0	0	0.00556
487	3438007|F|0-23:C>T-23:C>T	1	3058337	0	0	0	0	0	0	0	0	0	0	0	0
488	3438007|F|0-27:T>C-27:T>C	1	3058337	0.00786	0.00371	0.04444	0.03333	0.01111	0	0	0	0	0.01111	0.00671	0.00222
489	5145637|F|0-24:A>G-24:A>G	1	3074198	0.00131	0.00148	0	0	0	0	0	0	0	0	0	0.00222
490	3057821|F|0-6:C>A-6:C>A	1	3089215	0.00982	0.00891	0.01111	0.02222	0	0	0.01111	0.01111	0	0.01111	0.00895	0.00889
491	3439009|F|0-11:A>G-11:A>G	1	3094309	0.00196	0.00148	0.01111	0	0	0	0	0	0	0	0.00224	0.00111
492	3439009|F|0-14:A>C-14:A>C	1	3094309	0.00458	0.00297	0.01111	0.02222	0	0	0.01111	0	0	0	0.00224	0.00333
493	3052040|F|0-27:T>G-27:T>G	1	3111874	0.00065488	0	0	0.01111	0	0	0	0	0	0	0	0
494	3452190|F|0-12:G>A-12:G>A	1	3221467	0.00327	0.00297	0	0.01111	0	0	0	0	0.01111	0	0.00224	0.00333
495	5406791|F|0-19:G>A-19:G>A	1	3228987	0.00065488	0	0	0.01111	0	0	0	0	0	0	0	0
496	9762179|F|0-39:T>G-39:T>G	1	3251278	0.00131	0.00148	0	0	0	0	0	0	0	0	0	0.00222
497	3441735|F|0-35:C>T-35:C>T	1	3273650	0	0	0	0	0	0	0	0	0	0	0	0
498	3992404|F|0-33:A>T-33:A>T	1	3282521	0.00065488	0.00074239	0	0	0.01111	0	0	0	0	0	0.00224	0
499	3450125|F|0-7:C>T-7:C>T	1	3318475	0.03012	0.02598	0.06667	0.05556	0	0.01111	0.03333	0.01111	0.02222	0.02222	0.0179	0.03
500	3440686|F|0-56:T>C-56:T>C	1	3318798	0.01703	0.01485	0.03333	0.03333	0	0.01111	0.01111	0.01111	0	0.04444	0.00895	0.01778
501	3999042|F|0-64:A>T-64:A>T	1	3338923	0.00131	0.00074239	0.01111	0	0	0	0	0	0	0	0.00224	0
502	3995641|F|0-37:A>T-37:A>T	1	3341009	0.00589	0.0052	0.01111	0.01111	0	0	0	0.01111	0.01111	0	0.00895	0.00333
503	3439899|F|0-26:A>C-26:A>C	1	3345530	0.00065488	0.00074239	0	0	0	0	0	0	0	0	0	0.00111
504	3048770|F|0-53:T>C-53:T>C	1	3345586	0.00458	0.00297	0.02222	0.01111	0	0	0	0.01111	0	0	0.00447	0.00222
505	3767482|F|0-10:T>G-10:T>G	1	3426806	0.02423	0.01633	0.07778	0.08889	0	0.01111	0.01111	0.01111	0.01111	0.02222	0.01119	0.01889
506	3058033|F|0-39:A>G-39:A>G	1	3438876	0.00393	0.00297	0	0.02222	0	0	0.01111	0	0	0	0.00224	0.00333
507	9753792|F|0-47:A>C-47:A>C	1	3438876	0.00524	0.00371	0	0.03333	0	0.01111	0	0	0	0.01111	0.00224	0.00444
508	3062515|F|0-38:T>C-38:T>C	1	3438942	0.0131	0.01039	0.04444	0.02222	0.01111	0.01111	0	0.01111	0.01111	0.01111	0.00671	0.01222
509	3989534|F|0-36:C>A-36:C>A	1	3453033	0.00196	0.00074239	0.01111	0.01111	0	0	0	0	0	0	0.00224	0
510	3989534|F|0-51:T>G-51:T>G	1	3453033	0	0	0	0	0	0	0	0	0	0	0	0
511	3051366|F|0-24:A>G-24:A>G	1	3459147	0.01899	0.01262	0.03333	0.1	0	0	0.02222	0.02222	0	0.02222	0.00447	0.01667
512	3759301|F|0-61:C>T-61:C>T	1	3465592	0.00458	0.00371	0.01111	0.01111	0	0	0.01111	0	0	0	0.00447	0.00333
513	3052700|F|0-50:A>G-50:A>G	1	3471471	0.02161	0.02079	0.02222	0.03333	0.01111	0.01111	0.01111	0	0.03333	0.02222	0.01566	0.02333
514	3770995|F|0-14:T>C-14:T>C	1	3476555	0.00131	0.00074239	0.01111	0	0	0	0	0	0	0	0.00224	0
515	3453215|F|0-41:T>C-41:T>C	1	3485321	0	0	0	0	0	0	0	0	0	0	0	0
516	5391074|F|0-8:T>C-8:T>C	1	3485321	0.00065488	0.00074239	0	0	0	0	0	0	0	0	0.00224	0
517	3054086|F|0-54:C>A-54:C>A	1	3516660	0.00589	0.00223	0.04444	0.02222	0	0	0	0.01111	0	0.01111	0	0.00333
518	45546019|F|0-63:C>G-63:C>G	1	3516726	0	0	0	0	0	0	0	0	0	0	0	0
519	5388794|F|0-42:T>C-42:T>C	1	3516726	0.00196	0.00074239	0.01111	0.01111	0	0	0	0	0	0	0.00224	0
520	3060145|F|0-13:A>T-13:A>T	1	3517871	0.01113	0.00668	0.03333	0.05556	0	0	0	0	0.01111	0	0.00895	0.00556
521	3060145|F|0-63:G>A-63:G>A	1	3517871	0.01179	0.00965	0.01111	0.04444	0	0	0.01111	0.01111	0	0.04444	0.00447	0.01222
522	3441152|F|0-5:T>C-5:T>C	1	3519763	0.00196	0.00148	0.01111	0	0	0	0	0.01111	0	0	0.00224	0.00111
523	3994768|F|0-49:T>C-49:T>C	1	3519955	0.00851	0.00965	0	0	0.02222	0.01111	0.01111	0.01111	0	0.01111	0.0179	0.00556
524	5399241|F|0-37:T>C-37:T>C	1	3527262	0	0	0	0	0	0	0	0	0	0	0	0
525	100027428|F|0-56:C>T-56:C>T	1	3552812	0.00065488	0	0.01111	0	0	0	0	0	0	0	0	0
526	3050663|F|0-17:C>A-17:C>A	1	3561854	0.00327	0.00074239	0.02222	0.02222	0	0	0	0	0	0	0.00224	0
527	9747412|F|0-12:A>G-12:A>G	1	3569820	0.00786	0.00594	0.02222	0.02222	0.02222	0	0.01111	0	0	0.01111	0.01119	0.00333
528	3765903|F|0-21:G>T-21:G>T	1	3570914	0.0072	0.0052	0.02222	0.02222	0	0	0	0.01111	0	0.02222	0.00224	0.00667
529	3765903|F|0-27:T>C-27:T>C	1	3570914	0.00262	0.00148	0.01111	0.01111	0	0	0	0	0	0	0	0.00222
530	5141129|F|0-18:A>G-18:A>G	1	3573490	0.0072	0.00742	0	0.01111	0	0	0	0.01111	0.02222	0	0.00447	0.00889
531	5141129|F|0-60:T>C-60:T>C	1	3573490	0.00786	0.00594	0.03333	0.01111	0.01111	0	0	0.01111	0	0	0.00671	0.00556
532	5141129|F|0-9:G>T-9:G>T	1	3573490	0.00327	0.00223	0.01111	0.01111	0	0	0	0.01111	0	0	0	0.00333
533	3051381|F|0-49:A>G-49:A>G	1	3577891	0	0	0	0	0	0	0	0	0	0	0	0
534	3051381|F|0-67:C>A-67:C>A	1	3577891	0.00131	0	0.01111	0.01111	0	0	0	0	0	0	0	0
535	3753616|F|0-17:T>G-17:T>G	1	3577891	0.00655	0.0052	0.02222	0.01111	0	0	0	0.01111	0	0.01111	0.00224	0.00667
536	28177264|F|0-5:G>A-5:G>A	1	3621021	0.03602	0.03267	0.04444	0.07778	0.03333	0.08889	0.03333	0.03333	0.01111	0.05556	0.04027	0.02889
537	5388493|F|0-46:G>C-46:G>C	1	3625485	0.00131	0.00148	0	0	0	0	0	0	0	0	0.00224	0.00111
538	3049967|F|0-46:C>A-46:C>A	1	3630272	0.00393	0.00297	0.01111	0.01111	0	0	0	0	0	0.01111	0.00447	0.00222
539	3441733|F|0-35:C>T-35:C>T	1	3630325	0.00262	0.00148	0	0.02222	0	0	0	0	0	0	0.00224	0.00111
540	3441733|F|0-39:C>T-39:C>T	1	3630325	0.00458	0.00297	0.02222	0.01111	0	0	0	0.01111	0	0	0.00447	0.00222
541	5389644|F|0-52:G>A-52:G>A	1	3630325	0.00196	0.00148	0	0.01111	0	0	0	0	0.01111	0	0.00224	0.00111
542	5403124|F|0-65:A>G-65:A>G	1	3630325	0	0	0	0	0	0	0	0	0	0	0	0
543	9751957|F|0-36:G>C-36:G>C	1	3635910	0	0	0	0	0	0	0	0	0	0	0	0
544	5402550|F|0-37:A>C-37:A>C	1	3635953	0.00262	0.00074239	0.02222	0.01111	0	0	0	0	0	0	0.00224	0
545	100090732|F|0-19:C>T-19:C>T	1	3639684	0.00196	0.00148	0	0.01111	0	0	0	0	0.01111	0	0	0.00222
546	3057015|F|0-19:A>G-19:A>G	1	3653075	0.01703	0.01188	0.06667	0.04444	0.02222	0	0.02222	0.01111	0	0.02222	0.01119	0.01222
547	3438122|F|0-44:G>A-44:G>A	1	3669860	0.00262	0.00297	0	0	0	0	0	0	0	0	0.00447	0.00222
548	3447912|F|0-62:C>G-62:C>G	1	3674986	0.00065488	0.00074239	0	0	0	0	0	0	0	0	0.00224	0
549	4392000|F|0-66:A>G-66:A>G	1	3675081	0.00196	0.00148	0.01111	0	0	0	0	0	0	0	0.00224	0.00111
550	4384115|F|0-41:C>T-41:C>T	1	3677253	0	0	0	0	0	0	0	0	0	0	0	0
551	4384115|F|0-60:C>T-60:C>T	1	3677253	0.00131	0.00148	0	0	0.01111	0	0	0	0	0	0.00447	0
552	3057313|F|0-22:C>T-22:C>T	1	3677892	0.01441	0.01336	0.03333	0.01111	0	0.01111	0.01111	0.02222	0.02222	0.01111	0.01566	0.01222
553	9726657|F|0-63:A>T-63:A>T	1	3681411	0	0	0	0	0	0	0	0	0	0	0	0
554	3447900|F|0-8:C>T-8:C>T	1	3683271	0.01113	0.00742	0.03333	0.04444	0.01111	0	0.01111	0	0.02222	0.01111	0.00671	0.00778
555	4393014|F|0-66:C>T-66:C>T	1	3688375	0.01768	0.01411	0.04444	0.04444	0	0	0.01111	0.01111	0.03333	0.02222	0.00895	0.01667
556	45545968|F|0-14:A>G-14:A>G	1	3696814	0	0	0	0	0	0	0	0	0	0	0	0
557	3050053|F|0-18:T>C-18:T>C	1	3707611	0.00589	0.00594	0	0.01111	0	0	0	0	0	0.02222	0.00671	0.00556
558	3050053|F|0-6:A>G-6:A>G	1	3707611	0.0131	0.01336	0.01111	0.01111	0	0	0	0.03333	0.02222	0	0.00895	0.01556
559	3992877|F|0-60:C>G-60:C>G	1	3717227	0	0	0	0	0	0	0	0	0	0	0	0
560	4393169|F|0-59:A>G-59:A>G	1	3721363	0.01179	0.01188	0	0.02222	0.02222	0	0.02222	0	0.01111	0.02222	0.01119	0.01222
561	3440773|F|0-17:A>G-17:A>G	1	3721429	0.01048	0.00668	0.03333	0.04444	0.02222	0	0	0	0	0.01111	0.01119	0.00444
562	5400763|F|0-34:G>A-34:G>A	1	3740229	0.00786	0.00594	0.03333	0.01111	0	0	0	0	0.02222	0	0.00224	0.00778
563	5407479|F|0-7:C>G-7:C>G	1	3740295	0.00196	0.00074239	0.01111	0.01111	0	0	0	0	0	0	0.00224	0
564	3447154|F|0-5:T>A-5:T>A	1	3759779	0.00065488	0	0	0.01111	0	0	0	0	0	0	0	0
565	3447154|F|0-6:G>A-6:G>A	1	3759779	0	0	0	0	0	0	0	0	0	0	0	0
566	5401568|F|0-44:C>T-44:C>T	1	3789693	0.00196	0.00074239	0.01111	0.01111	0	0	0	0	0	0	0.00224	0
567	3050199|F|0-48:C>T-48:C>T	1	3821709	0.01441	0.01114	0.03333	0.04444	0.02222	0	0.01111	0.02222	0	0.03333	0.01566	0.00889
568	3049496|F|0-20:T>C-20:T>C	1	3822206	0.01113	0.00817	0.02222	0.04444	0	0	0.02222	0.01111	0	0.02222	0.00895	0.00778
569	6997368|F|0-65:G>A-65:G>A	1	3822206	0.00262	0.00297	0	0	0.01111	0	0	0	0.01111	0	0.00224	0.00333
570	3445114|F|0-19:T>A-19:T>A	1	3822272	0.00196	0.00148	0	0.01111	0.01111	0	0	0	0	0	0.00224	0.00111
571	3448180|F|0-37:G>A-37:G>A	1	3822272	0	0	0	0	0	0	0	0	0	0	0	0
572	3450383|F|0-9:T>G-9:T>G	1	3843035	0.01113	0.00742	0.02222	0.05556	0.01111	0	0.01111	0.01111	0.01111	0.01111	0.00895	0.00667
573	3441690|F|0-12:G>A-12:G>A	1	3859401	0.00393	0.00445	0	0	0	0	0.01111	0	0.01111	0.02222	0.00224	0.00556
574	3441690|F|0-6:T>C-6:T>C	1	3859401	0.00327	0.00297	0	0.01111	0	0.01111	0	0.01111	0.01111	0	0.00224	0.00333
575	3447727|F|0-19:T>G-19:T>G	1	3885284	0.0072	0.00371	0.02222	0.04444	0	0	0	0	0	0	0.00671	0.00222
576	3447727|F|0-49:T>G-49:T>G	1	3885284	0.00196	0.00074239	0.02222	0	0	0	0	0	0	0	0	0.00111
577	3443595|F|0-49:C>T-49:C>T	1	3886895	0.00131	0.00148	0	0	0	0	0	0	0	0	0	0.00222
578	3063666|F|0-40:T>C-40:T>C	1	3886970	0.00982	0.00891	0.02222	0.01111	0.01111	0.01111	0.01111	0.02222	0	0	0.01119	0.00778
579	3764245|F|0-24:C>T-24:C>T	1	3894640	0.00327	0.00223	0.02222	0	0	0	0	0	0.01111	0	0	0.00333
580	3764245|F|0-27:G>A-27:G>A	1	3894640	0.48199	0.47736	0.53333	0.5	0.46667	0.47778	0.48889	0.47778	0.45556	0.47778	0.48322	0.47444
581	9746297|F|0-32:G>A-32:G>A	1	3895640	0.03012	0.02598	0.06667	0.05556	0.03333	0	0.02222	0.03333	0.03333	0	0.02685	0.02556
582	9746297|F|0-45:C>T-45:C>T	1	3895640	0	0	0	0	0	0	0	0	0	0	0	0
583	3063156|F|0-43:C>T-43:C>T	1	3920702	0.00393	0.00297	0	0.02222	0	0	0	0.01111	0.03333	0	0	0.00444
584	3052582|F|0-19:A>T-19:A>T	1	3923678	0	0	0	0	0	0	0	0	0	0	0	0
585	3052582|F|0-67:T>C-67:T>C	1	3923678	0.00393	0.00223	0.02222	0.01111	0	0.01111	0	0	0	0	0.00447	0.00111
586	3440819|F|0-9:C>T-9:C>T	1	3926672	0.00327	0.00223	0.02222	0	0	0.01111	0	0	0	0	0.00447	0.00111
587	3759310|F|0-53:G>T-53:G>T	1	3941601	0.00131	0.00074239	0	0.01111	0	0	0	0	0	0	0.00224	0
588	4391959|F|0-20:G>A-20:G>A	1	3946252	0.00262	0.00297	0	0	0	0	0	0	0	0.01111	0	0.00444
589	4391959|F|0-25:T>C-25:T>C	1	3946252	0.00458	0.00297	0.02222	0.01111	0	0.01111	0	0	0	0	0.00447	0.00222
590	3055763|F|0-35:A>G-35:A>G	1	3946648	0.01244	0.01039	0.02222	0.03333	0	0.01111	0.01111	0.01111	0	0.02222	0.01119	0.01
591	3998004|F|0-21:A>G-21:A>G	1	3947060	0.00262	0.00074239	0.01111	0.02222	0	0	0	0	0	0	0.00224	0
592	9754889|F|0-49:G>A-49:G>A	1	3947060	0.00065488	0	0.01111	0	0	0	0	0	0	0	0	0
593	3756076|F|0-30:A>G-30:A>G	1	3956183	0.00393	0.00223	0.02222	0.01111	0	0	0	0	0	0	0.00224	0.00222
594	3054317|F|0-28:C>T-28:C>T	1	3956241	0.01506	0.01039	0.04444	0.05556	0.01111	0	0.02222	0.01111	0.01111	0.01111	0.01119	0.01
595	3060280|F|0-42:C>T-42:C>T	1	3969242	0.0072	0.00594	0.01111	0.02222	0	0.01111	0.01111	0	0.01111	0	0.01119	0.00333
596	3057583|F|0-49:C>T-49:C>T	1	3977248	0.00655	0.00594	0.01111	0.01111	0	0	0.01111	0.01111	0.01111	0	0.00447	0.00667
597	3998857|F|0-25:G>T-25:G>T	1	3981466	0.00065488	0.00074239	0	0	0	0	0.01111	0	0	0	0	0.00111
598	3770207|F|0-18:C>G-18:C>G	1	3999080	0.01113	0.00891	0.02222	0.03333	0	0.01111	0	0	0.01111	0.02222	0.00671	0.01
599	3444034|F|0-11:T>A-11:T>A	1	3999110	0	0	0	0	0	0	0	0	0	0	0	0
600	3993006|F|0-10:T>C-10:T>C	1	4024667	0.00393	0.00371	0.01111	0	0	0.01111	0	0	0.01111	0.03333	0.00224	0.00444
601	19319117|F|0-7:G>A-7:G>A	1	4048467	0.00851	0.00817	0.01111	0.01111	0	0	0	0.01111	0.01111	0	0.00895	0.00778
602	9745063|F|0-29:G>A-29:G>A	1	4048533	0.00131	0	0.01111	0.01111	0	0	0	0	0	0	0	0
603	4387737|F|0-40:T>C-40:T>C	1	4048823	0	0	0	0	0	0	0	0	0	0	0	0
604	3449142|F|0-15:T>A-15:T>A	1	4058969	0.00065488	0	0	0.01111	0	0	0	0	0	0	0	0
605	3449142|F|0-52:A>C-52:A>C	1	4058969	0.00589	0.00371	0.03333	0.01111	0.01111	0	0	0	0	0	0.00447	0.00333
606	4393464|F|0-17:G>C-17:G>C	1	4072909	0.00196	0.00223	0	0	0.01111	0	0	0.01111	0	0	0.00447	0.00111
607	6993255|F|0-32:T>C-32:T>C	1	4077275	0.01113	0.00965	0.02222	0.02222	0.01111	0	0.01111	0.03333	0	0	0.00895	0.01
608	4384333|F|0-61:C>A-61:C>A	1	4077341	0.01244	0.01039	0.03333	0.02222	0	0.01111	0.02222	0.01111	0.01111	0.01111	0.00895	0.01111
609	3048958|F|0-59:G>A-59:G>A	1	4079236	0.01179	0.01039	0.01111	0.03333	0.01111	0	0.01111	0.01111	0.01111	0	0.01119	0.01
610	9743059|F|0-17:T>A-17:T>A	1	4080157	0.00196	0.00074239	0.01111	0.01111	0	0	0	0	0	0	0.00224	0
611	3052848|F|0-26:G>A-26:G>A	1	4091795	0.01375	0.01188	0.03333	0.02222	0.01111	0	0.03333	0.01111	0.01111	0	0.01119	0.01222
612	5398767|F|0-67:A>G-67:A>G	1	4094439	0.00655	0.00668	0	0.01111	0	0	0	0	0.01111	0	0.00447	0.00778
613	3050190|F|0-28:A>C-28:A>C	1	4101903	0.00393	0.00297	0.01111	0.01111	0	0	0.01111	0	0	0	0.00447	0.00222
614	3061326|F|0-66:C>T-66:C>T	1	4130645	0.00327	0.00297	0.01111	0	0	0	0	0	0	0.01111	0.00447	0.00222
615	5402637|F|0-8:T>C-8:T>C	1	4130711	0.00262	0.00223	0.01111	0	0	0	0	0	0	0	0.00224	0.00222
616	3991150|F|0-41:C>T-41:C>T	1	4140115	0.00786	0.00668	0.02222	0.01111	0.02222	0	0.01111	0.01111	0	0	0.00671	0.00667
617	3058528|F|0-19:C>T-19:C>T	1	4143515	0.00131	0	0.01111	0.01111	0	0	0	0	0	0	0	0
618	3448465|F|0-12:T>C-12:T>C	1	4153154	0.00589	0.00668	0	0	0.01111	0	0.01111	0	0	0.01111	0.00671	0.00667
619	9748605|F|0-64:C>T-64:C>T	1	4168584	0.00262	0.00148	0	0.02222	0	0	0.01111	0	0	0	0.00224	0.00111
620	3753722|F|0-41:G>T-41:G>T	1	4178388	0.00327	0	0.02222	0.03333	0	0	0	0	0	0	0	0
621	45546120|F|0-36:T>C-36:T>C	1	4183912	0.00196	0.00223	0	0	0.01111	0	0.01111	0	0	0	0.00447	0.00111
622	5405445|F|0-68:T>A-68:T>A	1	4183912	0.00262	0.00223	0.01111	0	0	0	0	0	0	0	0.00447	0.00111
623	5405446|F|0-27:G>C-27:G>C	1	4183912	0.00065488	0.00074239	0	0	0	0	0	0	0.01111	0	0	0.00111
624	3050343|F|0-56:C>A-56:C>A	1	4209763	0.00196	0.00074239	0.02222	0	0	0	0	0	0	0	0.00224	0
625	3050343|F|0-64:A>T-64:A>T	1	4209763	0.00589	0.00297	0.03333	0.02222	0	0	0	0.01111	0	0	0.00224	0.00333
626	100090458|F|0-54:A>C-54:A>C	1	4227616	0	0	0	0	0	0	0	0	0	0	0	0
627	12386504|F|0-64:A>G-64:A>G	1	4227616	0.00262	0.00223	0	0.01111	0	0	0	0	0	0.01111	0	0.00333
628	3447815|F|0-53:C>T-53:C>T	1	4227910	0.00131	0.00074239	0.01111	0	0	0	0	0	0	0	0	0.00111
629	9753681|F|0-6:T>C-6:T>C	1	4227910	0.00065488	0	0.01111	0	0	0	0	0	0	0	0	0
630	3753899|F|0-5:A>T-5:A>T	1	4238497	0.00131	0	0.01111	0.01111	0	0	0	0	0	0	0	0
631	5397266|F|0-65:A>G-65:A>G	1	4246696	0.00851	0.00445	0.04444	0.03333	0.01111	0.01111	0	0	0	0	0.00895	0.00222
632	4393528|F|0-68:T>A-68:T>A	1	4259197	0.00131	0.00074239	0	0.01111	0.01111	0	0	0	0	0	0.00224	0
633	30808664|F|0-34:G>A-34:G>A	1	4275215	0.00262	0.00297	0	0	0	0	0.01111	0	0	0	0.00224	0.00333
634	3058738|F|0-49:T>A-49:T>A	1	4277994	0.02816	0.02598	0.03333	0.05556	0.02222	0.01111	0.01111	0.02222	0.03333	0.03333	0.02237	0.02778
635	3762814|F|0-50:A>T-50:A>T	1	4278067	0.0072	0.00594	0.02222	0.01111	0	0	0	0.01111	0.02222	0.01111	0.00224	0.00778
636	3055654|F|0-7:C>G-7:C>G	1	4301467	0.00851	0.00594	0.02222	0.03333	0	0	0.01111	0.01111	0	0	0.00895	0.00444
637	3053886|F|0-62:T>A-62:T>A	1	4314403	0	0	0	0	0	0	0	0	0	0	0	0
638	5398610|F|0-18:C>T-18:C>T	1	4324480	0.00589	0.00445	0.03333	0	0	0.01111	0	0.01111	0	0	0.00671	0.00333
639	5398610|F|0-62:G>A-62:G>A	1	4324480	0.00393	0.00445	0	0	0	0.01111	0	0	0	0	0.00895	0.00222
640	3052619|F|0-35:T>C-35:T>C	1	4380572	0.00524	0.00371	0.02222	0.01111	0	0	0	0.01111	0	0.01111	0.00447	0.00333
641	3761871|F|0-44:C>T-44:C>T	1	4380737	0.00327	0.00223	0.02222	0	0	0	0	0	0	0	0.00447	0.00111
642	5401114|F|0-25:G>A-25:G>A	1	4390525	0.00065488	0.00074239	0	0	0	0	0	0	0	0	0	0.00111
643	5401114|F|0-59:C>A-59:C>A	1	4390525	0.00458	0.00148	0.03333	0.02222	0	0	0	0	0	0	0.00224	0.00111
644	4392350|F|0-54:C>T-54:C>T	1	4390591	0.00065488	0.00074239	0	0	0	0	0	0	0	0	0	0.00111
645	3446888|F|0-48:A>G-48:A>G	1	4404383	0.00786	0.00891	0	0	0.01111	0.01111	0	0	0.01111	0.01111	0.01566	0.00556
646	19322324|F|0-67:A>T-67:A>T	1	4404449	0	0	0	0	0	0	0	0	0	0	0	0
647	3988266|F|0-53:C>T-53:C>T	1	4404449	0.00458	0.00223	0.02222	0.02222	0	0	0	0	0	0	0.00224	0.00222
648	3988266|F|0-68:T>A-68:T>A	1	4404449	0.00327	0.00297	0	0.01111	0	0	0	0	0	0	0.00671	0.00111
649	3451557|F|0-17:T>G-17:T>G	1	4419320	0.0131	0.01039	0.04444	0.02222	0	0	0.01111	0.02222	0.01111	0	0.01342	0.00889
650	3050429|F|0-61:A>G-61:A>G	1	4423838	0.02227	0.0193	0.03333	0.05556	0	0.01111	0.02222	0.03333	0.01111	0.04444	0.00671	0.02556
651	3452383|F|0-15:C>G-15:C>G	1	4437966	0.01834	0.01411	0.03333	0.06667	0.01111	0.01111	0.01111	0.02222	0.01111	0.03333	0.00895	0.01667
652	3440705|F|0-13:C>T-13:C>T	1	4446485	0.00065488	0.00074239	0	0	0	0	0	0.01111	0	0	0	0.00111
653	3450162|F|0-43:G>T-43:G>T	1	4486246	0.00327	0.00148	0.01111	0.02222	0	0	0.01111	0	0	0	0.00224	0.00111
654	3052952|F|0-5:A>G-5:A>G	1	4488061	0.01375	0.01188	0.02222	0.03333	0	0.01111	0.02222	0.01111	0.01111	0	0.01566	0.01
655	3053446|F|0-34:G>A-34:G>A	1	4495504	0.01113	0.00965	0.01111	0.03333	0.01111	0	0.03333	0	0.01111	0	0.00671	0.01111
656	9750298|F|0-55:A>G-55:A>G	1	4503553	0.00065488	0	0.01111	0	0	0	0	0	0	0	0	0
657	3771971|F|0-18:G>A-18:G>A	1	4509942	0.00393	0.00223	0.02222	0.01111	0	0	0	0	0	0	0.00224	0.00222
658	3449667|F|0-6:C>T-6:C>T	1	4509989	0.00131	0.00074239	0.01111	0	0	0	0	0.01111	0	0	0	0.00111
659	3759280|F|0-20:C>T-20:C>T	1	4510775	0.00393	0.00148	0.01111	0.03333	0	0	0	0	0	0	0.00224	0.00111
660	9746396|F|0-33:G>A-33:G>A	1	4515702	0.00589	0.00445	0.02222	0.01111	0	0	0	0	0	0	0.00447	0.00444
661	3048740|F|0-19:C>T-19:C>T	1	4518260	0.01113	0.00817	0.04444	0.02222	0	0	0.02222	0.02222	0.01111	0	0.00447	0.01
662	3048740|F|0-30:G>A-30:G>A	1	4518260	0.01113	0.0052	0.06667	0.04444	0.01111	0	0.01111	0.01111	0	0.01111	0.00671	0.00444
663	3768676|F|0-31:T>G-31:T>G	1	4520880	0.00196	0.00074239	0.01111	0.01111	0	0	0	0	0	0	0	0.00111
664	3768676|F|0-66:T>A-66:T>A	1	4520880	0.01179	0.00817	0.06667	0.01111	0	0.01111	0	0	0	0	0.01119	0.00667
665	3991131|F|0-11:A>C-11:A>C	1	4527238	0.00327	0.00223	0.01111	0.01111	0	0	0	0.01111	0.01111	0	0	0.00333
666	3056304|F|0-51:G>A-51:G>A	1	4537132	0.00196	0.00148	0.01111	0	0	0	0	0	0	0	0.00224	0.00111
667	3056304|F|0-66:T>A-66:T>A	1	4537132	0.00131	0.00148	0	0	0	0.01111	0	0	0	0	0.00447	0
668	3055170|F|0-41:A>C-41:A>C	1	4540466	0.00655	0.00445	0.02222	0.02222	0	0	0	0.01111	0.01111	0	0.00224	0.00556
669	3766027|F|0-31:C>T-31:C>T	1	4541704	0.00065488	0.00074239	0	0	0	0	0	0	0	0	0	0.00111
670	3766027|F|0-50:G>A-50:G>A	1	4541704	0.00262	0.00223	0.01111	0	0	0	0	0.01111	0	0	0.00224	0.00222
671	3766027|F|0-52:A>T-52:A>T	1	4541704	0.00458	0	0.03333	0.04444	0	0	0	0	0	0	0	0
672	3760743|F|0-61:C>T-61:C>T	1	4541770	0.01441	0.00891	0.03333	0.07778	0.02222	0	0.01111	0	0.01111	0	0.01119	0.00778
673	5144216|F|0-12:T>C-12:T>C	1	4562983	0.00917	0.00742	0.01111	0.03333	0.01111	0	0.01111	0.01111	0.01111	0	0.00895	0.00667
674	19322441|F|0-57:G>A-57:G>A	1	4565654	0.00982	0.00742	0.03333	0.02222	0.01111	0	0	0	0	0.01111	0.00671	0.00778
675	3055702|F|0-68:T>C-68:T>C	1	4565654	0.00655	0.0052	0.01111	0.02222	0.01111	0	0.01111	0.01111	0	0	0.00447	0.00556
676	5144391|F|0-53:G>A-53:G>A	1	4565654	0.00393	0.00371	0	0.01111	0	0.01111	0	0	0.01111	0	0.00447	0.00333
677	3450287|F|0-38:G>C-38:G>C	1	4565720	0.00131	0.00074239	0.01111	0	0	0	0	0	0	0	0.00224	0
678	5404971|F|0-44:C>G-44:C>G	1	4565720	0	0	0	0	0	0	0	0	0	0	0	0
679	3055530|F|0-20:A>T-20:A>T	1	4566223	0.00524	0.00148	0.03333	0.03333	0	0	0.01111	0	0.01111	0	0	0.00222
680	100092325|F|0-50:C>T-50:C>T	1	4574605	0.00065488	0.00074239	0	0	0	0.01111	0	0	0	0	0.00224	0
681	45545743|F|0-62:A>C-62:A>C	1	4574605	0.00131	0.00074239	0	0.01111	0	0	0.01111	0	0	0	0	0.00111
682	3057829|F|0-22:C>T-22:C>T	1	4587875	0.00982	0.00742	0.02222	0.03333	0	0	0.01111	0.01111	0.01111	0	0.00895	0.00667
683	4388045|F|0-28:A>G-28:A>G	1	4589533	0.00131	0.00074239	0	0.01111	0	0	0	0.01111	0	0	0	0.00111
684	3058305|F|0-34:C>T-34:C>T	1	4623218	0.01113	0.00891	0.02222	0.03333	0.01111	0	0.02222	0.02222	0.01111	0	0.00895	0.00889
685	3449497|F|0-52:G>A-52:G>A	1	4633228	0.00262	0.00148	0.01111	0.01111	0	0	0	0	0	0	0.00224	0.00111
686	3051838|F|0-24:G>C-24:G>C	1	4635266	0.00655	0.0052	0.02222	0.01111	0	0	0	0.01111	0.01111	0.01111	0.00224	0.00667
687	3062387|F|0-37:G>A-37:G>A	1	4650681	0.00131	0.00074239	0	0.01111	0	0	0	0	0	0	0	0.00111
688	3062387|F|0-44:A>G-44:A>G	1	4650681	0.01113	0.00965	0.03333	0.01111	0	0.02222	0.02222	0.01111	0.02222	0	0.01119	0.00889
689	5141144|F|0-66:A>G-66:A>G	1	4651675	0.0131	0.00965	0.03333	0.04444	0	0.01111	0.01111	0.01111	0.01111	0.01111	0.01119	0.00889
690	3056378|F|0-47:G>A-47:G>A	1	4667941	0.00065488	0	0.01111	0	0	0	0	0	0	0	0	0
691	3056378|F|0-50:C>T-50:C>T	1	4667941	0.00589	0.00371	0.03333	0.01111	0	0	0	0	0.01111	0.01111	0.00224	0.00444
692	3056378|F|0-6:C>A-6:C>A	1	4667941	0	0	0	0	0	0	0	0	0	0	0	0
693	4391732|F|0-35:G>A-35:G>A	1	4713234	0.25933	0.25687	0.26667	0.28889	0.25556	0.24444	0.23333	0.26667	0.26667	0.26667	0.24832	0.26111
694	3758473|F|0-8:T>A-8:T>A	1	4713300	0.13163	0.12992	0.14444	0.14444	0.14444	0.13333	0.14444	0.12222	0.13333	0.12222	0.12752	0.13111
695	3758496|F|0-20:C>T-20:C>T	1	4715517	0.00327	0.00223	0.01111	0.01111	0	0	0	0	0	0	0.00447	0.00111
696	5388509|F|0-7:G>A-7:G>A	1	4715739	0.00327	0.00371	0	0	0.01111	0	0.02222	0	0	0	0.00671	0.00222
697	3452308|F|0-7:T>C-7:T>C	1	4721836	0.00851	0.00594	0.02222	0.03333	0	0	0.01111	0.01111	0.01111	0	0.00447	0.00667
698	3999647|F|0-26:T>C-26:T>C	1	4724160	0.00065488	0.00074239	0	0	0	0	0	0	0	0	0	0.00111
699	9755561|F|0-17:T>C-17:T>C	1	4724160	0.00196	0.00148	0.01111	0	0	0	0	0	0	0	0.00224	0.00111
700	4389324|F|0-42:G>T-42:G>T	1	4725273	0.00458	0.00297	0.02222	0.01111	0.01111	0	0	0	0	0.02222	0.00447	0.00222
701	4389324|F|0-43:A>T-43:A>T	1	4725273	0.00065488	0.00074239	0	0	0	0	0	0	0	0.01111	0	0.00111
702	3058811|F|0-26:A>G-26:A>G	1	4729830	0.01113	0.00742	0.04444	0.03333	0.01111	0	0.02222	0.01111	0.01111	0	0.00671	0.00778
703	3992547|F|0-8:C>T-8:C>T	1	4749778	0.00131	0.00148	0	0	0	0.01111	0	0	0	0	0.00447	0
704	3770856|F|0-39:A>G-39:A>G	1	4750901	0.00524	0.00371	0.02222	0.01111	0	0	0	0.01111	0	0	0.00224	0.00444
705	3756101|F|0-38:C>T-38:C>T	1	4801591	0.00982	0.00891	0.01111	0.02222	0	0	0.01111	0.01111	0	0.03333	0.00224	0.01222
706	30809155|F|0-11:A>G-11:A>G	1	4820687	0.00786	0.00445	0.03333	0.03333	0.01111	0	0	0	0.01111	0	0.00224	0.00556
707	3756798|F|0-10:C>T-10:C>T	1	4829605	0.00196	0.00074239	0.01111	0.01111	0	0	0	0	0	0	0	0.00111
708	3756798|F|0-33:G>A-33:G>A	1	4829605	0.00196	0.00223	0	0	0	0	0	0	0	0	0.00447	0.00111
709	3756798|F|0-39:A>G-39:A>G	1	4829605	0.01048	0.00891	0.02222	0.02222	0.01111	0	0	0.01111	0.01111	0.01111	0.01119	0.00778
710	3994335|F|0-55:G>A-55:G>A	1	4830561	0.01244	0.00965	0.05556	0.01111	0	0.01111	0	0.02222	0.01111	0	0.00671	0.01111
711	3056485|F|0-66:T>C-66:T>C	1	4837247	0.00982	0.00817	0.03333	0.01111	0	0	0.01111	0.03333	0.01111	0	0.00447	0.01
712	5144774|F|0-42:C>G-42:C>G	1	4887747	0	0	0	0	0	0	0	0	0	0	0	0
713	5144774|F|0-54:C>T-54:C>T	1	4887747	0.00655	0.00668	0.01111	0	0.01111	0.01111	0	0	0.01111	0.01111	0.01119	0.00444
714	4393092|F|0-32:T>C-32:T>C	1	4896874	0.00655	0.00594	0.02222	0	0.01111	0	0.01111	0.01111	0	0.01111	0.00671	0.00556
715	9751392|F|0-8:T>G-8:T>G	1	4954563	0.00786	0.0052	0.02222	0.03333	0.01111	0	0.01111	0	0	0	0.00671	0.00444
716	5142277|F|0-58:G>A-58:G>A	1	4958625	0.00393	0.00148	0.03333	0.01111	0	0	0	0	0	0	0.00224	0.00111
717	3053895|F|0-5:T>G-5:T>G	1	4961747	0.00393	0.00148	0.02222	0.02222	0	0	0	0	0	0.01111	0.00224	0.00111
718	3443310|F|0-23:T>C-23:T>C	1	4988652	0.00393	0.00297	0.01111	0.01111	0	0	0	0	0	0	0.00447	0.00222
719	3050168|F|0-37:G>A-37:G>A	1	4988766	0.01179	0.00965	0.02222	0.03333	0	0.01111	0.01111	0.01111	0.01111	0	0.00895	0.01
720	3450140|F|0-65:T>C-65:T>C	1	4989079	0.00262	0.00297	0	0	0.01111	0	0	0	0	0	0.00671	0.00111
721	3056500|F|0-11:G>C-11:G>C	1	4994931	0.00786	0.00594	0.02222	0.02222	0	0	0.01111	0.01111	0.01111	0	0.00447	0.00667
722	3057340|F|0-18:C>A-18:C>A	1	4996154	0.00524	0.00445	0.01111	0.01111	0	0	0.02222	0.01111	0.01111	0	0	0.00667
723	3755749|F|0-46:C>G-46:C>G	1	5004134	0.00327	0.00223	0.02222	0	0	0	0	0	0	0	0.00224	0.00222
724	5403213|F|0-32:G>A-32:G>A	1	5004867	0	0	0	0	0	0	0	0	0	0	0	0
725	5403213|F|0-39:C>T-39:C>T	1	5004867	0.00131	0.00074239	0.01111	0	0	0	0	0	0	0	0.00224	0
726	3051236|F|0-51:T>A-51:T>A	1	5008719	0.00982	0.00891	0.01111	0.02222	0.01111	0	0.01111	0.01111	0.01111	0	0.01119	0.00778
727	3453371|F|0-54:G>A-54:G>A	1	5009222	0.00655	0.00668	0.01111	0	0.01111	0	0	0.01111	0.01111	0	0.00895	0.00556
728	5401905|F|0-12:A>G-12:A>G	1	5009288	0.00131	0.00074239	0	0.01111	0	0	0	0	0	0	0	0.00111
729	4393512|F|0-43:A>G-43:A>G	1	5012203	0.00131	0.00148	0	0	0	0	0	0	0	0	0	0.00222
730	3054359|F|0-59:C>G-59:C>G	1	5017796	0.00786	0.00594	0.01111	0.03333	0	0	0.02222	0.01111	0.01111	0	0.00447	0.00667
731	3990782|F|0-22:G>T-22:G>T	1	5023021	0.00065488	0.00074239	0	0	0	0	0	0	0	0	0	0.00111
732	5399150|F|0-28:C>T-28:C>T	1	5023067	0.00131	0.00148	0	0	0	0	0	0	0	0	0	0.00222
733	5399150|F|0-58:T>A-58:T>A	1	5023067	0.00065488	0.00074239	0	0	0	0	0	0	0	0	0	0.00111
734	3052207|F|0-36:G>T-36:G>T	1	5024760	0.00917	0.00817	0.01111	0.02222	0.01111	0	0.01111	0.01111	0.01111	0	0.00895	0.00778
735	3447706|F|0-17:T>C-17:T>C	1	5027851	0.00524	0.0052	0.01111	0	0	0	0.01111	0	0	0	0.00671	0.00444
736	5400318|F|0-51:G>A-51:G>A	1	5027851	0.00065488	0.00074239	0	0	0	0	0	0	0	0	0	0.00111
737	9754391|F|0-20:G>A-20:G>A	1	5029200	0.00655	0.00445	0.01111	0.03333	0	0	0	0	0	0	0.01119	0.00111
738	45545707|F|0-60:C>G-60:C>G	1	5030423	0.00196	0.00223	0	0	0	0	0	0	0	0.01111	0.00224	0.00222
739	3059042|F|0-14:T>G-14:T>G	1	5030489	0.00262	0.00297	0	0	0.01111	0.01111	0	0	0	0	0.00447	0.00222
740	3059042|F|0-34:A>T-34:A>T	1	5030489	0.01048	0.00817	0.02222	0.03333	0	0	0.02222	0.01111	0.01111	0	0.00671	0.00889
741	3055909|F|0-53:G>T-53:G>T	1	5031798	0.00786	0.00668	0.01111	0.02222	0	0	0.02222	0	0	0	0.00671	0.00667
742	3056169|F|0-32:C>A-32:C>A	1	5031864	0.00589	0.0052	0.01111	0.01111	0	0	0.02222	0	0	0	0.00224	0.00667
743	3056169|F|0-65:A>T-65:A>T	1	5031864	0.00065488	0	0.01111	0	0	0	0	0	0	0	0	0
744	19321761|F|0-58:A>G-58:A>G	1	5039095	0.00131	0.00148	0	0	0	0	0	0.01111	0	0	0	0.00222
745	3051341|F|0-6:C>G-6:C>G	1	5052662	0.00982	0.00594	0.02222	0.05556	0	0	0.01111	0.01111	0.01111	0.01111	0.00447	0.00667
746	5407069|F|0-46:A>G-46:A>G	1	5052662	0.00065488	0	0.01111	0	0	0	0	0	0	0	0	0
747	3442444|F|0-14:A>G-14:A>G	1	5053958	0.00131	0.00148	0	0	0	0	0	0	0	0	0	0.00222
748	3445870|F|0-64:T>G-64:T>G	1	5053958	0.00262	0.00074239	0.02222	0.01111	0	0	0	0	0	0	0.00224	0
749	5141430|F|0-68:T>G-68:T>G	1	5053958	0.00065488	0.00074239	0	0	0	0	0	0	0.01111	0	0	0.00111
750	3999201|F|0-29:C>G-29:C>G	1	5060990	0.00065488	0.00074239	0	0	0.01111	0	0	0	0	0	0.00224	0
751	3995104|F|0-24:T>G-24:T>G	1	5074939	0.00196	0.00074239	0.02222	0	0	0	0	0	0	0	0.00224	0
752	3757977|F|0-16:C>T-16:C>T	1	5084678	0.00524	0.0052	0.01111	0	0.01111	0.01111	0	0	0	0.02222	0.00895	0.00333
753	3053750|F|0-60:T>C-60:T>C	1	5087895	0.00589	0.00594	0.01111	0	0	0	0	0	0.02222	0	0.00224	0.00778
754	3053750|F|0-68:G>T-68:G>T	1	5087895	0	0	0	0	0	0	0	0	0	0	0	0
755	6992404|F|0-42:A>G-42:A>G	1	5096707	0.01506	0.01039	0.06667	0.03333	0.01111	0	0	0.03333	0	0.03333	0.01119	0.01
756	3055404|F|0-60:C>T-60:C>T	1	5104034	0.00524	0.00445	0	0.02222	0	0	0	0	0	0.01111	0.00224	0.00556
757	3055404|F|0-63:A>T-63:A>T	1	5104034	0	0	0	0	0	0	0	0	0	0	0	0
758	5388764|F|0-18:G>A-18:G>A	1	5114186	0.00262	0.00223	0.01111	0	0	0	0	0	0	0	0	0.00333
759	3049988|F|0-9:G>A-9:G>A	1	5124640	0.00786	0.0052	0.02222	0.03333	0	0	0.02222	0.01111	0	0.01111	0.00224	0.00667
760	3048974|F|0-16:G>T-16:G>T	1	5131422	0.00851	0.00371	0.02222	0.06667	0.01111	0	0.01111	0	0	0.01111	0.00671	0.00222
761	3053549|F|0-31:A>C-31:A>C	1	5138646	0.00196	0.00148	0.01111	0	0	0	0	0	0	0	0.00224	0.00111
762	3053549|F|0-49:T>C-49:T>C	1	5138646	0	0	0	0	0	0	0	0	0	0	0	0
763	6996912|F|0-9:C>T-9:C>T	1	5149885	0.00196	0.00148	0.01111	0	0	0	0	0	0	0	0.00224	0.00111
764	5399201|F|0-66:A>C-66:A>C	1	5152259	0.00131	0.00148	0	0	0	0	0	0	0	0.01111	0.00224	0.00111
765	3752734|F|0-64:C>T-64:C>T	1	5166901	0.41781	0.41574	0.43333	0.43333	0.42222	0.41111	0.41111	0.42222	0.41111	0.41111	0.41834	0.41444
766	3752734|F|0-66:C>A-66:C>A	1	5166901	0.00262	0.00297	0	0	0.01111	0	0	0	0.02222	0	0.00224	0.00333
767	9754623|F|0-38:G>A-38:G>A	1	5168164	0	0	0	0	0	0	0	0	0	0	0	0
768	5140202|F|0-12:C>T-12:C>T	1	5171216	0.00131	0.00074239	0.01111	0	0	0	0	0	0	0	0.00224	0
769	5404632|F|0-45:G>A-45:G>A	1	5171216	0	0	0	0	0	0	0	0	0	0	0	0
770	3054173|F|0-12:G>A-12:G>A	1	5183713	0.00655	0.0052	0.02222	0.01111	0.01111	0	0.01111	0.01111	0.01111	0	0.00671	0.00444
771	5396424|F|0-7:T>G-7:T>G	1	5200695	0	0	0	0	0	0	0	0	0	0	0	0
772	3998406|F|0-16:T>A-16:T>A	1	5202326	0.00262	0.00148	0.01111	0.01111	0	0	0	0	0	0	0.00224	0.00111
773	13882087|F|0-13:C>A-13:C>A	1	5206974	0.00065488	0.00074239	0	0	0	0	0	0	0	0	0	0.00111
774	3438603|F|0-8:A>G-8:A>G	1	5209936	0.00327	0.00148	0.02222	0.01111	0	0	0	0	0	0	0.00224	0.00111
775	3446653|F|0-8:G>A-8:G>A	1	5209989	0.00524	0.00371	0.02222	0.01111	0.01111	0	0	0.01111	0.01111	0	0.00447	0.00333
776	3055801|F|0-57:A>G-57:A>G	1	5212473	0.0072	0.00668	0.01111	0.01111	0.01111	0	0.01111	0.01111	0.02222	0	0.00671	0.00667
777	3452556|F|0-38:T>G-38:T>G	1	5226775	0.00917	0.00668	0.02222	0.03333	0	0	0.02222	0.01111	0.01111	0	0.00447	0.00778
778	3452556|F|0-68:G>A-68:G>A	1	5226775	0	0	0	0	0	0	0	0	0	0	0	0
779	9744181|F|0-59:A>C-59:A>C	1	5255650	0	0	0	0	0	0	0	0	0	0	0	0
780	9761316|F|0-5:G>C-5:G>C	1	5267852	0.00196	0.00074239	0.01111	0.01111	0	0	0	0	0	0	0	0.00111
781	3049412|F|0-45:C>T-45:C>T	1	5267918	0.01244	0.01039	0.03333	0.02222	0	0	0.01111	0.01111	0.01111	0.02222	0.00447	0.01333
782	5382639|F|0-27:C>A-27:C>A	1	5268853	0.00589	0.00297	0.04444	0.01111	0.01111	0	0	0	0	0	0.00671	0.00111
783	3052251|F|0-57:A>G-57:A>G	1	5269302	0.0131	0.01114	0.03333	0.02222	0	0	0.03333	0.01111	0.02222	0	0.00671	0.01333
784	3453480|F|0-65:T>G-65:T>G	1	5278128	0.0072	0.00668	0.01111	0.01111	0	0	0.01111	0.02222	0	0.01111	0.00447	0.00778
785	3059978|F|0-35:C>T-35:C>T	1	5289207	0.00982	0.00817	0.01111	0.03333	0.01111	0	0.01111	0.01111	0.01111	0	0.01119	0.00667
786	3059978|F|0-9:A>G-9:A>G	1	5289207	0	0	0	0	0	0	0	0	0	0	0	0
787	3056687|F|0-18:A>G-18:A>G	1	5307272	0.00196	0.00074239	0.01111	0.01111	0	0	0	0	0	0	0.00224	0
788	3056687|F|0-38:A>T-38:A>T	1	5307272	0.00393	0.00223	0	0.03333	0	0	0	0	0	0.02222	0.00224	0.00222
789	3753653|F|0-24:T>C-24:T>C	1	5307338	0	0	0	0	0	0	0	0	0	0	0	0
790	3770619|F|0-27:G>A-27:G>A	1	5315110	0.01113	0.01188	0	0.01111	0.03333	0.01111	0	0.01111	0	0.01111	0.01566	0.01
791	3050698|F|0-25:T>C-25:T>C	1	5323088	0.00851	0.00742	0.01111	0.02222	0	0	0	0	0.01111	0.01111	0.00671	0.00778
792	3050698|F|0-31:G>T-31:G>T	1	5323088	0.00065488	0.00074239	0	0	0	0	0	0	0	0	0	0.00111
793	3053743|F|0-57:C>T-57:C>T	1	5343586	0.00458	0.00371	0.01111	0.01111	0	0	0	0	0.01111	0.01111	0.00447	0.00333
794	3053743|F|0-8:T>C-8:T>C	1	5343586	0.00196	0.00148	0.01111	0	0	0	0	0	0	0	0.00224	0.00111
795	3052240|F|0-15:C>T-15:C>T	1	5343652	0.01179	0.00817	0.03333	0.04444	0	0	0	0.01111	0.01111	0.02222	0.00447	0.01
796	3052414|F|0-18:T>C-18:T>C	1	5351674	0.0131	0.01188	0.01111	0.03333	0	0.01111	0.01111	0.01111	0.01111	0.02222	0.01119	0.01222
797	3058671|F|0-34:A>G-34:A>G	1	5365870	0.00458	0.00445	0	0.01111	0.01111	0	0	0	0	0	0.00447	0.00444
798	3053962|F|0-66:G>A-66:G>A	1	5365936	0.00982	0.00965	0.01111	0.01111	0.01111	0	0.01111	0	0.03333	0	0.01566	0.00667
799	3995230|F|0-8:C>A-8:C>A	1	5367019	0.00262	0.00297	0	0	0	0	0.01111	0	0	0.01111	0	0.00444
800	9752142|F|0-16:C>T-16:C>T	1	5367957	0	0	0	0	0	0	0	0	0	0	0	0
801	5399102|F|0-23:A>G-23:A>G	1	5368217	0	0	0	0	0	0	0	0	0	0	0	0
802	5399102|F|0-64:G>A-64:G>A	1	5368217	0.01113	0.00965	0.02222	0.02222	0.01111	0	0.01111	0.01111	0	0.02222	0.01119	0.00889
803	9748900|F|0-48:G>C-48:G>C	1	5389698	0.00655	0.00297	0.05556	0.01111	0.01111	0	0	0	0	0.01111	0.00671	0.00111
804	3996147|F|0-15:C>A-15:C>A	1	5389764	0.0072	0.00371	0.03333	0.03333	0.01111	0	0	0	0	0.01111	0.00447	0.00333
805	5402689|F|0-12:C>T-12:C>T	1	5416730	0	0	0	0	0	0	0	0	0	0	0	0
806	3999673|F|0-56:A>T-56:A>T	1	5423251	0	0	0	0	0	0	0	0	0	0	0	0
807	9759293|F|0-15:C>A-15:C>A	1	5428237	0.00196	0.00223	0	0	0	0.01111	0	0	0	0	0.00447	0.00111
808	100068974|F|0-55:T>C-55:T>C	1	5428303	0.00327	0.00371	0	0	0.01111	0.01111	0	0	0	0	0.00671	0.00222
809	9725997|F|0-39:G>A-39:G>A	1	5430200	0	0	0	0	0	0	0	0	0	0	0	0
810	3056936|F|0-46:G>A-46:G>A	1	5435409	0.00786	0.00742	0	0.02222	0	0.01111	0.01111	0	0.02222	0	0.01119	0.00556
811	3056719|F|0-20:G>A-20:G>A	1	5439318	0.00851	0.00742	0	0.03333	0	0.01111	0.01111	0.01111	0	0.01111	0.00671	0.00778
812	3989683|F|0-15:C>T-15:C>T	1	5461602	0.00524	0.00371	0.02222	0.01111	0	0.01111	0	0.01111	0	0	0.00447	0.00333
813	3452358|F|0-62:G>A-62:G>A	1	5461637	0.01113	0.00817	0.02222	0.04444	0	0	0.02222	0.01111	0.01111	0.01111	0.00447	0.01
814	3055012|F|0-54:A>G-54:A>G	1	5489581	0.00196	0.00148	0.01111	0	0	0	0	0	0	0	0.00447	0
815	3055012|F|0-64:G>A-64:G>A	1	5489581	0	0	0	0	0	0	0	0	0	0	0	0
816	3049409|F|0-12:T>C-12:T>C	1	5501699	0.00262	0.00074239	0.02222	0.01111	0	0	0	0	0	0	0.00224	0
817	3767670|F|0-33:C>T-33:C>T	1	5512790	0.01179	0.01039	0.03333	0.01111	0	0	0	0	0.02222	0.03333	0.00447	0.01333
818	3056725|F|0-10:G>A-10:G>A	1	5548352	0.00262	0.00297	0	0	0.01111	0	0	0	0.01111	0	0.00224	0.00333
819	3056725|F|0-18:T>C-18:T>C	1	5548352	0.01179	0.01039	0.03333	0.01111	0	0	0.01111	0.01111	0	0.03333	0.00895	0.01111
820	3448174|F|0-53:C>G-53:C>G	1	5549586	0.00262	0.00148	0.01111	0.01111	0	0	0	0	0	0	0.00224	0.00111
821	3450959|F|0-47:A>T-47:A>T	1	5558428	0.00524	0.00594	0	0	0	0	0	0.01111	0	0.01111	0.00671	0.00556
822	3453566|F|0-47:A>T-47:A>T	1	5558428	0.0072	0.00594	0	0.03333	0.01111	0	0.01111	0	0.01111	0	0.00671	0.00556
823	3057839|F|0-22:C>T-22:C>T	1	5560569	0.00786	0.0052	0.02222	0.03333	0	0	0.01111	0.01111	0.01111	0	0.00447	0.00556
824	3754084|F|0-59:G>C-59:G>C	1	5560610	0.01048	0.00668	0.05556	0.02222	0.01111	0	0	0.01111	0	0.01111	0.00895	0.00556
825	3048944|F|0-48:G>A-48:G>A	1	5560838	0.01048	0.00817	0.02222	0.03333	0.01111	0	0.01111	0.01111	0	0	0.00671	0.00889
826	3052356|F|0-35:A>G-35:A>G	1	5561529	0.01768	0.01633	0.02222	0.03333	0.01111	0.01111	0.03333	0.01111	0.01111	0.01111	0.01566	0.01667
827	100138870|F|0-43:T>C-43:T>C	1	5562130	0.00065488	0.00074239	0	0	0	0.01111	0	0	0	0	0.00224	0
828	5405100|F|0-21:G>A-21:G>A	1	5562130	0	0	0	0	0	0	0	0	0	0	0	0
829	5405100|F|0-38:A>T-38:A>T	1	5562130	0.00327	0.00148	0.02222	0.01111	0	0	0	0	0	0	0.00224	0.00111
830	3768483|F|0-30:G>A-30:G>A	1	5563404	0.00524	0.00371	0.01111	0.02222	0	0	0	0.01111	0	0.01111	0.00224	0.00444
831	3768483|F|0-55:G>T-55:G>T	1	5563404	0	0	0	0	0	0	0	0	0	0	0	0
832	3049456|F|0-23:G>A-23:G>A	1	5571817	0.00262	0.00223	0	0.01111	0	0	0	0	0.01111	0	0	0.00333
833	3049456|F|0-39:A>C-39:A>C	1	5571817	0.01244	0.00742	0.03333	0.06667	0	0	0.01111	0.01111	0	0.02222	0.00447	0.00889
834	3988319|F|0-28:A>T-28:A>T	1	5572398	0	0	0	0	0	0	0	0	0	0	0	0
835	3988319|F|0-54:G>T-54:G>T	1	5572398	0.00196	0.00074239	0.01111	0.01111	0	0	0	0	0	0	0.00224	0
836	9758013|F|0-7:G>T-7:G>T	1	5573357	0.01375	0.00594	0.06667	0.07778	0.01111	0	0	0.01111	0	0.01111	0.00671	0.00556
837	6993933|F|0-40:C>A-40:C>A	1	5575889	0.00524	0.00371	0.01111	0.02222	0.01111	0	0	0.01111	0	0.01111	0.00447	0.00333
838	3767991|F|0-52:G>A-52:G>A	1	5581264	0.42436	0.4239	0.42222	0.43333	0.42222	0.42222	0.42222	0.42222	0.42222	0.42222	0.42506	0.42333
839	4391662|F|0-42:A>C-42:A>C	1	5585932	0.00196	0.00223	0	0	0	0	0	0	0	0.01111	0	0.00333
840	3754643|F|0-66:A>G-66:A>G	1	5587825	0.01965	0.01485	0.05556	0.05556	0.01111	0	0.01111	0.04444	0.02222	0.02222	0.00895	0.01778
841	3754738|F|0-22:A>G-22:A>G	1	5589239	0.00131	0.00074239	0	0.01111	0	0	0	0	0	0	0	0.00111
842	3999325|F|0-22:A>G-22:A>G	1	5589239	0.00065488	0.00074239	0	0	0	0	0	0	0	0	0.00224	0
843	3442234|F|0-39:C>A-39:C>A	1	5589305	0.00589	0.00297	0.02222	0.03333	0.01111	0	0	0	0	0.01111	0.00671	0.00111
844	3049578|F|0-28:G>A-28:G>A	1	5592865	0.0131	0.01039	0.01111	0.05556	0	0	0.01111	0.01111	0.01111	0.03333	0.00447	0.01333
845	3049578|F|0-32:A>G-32:A>G	1	5592865	0.00196	0.00074239	0.02222	0	0	0	0	0	0	0	0	0.00111
846	3767110|F|0-21:A>G-21:A>G	1	5594032	0.00196	0.00223	0	0	0	0	0	0	0	0.01111	0	0.00333
847	3754643|F|0-45:G>T-45:G>T	1	5605751	0.00327	0.00074239	0.03333	0.01111	0	0	0	0.01111	0	0	0	0.00111
848	45545797|F|0-44:A>C-44:A>C	1	5621517	0	0	0	0	0	0	0	0	0	0	0	0
849	45545797|F|0-63:C>T-63:C>T	1	5621517	0.02358	0.02227	0.02222	0.04444	0.03333	0.01111	0.02222	0.01111	0.02222	0.02222	0.01566	0.02556
850	45545797|F|0-64:C>T-64:C>T	1	5621517	0	0	0	0	0	0	0	0	0	0	0	0
851	3992832|F|0-52:T>G-52:T>G	1	5622584	0.00524	0.00594	0	0	0.01111	0	0.01111	0	0	0	0.00447	0.00667
852	3992832|F|0-66:C>A-66:C>A	1	5622584	0.00262	0.00297	0	0	0.01111	0	0	0	0	0	0.00224	0.00333
853	3453005|F|0-61:C>G-61:C>G	1	5623782	0.01244	0.00891	0.04444	0.03333	0	0	0.01111	0.01111	0	0.01111	0.00671	0.01
854	5399099|F|0-58:G>C-58:G>C	1	5623848	0.00458	0.00223	0.02222	0.02222	0	0	0	0	0	0	0.00224	0.00222
855	3751657|F|0-38:A>G-38:A>G	1	5673805	0.00196	0.00223	0	0	0	0.01111	0	0	0	0	0.00224	0.00222
856	3057721|F|0-32:T>C-32:T>C	1	5692835	0.01506	0.01485	0.02222	0.01111	0.01111	0	0.01111	0.01111	0.01111	0.03333	0.01566	0.01444
857	3057721|F|0-56:G>A-56:G>A	1	5692835	0.0072	0.00742	0	0.01111	0	0	0	0	0.02222	0.01111	0.00447	0.00889
858	5392723|F|0-18:T>A-18:T>A	1	5704742	0.00196	0.00074239	0.01111	0.01111	0	0	0	0	0	0	0.00224	0
859	3056206|F|0-59:A>G-59:A>G	1	5708746	0.00327	0.00297	0	0.01111	0	0	0.01111	0	0	0.01111	0.00224	0.00333
860	3763207|F|0-35:T>C-35:T>C	1	5720284	0.00982	0.00742	0.01111	0.04444	0.01111	0	0	0	0.01111	0.01111	0.00671	0.00778
861	3052304|F|0-65:T>C-65:T>C	1	5720350	0.01703	0.01336	0.02222	0.06667	0	0	0.01111	0.02222	0.01111	0	0.0179	0.01111
862	3051679|F|0-48:C>T-48:C>T	1	5720551	0.01441	0.01039	0.04444	0.04444	0	0.01111	0	0	0.01111	0.01111	0.01119	0.01
863	4393098|F|0-33:A>T-33:A>T	1	5721683	0.00196	0.00148	0	0.01111	0	0	0.01111	0	0	0	0	0.00222
864	3055916|F|0-7:A>G-7:A>G	1	5730215	0.00655	0.0052	0	0.03333	0	0	0.01111	0.01111	0	0.01111	0.00447	0.00556
865	3443757|F|0-60:T>A-60:T>A	1	5744328	0.01572	0.01114	0.03333	0.06667	0.01111	0	0.01111	0.01111	0.02222	0.01111	0.00895	0.01222
866	3048535|F|0-50:G>A-50:G>A	1	5762028	0.01048	0.00594	0.03333	0.05556	0	0	0.02222	0	0.01111	0.01111	0.00671	0.00556
867	3048535|F|0-9:A>C-9:A>C	1	5762028	0.06614	0.06088	0.1	0.11111	0.05556	0.05556	0.06667	0.05556	0.06667	0.06667	0.05817	0.06222
868	5140768|F|0-15:T>A-15:T>A	1	5765677	0.00655	0.00371	0.03333	0.02222	0	0	0.01111	0	0	0.01111	0.00447	0.00333
869	5402916|F|0-12:T>C-12:T>C	1	5768451	0.00262	0.00223	0.01111	0	0	0	0	0	0	0.01111	0.00224	0.00222
870	9746030|F|0-52:C>T-52:C>T	1	5777132	0.00327	0.00223	0	0.02222	0	0	0	0	0	0	0.00447	0.00111
871	3762099|F|0-51:T>A-51:T>A	1	5790926	0.00262	0.00148	0.01111	0.01111	0	0	0	0.01111	0	0	0	0.00222
872	9747761|F|0-18:G>A-18:G>A	1	5792347	0.00982	0.00965	0	0.02222	0	0.01111	0	0	0.02222	0	0.00447	0.01222
873	4387400|F|0-31:G>C-31:G>C	1	5801617	0.00131	0.00148	0	0	0.01111	0	0	0.01111	0	0	0.00224	0.00111
874	3445095|F|0-67:A>G-67:A>G	1	5801653	0.074	0.07201	0.08889	0.08889	0.04444	0.1	0.1	0.04444	0.06667	0.07778	0.06711	0.07444
875	3445095|F|0-6:G>A-6:G>A	1	5801653	0.00524	0.00371	0.01111	0.02222	0	0.01111	0	0	0.01111	0.01111	0.00224	0.00444
876	4386902|F|0-26:A>G-26:A>G	1	5809507	0.01768	0.01336	0.04444	0.05556	0.01111	0.02222	0.02222	0.01111	0	0	0.02461	0.00778
877	3053508|F|0-55:G>A-55:G>A	1	5811690	0.02358	0.01707	0.04444	0.1	0.02222	0.02222	0	0.01111	0.01111	0.01111	0.02237	0.01444
878	5142286|F|0-18:G>A-18:G>A	1	5811690	0.01048	0.00965	0.03333	0	0.01111	0	0	0.02222	0.01111	0	0.00895	0.01
879	3760092|F|0-10:T>A-10:T>A	1	5811834	0.00131	0.00148	0	0	0.01111	0	0	0	0	0	0.00447	0
880	5393675|F|0-8:C>T-8:C>T	1	5813198	0.00065488	0.00074239	0	0	0	0	0	0	0	0	0	0.00111
881	45545594|F|0-22:A>C-22:A>C	1	5825173	0.00065488	0.00074239	0	0	0	0	0	0	0	0	0	0.00111
882	3050493|F|0-18:C>T-18:C>T	1	5837563	0.00262	0.00148	0.01111	0.01111	0	0	0	0	0	0	0	0.00222
883	3050493|F|0-41:C>T-41:C>T	1	5837563	0.00589	0.00297	0.04444	0.01111	0	0	0	0	0	0	0.00224	0.00333
884	3050493|F|0-50:C>T-50:C>T	1	5837563	0.00327	0.00148	0.02222	0.01111	0.01111	0	0	0.01111	0	0	0.00224	0.00111
885	3050861|F|0-39:T>C-39:T>C	1	5837629	0.01179	0.00742	0.04444	0.04444	0.01111	0.01111	0.03333	0	0.01111	0	0.01119	0.00556
886	3752353|F|0-26:A>T-26:A>T	1	5851537	0.00196	0.00148	0	0.01111	0	0	0	0	0	0	0.00224	0.00111
887	3769576|F|0-18:C>T-18:C>T	1	5877956	0.01965	0.01485	0.05556	0.05556	0.01111	0	0.01111	0.01111	0.01111	0.03333	0.01342	0.01556
888	3769576|F|0-59:T>C-59:T>C	1	5877956	0.00393	0.00223	0.01111	0.02222	0	0	0	0	0	0	0	0.00333
889	5385733|F|0-7:A>G-7:A>G	1	5878972	0.00065488	0	0.01111	0	0	0	0	0	0	0	0	0
890	3763151|F|0-32:A>G-32:A>G	1	5886587	0.00851	0.00817	0	0.02222	0	0.01111	0	0.02222	0.02222	0.02222	0.00224	0.01111
891	3763151|F|0-57:G>A-57:G>A	1	5886587	0.00065488	0.00074239	0	0	0	0	0	0	0	0	0	0.00111
892	3763151|F|0-66:G>A-66:G>A	1	5886587	0.00196	0.00148	0	0.01111	0	0	0	0	0	0	0.00224	0.00111
893	9745553|F|0-53:T>C-53:T>C	1	5896630	0.00327	0.00223	0.01111	0.01111	0	0	0	0	0	0	0.00447	0.00111
894	3452114|F|0-24:G>T-24:G>T	1	5933518	0.01048	0.00742	0.02222	0.04444	0.01111	0	0	0	0.01111	0.02222	0.00895	0.00667
895	6993278|F|0-29:C>A-29:C>A	1	5933666	0.00458	0.00371	0.01111	0.01111	0	0	0	0	0	0	0.00224	0.00444
896	3050566|F|0-12:C>T-12:C>T	1	5933732	0.01113	0.00891	0.02222	0.03333	0	0.02222	0.01111	0	0	0.01111	0.00895	0.00889
897	3050566|F|0-54:G>A-54:G>A	1	5933732	0.00458	0.00223	0.03333	0.01111	0	0	0	0	0	0	0.00224	0.00222
898	45545576|F|0-10:A>G-10:A>G	1	5937142	0.00393	0.00297	0.02222	0	0	0	0	0	0.02222	0	0	0.00444
899	3055138|F|0-65:C>T-65:C>T	1	5947607	0.0072	0.0052	0.01111	0.03333	0	0	0	0	0	0.01111	0	0.00778
900	3048542|F|0-14:C>T-14:C>T	1	5968998	0.00786	0.0052	0.02222	0.03333	0	0	0	0	0	0.02222	0.00224	0.00667
901	3063433|F|0-18:T>G-18:T>G	1	5972775	0.01899	0.01485	0.03333	0.06667	0.01111	0	0.02222	0.02222	0.02222	0.02222	0.01119	0.01667
902	3766396|F|0-20:G>C-20:G>C	1	5972841	0.00982	0.00742	0.03333	0.02222	0	0	0	0	0.01111	0.02222	0.00224	0.01
903	21590263|F|0-52:C>T-52:C>T	1	5985851	0	0	0	0	0	0	0	0	0	0	0	0
904	3050445|F|0-46:G>A-46:G>A	1	5985851	0.00262	0.00223	0.01111	0	0	0	0	0	0	0.01111	0.00224	0.00222
905	3050445|F|0-58:A>G-58:A>G	1	5985851	0	0	0	0	0	0	0	0	0	0	0	0
906	3061807|F|0-49:G>T-49:G>T	1	6012674	0.00196	0.00148	0	0.01111	0	0	0	0	0	0	0.00224	0.00111
907	9751875|F|0-17:A>G-17:A>G	1	6019511	0.00524	0.00371	0.02222	0.01111	0.02222	0	0	0.01111	0	0	0.00671	0.00222
908	3049563|F|0-12:C>T-12:C>T	1	6019563	0.00327	0.00223	0.01111	0.01111	0	0.01111	0.01111	0	0	0	0.00224	0.00222
909	3049563|F|0-36:C>T-36:C>T	1	6019563	0.01113	0.00594	0.03333	0.06667	0.01111	0	0.02222	0.01111	0	0	0.00447	0.00667
910	3049563|F|0-59:A>C-59:A>C	1	6019563	0	0	0	0	0	0	0	0	0	0	0	0
911	3757717|F|0-47:C>A-47:C>A	1	6020217	0.00327	0.00148	0.02222	0.01111	0	0	0	0	0	0	0.00224	0.00111
912	3452218|F|0-29:C>T-29:C>T	1	6085381	0.01244	0.00742	0.03333	0.06667	0	0	0.03333	0.01111	0	0.01111	0.00224	0.01
913	9754499|F|0-26:C>G-26:C>G	1	6101649	0	0	0	0	0	0	0	0	0	0	0	0
914	3049466|F|0-49:T>C-49:T>C	1	6101862	0.01899	0.01188	0.05556	0.08889	0	0	0.02222	0.02222	0	0.02222	0.00447	0.01556
915	3055878|F|0-21:A>G-21:A>G	1	6103561	0.00131	0	0.02222	0	0	0	0	0	0	0	0	0
916	5402214|F|0-26:A>C-26:A>C	1	6103561	0.00065488	0	0	0.01111	0	0	0	0	0	0	0	0
917	3768772|F|0-19:G>C-19:G>C	1	6105686	0	0	0	0	0	0	0	0	0	0	0	0
918	3770250|F|0-18:A>G-18:A>G	1	6105752	0.00393	0.00223	0.02222	0.01111	0	0	0	0	0	0	0.00447	0.00111
919	3058782|F|0-38:G>T-38:G>T	1	6116169	0.00131	0.00074239	0	0.01111	0	0	0	0	0	0.01111	0	0.00111
920	9758843|F|0-63:C>T-63:C>T	1	6116169	0.00393	0.00371	0.01111	0	0	0	0	0	0	0	0.00447	0.00333
921	3061757|F|0-15:C>T-15:C>T	1	6121821	0.01179	0.01039	0.01111	0.03333	0.01111	0	0	0.01111	0.02222	0.02222	0.00895	0.01111
922	3061757|F|0-43:G>A-43:G>A	1	6121821	0.00262	0.00148	0.01111	0.01111	0	0	0	0	0	0	0.00224	0.00111
923	3755773|F|0-41:T>A-41:T>A	1	6123894	0.00262	0.00074239	0.02222	0.01111	0	0	0	0	0	0	0.00224	0
924	3444237|F|0-54:A>G-54:A>G	1	6125329	0.00393	0.00223	0.03333	0	0	0	0	0	0	0	0.00224	0.00222
925	3049190|F|0-37:G>C-37:G>C	1	6125395	0.00131	0	0.01111	0.01111	0	0	0	0	0	0	0	0
926	3049190|F|0-54:T>C-54:T>C	1	6125395	0.00131	0.00148	0	0	0	0	0	0	0	0	0	0.00222
927	3049190|F|0-6:G>C-6:G>C	1	6125395	0.00327	0.00148	0.02222	0.01111	0	0	0	0	0	0	0.00224	0.00111
928	6992494|F|0-49:G>A-49:G>A	1	6148751	0.00131	0.00074239	0	0.01111	0	0	0	0	0	0	0.00224	0
929	3754729|F|0-37:T>C-37:T>C	1	6157553	0.00065488	0.00074239	0	0	0	0	0.01111	0	0	0	0	0.00111
930	3754729|F|0-51:G>A-51:G>A	1	6157553	0.00262	0.00223	0.01111	0	0	0	0.01111	0.01111	0	0	0.00224	0.00222
931	3991144|F|0-21:C>T-21:C>T	1	6173690	0.00458	0.00445	0.01111	0	0	0	0	0	0	0.01111	0.00224	0.00556
932	3764157|F|0-10:G>A-10:G>A	1	6189135	0.00786	0.0052	0.01111	0.04444	0	0	0.01111	0	0	0.01111	0.00224	0.00667
933	3764041|F|0-18:A>G-18:A>G	1	6201729	0.0275	0.0245	0.05556	0.04444	0.04444	0	0.01111	0.02222	0.02222	0.04444	0.02685	0.02333
934	3445048|F|0-23:G>A-23:G>A	1	6213139	0.00131	0	0.01111	0.01111	0	0	0	0	0	0	0	0
935	9762313|F|0-42:C>T-42:C>T	1	6213139	0	0	0	0	0	0	0	0	0	0	0	0
936	3453870|F|0-38:A>G-38:A>G	1	6226958	0.00851	0.00668	0	0.04444	0.01111	0	0	0	0.02222	0.02222	0.00895	0.00556
937	6996072|F|0-66:T>A-66:T>A	1	6233157	0	0	0	0	0	0	0	0	0	0	0	0
938	3061266|F|0-46:C>T-46:C>T	1	6233223	0.00327	0.00223	0	0.02222	0	0	0	0	0	0	0.00224	0.00222
939	3063187|F|0-48:C>T-48:C>T	1	6237012	0.00065488	0	0	0.01111	0	0	0	0	0	0	0	0
940	9743255|F|0-65:T>C-65:T>C	1	6242330	0.00327	0.00148	0.02222	0.01111	0	0	0	0	0	0	0.00224	0.00111
941	3059020|F|0-59:G>A-59:G>A	1	6248620	0.01703	0.01114	0.02222	0.1	0	0.01111	0.01111	0.01111	0.01111	0.02222	0.00895	0.01222
942	19321709|F|0-55:T>C-55:T>C	1	6255052	0.00065488	0.00074239	0	0	0	0	0	0.01111	0	0	0	0.00111
943	3988792|F|0-39:A>T-39:A>T	1	6255052	0.00393	0.00223	0.02222	0.01111	0	0	0	0	0	0	0.00224	0.00222
944	6993186|F|0-9:C>T-9:C>T	1	6272641	0.00589	0.00668	0	0	0	0	0.01111	0	0	0.01111	0.00671	0.00667
945	3052614|F|0-33:G>A-33:G>A	1	6274209	0.01506	0.00891	0.04444	0.07778	0	0	0.01111	0.01111	0	0.02222	0.00671	0.01
946	3764356|F|0-67:G>A-67:G>A	1	6274715	0.00786	0.00668	0.02222	0.01111	0.01111	0.01111	0.01111	0.01111	0	0	0.01119	0.00444
947	3764356|F|0-7:T>C-7:T>C	1	6274715	0.00131	0.00074239	0	0.01111	0	0	0	0	0	0	0	0.00111
948	3991366|F|0-19:T>C-19:T>C	1	6274781	0.00851	0.00742	0.01111	0.02222	0.01111	0	0.01111	0.01111	0	0.01111	0.00895	0.00667
949	3049579|F|0-59:A>G-59:A>G	1	6304441	0	0	0	0	0	0	0	0	0	0	0	0
950	9753793|F|0-12:T>C-12:T>C	1	6304441	0.00131	0.00148	0	0	0	0	0	0	0	0	0.00224	0.00111
951	3054721|F|0-33:C>A-33:C>A	1	6304507	0.01441	0.01188	0.03333	0.03333	0.01111	0.01111	0.03333	0.02222	0.01111	0	0.00895	0.01333
952	3993195|F|0-57:A>C-57:A>C	1	6328442	0.05239	0.05048	0.04444	0.08889	0.05556	0.05556	0.05556	0.04444	0.04444	0.03333	0.05593	0.04778
953	3057305|F|0-7:A>C-7:A>C	1	6338117	0.00196	0.00074239	0.01111	0.01111	0	0	0	0	0	0	0.00224	0
954	9754353|F|0-47:C>T-47:C>T	1	6338117	0	0	0	0	0	0	0	0	0	0	0	0
955	3443289|F|0-53:C>T-53:C>T	1	6338183	0.00262	0.00297	0	0	0	0.01111	0.01111	0	0	0	0.00447	0.00222
956	19322461|F|0-38:C>T-38:C>T	1	6345384	0.00589	0.00594	0.01111	0	0	0.01111	0	0.01111	0	0.01111	0.00671	0.00556
957	3446478|F|0-59:A>G-59:A>G	1	6345384	0.00458	0.00445	0	0.01111	0.01111	0	0	0	0	0	0.00447	0.00444
958	3054954|F|0-38:T>C-38:T>C	1	6355917	0.00786	0.00742	0.01111	0.01111	0.01111	0	0.02222	0.01111	0.01111	0	0.00895	0.00667
959	5144464|F|0-37:C>G-37:C>G	1	6355917	0.00196	0.00074239	0.02222	0	0	0	0	0	0	0	0.00224	0
960	3053331|F|0-45:A>G-45:A>G	1	6357689	0.10413	0.10245	0.11111	0.12222	0.08889	0.12222	0.1	0.1	0.1	0.1	0.10291	0.10222
961	3997125|F|0-42:A>T-42:A>T	1	6360189	0.00262	0.00223	0.01111	0	0	0	0	0.01111	0	0	0.00224	0.00222
962	3438638|F|0-52:A>G-52:A>G	1	6360439	0.0131	0.01039	0.01111	0.05556	0	0	0.01111	0.01111	0.01111	0.01111	0.00895	0.01111
963	3053471|F|0-12:A>G-12:A>G	1	6360493	0.00131	0.00074239	0.01111	0	0	0	0	0	0	0	0	0.00111
964	5404583|F|0-22:T>A-22:T>A	1	6360493	0	0	0	0	0	0	0	0	0	0	0	0
965	9759338|F|0-44:T>C-44:T>C	1	6364947	0.00065488	0.00074239	0	0	0	0	0	0	0	0	0	0.00111
966	9759338|F|0-49:C>A-49:C>A	1	6364947	0.00327	0.00074239	0.02222	0.02222	0	0	0	0	0	0	0.00224	0
967	3052235|F|0-42:T>G-42:T>G	1	6366619	0.00786	0.00668	0.01111	0.02222	0.01111	0	0.01111	0.01111	0	0.01111	0.00895	0.00556
968	5406046|F|0-41:T>A-41:T>A	1	6366619	0	0	0	0	0	0	0	0	0	0	0	0
969	5406046|F|0-50:A>T-50:A>T	1	6366619	0.00196	0.00148	0	0.01111	0	0	0	0	0	0.01111	0	0.00222
970	3999024|F|0-57:A>T-57:A>T	1	6366751	0.00524	0.00297	0.02222	0.02222	0.01111	0	0	0	0	0	0.00671	0.00111
971	3059598|F|0-64:C>T-64:C>T	1	6377140	0.00524	0.00371	0.01111	0.02222	0	0	0.01111	0	0	0.01111	0.00224	0.00444
972	19319950|F|0-65:C>A-65:C>A	1	6378011	0.00589	0.00297	0.02222	0.03333	0	0	0	0.01111	0	0.01111	0.00224	0.00333
973	5147743|F|0-41:T>C-41:T>C	1	6381534	0.01048	0.00817	0.03333	0.02222	0	0	0.01111	0.02222	0	0.01111	0.00447	0.01
974	3438066|F|0-28:G>T-28:G>T	1	6385290	0.00327	0.00223	0	0.02222	0	0	0	0	0.02222	0	0.00224	0.00222
975	3438066|F|0-31:G>A-31:G>A	1	6385290	0	0	0	0	0	0	0	0	0	0	0	0
976	3438066|F|0-9:A>T-9:A>T	1	6385290	0.00589	0.0052	0.01111	0.01111	0.01111	0.01111	0	0.01111	0.01111	0.01111	0.00447	0.00556
977	5375867|F|0-6:C>G-6:C>G	1	6385290	0	0	0	0	0	0	0	0	0	0	0	0
978	3453928|F|0-15:C>T-15:C>T	1	6393144	0.00524	0.0052	0	0.01111	0	0	0	0	0	0.01111	0.00895	0.00333
979	6997103|F|0-41:T>C-41:T>C	1	6393144	0.00131	0.00074239	0	0.01111	0	0	0	0	0	0	0	0.00111
980	3050420|F|0-42:A>T-42:A>T	1	6397338	0.00458	0.00371	0	0.02222	0	0	0	0.01111	0	0.01111	0.00224	0.00444
981	3050420|F|0-7:G>T-7:G>T	1	6397338	0.00262	0.00074239	0.01111	0.02222	0	0	0.01111	0	0	0	0	0.00111
982	3062884|F|0-49:A>G-49:A>G	1	6404259	0.0072	0.00668	0.02222	0	0	0	0.01111	0.01111	0.01111	0	0.00447	0.00778
983	100121634|F|0-20:A>G-20:A>G	1	6432381	0	0	0	0	0	0	0	0	0	0	0	0
984	9754832|F|0-15:G>C-15:G>C	1	6432381	0.00196	0.00148	0.01111	0	0	0	0	0	0	0	0.00224	0.00111
985	9754832|F|0-18:T>G-18:T>G	1	6432381	0	0	0	0	0	0	0	0	0	0	0	0
986	3758195|F|0-11:G>A-11:G>A	1	6434488	0	0	0	0	0	0	0	0	0	0	0	0
987	3758195|F|0-8:G>A-8:G>A	1	6434488	0.00262	0.00074239	0.02222	0.01111	0	0	0	0	0	0	0.00224	0
988	9751931|F|0-11:G>A-11:G>A	1	6434489	0.00393	0.00445	0	0	0	0	0	0	0.01111	0.01111	0.00224	0.00556
989	4387049|F|0-13:C>T-13:C>T	1	6434543	0.00327	0.00297	0	0.01111	0	0	0	0.01111	0	0.01111	0.00447	0.00222
990	22503153|F|0-54:G>T-54:G>T	1	6455924	0.00131	0.00148	0	0	0.01111	0	0	0	0	0	0.00447	0
991	5395204|F|0-65:G>T-65:G>T	1	6462764	0.00131	0.00148	0	0	0	0	0.01111	0	0	0	0.00224	0.00111
992	5395204|F|0-8:T>A-8:T>A	1	6462764	0	0	0	0	0	0	0	0	0	0	0	0
993	3759258|F|0-26:A>G-26:A>G	1	6475538	0.00262	0.00297	0	0	0	0.01111	0.01111	0	0	0	0.00224	0.00333
994	12387885|F|0-41:C>A-41:C>A	1	6483511	0.04322	0.04306	0.05556	0.03333	0.04444	0.03333	0.03333	0.04444	0.04444	0.04444	0.04251	0.04333
995	3764287|F|0-49:C>A-49:C>A	1	6483511	0.00131	0.00148	0	0	0	0	0	0	0	0	0	0.00222
996	3061464|F|0-36:T>G-36:T>G	1	6492885	0.00196	0.00148	0	0.01111	0	0	0.01111	0	0	0	0.00224	0.00111
997	3061464|F|0-8:G>A-8:G>A	1	6492885	0.00065488	0.00074239	0	0	0	0	0	0	0	0	0	0.00111
998	3453082|F|0-21:G>T-21:G>T	1	6493069	0.00065488	0.00074239	0	0	0	0	0	0	0	0	0.00224	0
999	3453082|F|0-32:G>A-32:G>A	1	6493069	0.00065488	0.00074239	0	0	0	0	0	0	0	0	0	0.00111
1000	3055396|F|0-12:C>T-12:C>T	1	6501304	0.00131	0.00148	0	0	0	0	0.01111	0	0	0	0.00224	0.00111
1001	3055396|F|0-46:A>C-46:A>C	1	6501304	0.00851	0.0052	0.03333	0.03333	0	0	0.01111	0.01111	0	0.02222	0.00447	0.00556
1002	3770935|F|0-18:A>T-18:A>T	1	6505782	0.00327	0.00223	0	0.02222	0	0	0	0	0.02222	0	0	0.00333
1003	3053730|F|0-7:A>G-7:A>G	1	6507300	0.01179	0.00742	0.03333	0.05556	0	0	0.02222	0.01111	0	0.01111	0.00447	0.00889
1004	9756815|F|0-19:A>T-19:A>T	1	6507300	0.00065488	0.00074239	0	0	0.01111	0	0	0	0	0	0.00224	0
1005	3753754|F|0-32:A>T-32:A>T	1	6508186	0.0072	0.0052	0.01111	0.03333	0	0	0	0	0	0.01111	0.00895	0.00333
1006	19322911|F|0-28:C>T-28:C>T	1	6531082	0.00196	0.00223	0	0	0	0	0.01111	0	0	0	0.00447	0.00111
1007	3049729|F|0-28:A>G-28:A>G	1	6532662	0.00131	0.00148	0	0	0	0	0	0	0	0	0	0.00222
1008	3049729|F|0-35:G>T-35:G>T	1	6532662	0.00327	0.00148	0.02222	0.01111	0	0	0.01111	0	0	0	0.00224	0.00111
1009	3054230|F|0-49:C>T-49:C>T	1	6560309	0.00262	0.00223	0.01111	0	0	0	0.01111	0.01111	0	0	0.00224	0.00222
1010	3055387|F|0-10:A>T-10:A>T	1	6563603	0.00065488	0	0.01111	0	0	0	0	0	0	0	0	0
1011	5405119|F|0-67:C>G-67:C>G	1	6563603	0.00131	0.00074239	0.01111	0	0	0	0	0	0	0	0.00224	0
1012	3438351|F|0-35:G>C-35:G>C	1	6571480	0.00131	0.00148	0	0	0	0	0	0	0	0	0.00447	0
1013	3988219|F|0-66:G>A-66:G>A	1	6573847	0.00262	0.00297	0	0	0	0	0	0	0	0.01111	0	0.00444
1014	3051599|F|0-61:G>T-61:G>T	1	6573913	0.00917	0.00594	0.02222	0.04444	0	0	0.01111	0.01111	0	0.02222	0.00447	0.00667
1015	3051181|F|0-26:C>T-26:C>T	1	6574742	0.00851	0.00594	0.03333	0.02222	0.01111	0	0.01111	0	0	0.01111	0.00895	0.00444
1016	3439833|F|0-9:T>A-9:T>A	1	6578092	0.00393	0.00297	0.01111	0.01111	0	0	0	0	0	0.01111	0.00224	0.00333
1017	3050596|F|0-67:G>A-67:G>A	1	6578147	0.0131	0.01039	0.04444	0.02222	0	0	0.03333	0.03333	0.01111	0.01111	0.00895	0.01111
1018	9754341|F|0-22:G>A-22:G>A	1	6584352	0.00131	0.00148	0	0	0	0	0	0	0	0	0.00224	0.00111
1019	3763340|F|0-68:C>T-68:C>T	1	6584413	0.00786	0.0052	0.01111	0.04444	0	0	0	0	0	0	0.00895	0.00333
1020	3055469|F|0-7:A>C-7:A>C	1	6585847	0.01637	0.01262	0.03333	0.05556	0.01111	0	0.02222	0.01111	0.01111	0.02222	0.01566	0.01111
1021	3762988|F|0-10:C>T-10:C>T	1	6585913	0.00851	0.00668	0.01111	0.03333	0.01111	0	0	0	0.01111	0.02222	0.00895	0.00556
1022	3763932|F|0-15:T>C-15:T>C	1	6587127	0.00524	0.00297	0	0.04444	0	0	0	0	0	0.01111	0.00447	0.00222
1023	3763932|F|0-55:C>G-55:C>G	1	6587127	0.00327	0.00223	0.02222	0	0	0	0	0	0	0	0.00224	0.00222
1024	9747790|F|0-65:G>A-65:G>A	1	6588949	0.00524	0.0052	0.01111	0	0	0	0	0.01111	0	0	0.00224	0.00667
1025	3990196|F|0-32:C>T-32:C>T	1	6592154	0.0072	0.0052	0.02222	0.02222	0.01111	0	0	0	0	0	0.00895	0.00333
1026	19320296|F|0-55:T>C-55:T>C	1	6598549	0.0072	0.00445	0.02222	0.03333	0	0	0.01111	0.01111	0	0.01111	0.00224	0.00556
1027	3063461|F|0-21:A>G-21:A>G	1	6598549	0.00786	0.00742	0.01111	0.01111	0.01111	0.01111	0.01111	0	0	0.01111	0.00895	0.00667
1028	45545681|F|0-20:T>C-20:T>C	1	6606401	0.00393	0.00371	0.01111	0	0	0	0	0	0.01111	0	0.00671	0.00222
1029	5406369|F|0-10:T>C-10:T>C	1	6606401	0.00196	0.00148	0.01111	0	0	0	0	0	0	0	0.00224	0.00111
1030	5406369|F|0-20:C>T-20:C>T	1	6606401	0.00327	0.00297	0.01111	0	0.01111	0	0	0	0	0	0.00671	0.00111
1031	5406369|F|0-66:G>A-66:G>A	1	6606401	0	0	0	0	0	0	0	0	0	0	0	0
1032	5406369|F|0-8:A>T-8:A>T	1	6606401	0.01572	0.01485	0.03333	0.01111	0.02222	0.02222	0.01111	0.01111	0.01111	0.01111	0.02013	0.01222
1033	19320142|F|0-43:C>G-43:C>G	1	6615410	0	0	0	0	0	0	0	0	0	0	0	0
1034	5390925|F|0-35:G>T-35:G>T	1	6615410	0.00196	0.00074239	0.01111	0.01111	0	0	0	0	0	0	0.00224	0
1035	9745984|F|0-41:A>T-41:A>T	1	6618712	0	0	0	0	0	0	0	0	0	0	0	0
1036	9745984|F|0-57:A>G-57:A>G	1	6618712	0.00327	0.00371	0	0	0	0	0	0.01111	0.01111	0	0	0.00556
1037	9746663|F|0-23:A>G-23:A>G	1	6623142	0.00065488	0.00074239	0	0	0.01111	0	0	0	0	0	0.00224	0
1038	3996942|F|0-29:C>T-29:C>T	1	6629141	0.00589	0.00371	0.02222	0.02222	0	0	0	0.01111	0	0	0.00447	0.00333
1039	3050191|F|0-20:T>C-20:T>C	1	6632565	0.01375	0.01336	0.02222	0.01111	0.04444	0.01111	0.01111	0.02222	0.02222	0.02222	0.01342	0.01333
1040	3050191|F|0-29:C>T-29:C>T	1	6632565	0.00982	0.00742	0.04444	0.01111	0	0.01111	0.01111	0.01111	0.01111	0	0.01119	0.00556
1041	3998921|F|0-54:A>G-54:A>G	1	6637909	0.00982	0.00668	0.04444	0.02222	0	0	0.02222	0	0	0	0.00895	0.00556
1042	3051085|F|0-24:G>T-24:G>T	1	6639370	0.00131	0.00074239	0.01111	0	0	0	0.01111	0	0	0	0	0.00111
1043	45545932|F|0-5:C>T-5:C>T	1	6639370	0.00065488	0.00074239	0	0	0	0	0	0	0	0	0	0.00111
1044	5403144|F|0-62:A>C-62:A>C	1	6639370	0.00131	0.00074239	0.01111	0	0	0	0	0	0	0	0.00224	0
1045	3988551|F|0-12:A>G-12:A>G	1	6641173	0.00524	0.00445	0.01111	0.01111	0.01111	0	0	0	0	0.02222	0.00224	0.00556
1046	9752055|F|0-12:A>G-12:A>G	1	6641173	0.00524	0.00371	0.02222	0.01111	0	0.01111	0	0	0	0.01111	0.00447	0.00333
1047	3755948|F|0-12:A>T-12:A>T	1	6654505	0.00262	0.00074239	0.03333	0	0	0	0	0	0	0	0.00224	0
1048	3062941|F|0-44:C>T-44:C>T	1	6675360	0.01179	0.01188	0.01111	0.01111	0	0.01111	0	0.03333	0	0.01111	0.01342	0.01111
1049	4387496|F|0-61:C>A-61:C>A	1	6683955	0	0	0	0	0	0	0	0	0	0	0	0
1050	45545579|F|0-50:A>G-50:A>G	1	6700926	0.00065488	0.00074239	0	0	0	0	0	0	0	0	0	0.00111
1051	3991481|F|0-57:T>C-57:T>C	1	6701206	0.00065488	0.00074239	0	0	0	0	0	0	0	0	0	0.00111
1052	3056935|F|0-31:A>C-31:A>C	1	6712219	0.00982	0.00668	0.03333	0.03333	0.01111	0	0.01111	0.01111	0	0	0.00895	0.00556
1053	9759917|F|0-22:G>A-22:G>A	1	6712219	0.00851	0.00594	0.03333	0.02222	0.01111	0.01111	0.01111	0.02222	0.01111	0	0.00671	0.00556
1054	5141223|F|0-41:A>G-41:A>G	1	6712920	0.00655	0.0052	0.02222	0.01111	0	0	0.01111	0.01111	0.01111	0	0.00447	0.00556
1055	3062785|F|0-36:G>C-36:G>C	1	6733464	0.00196	0.00074239	0.02222	0	0	0	0	0	0	0	0.00224	0
1056	3062785|F|0-59:T>C-59:T>C	1	6733464	0	0	0	0	0	0	0	0	0	0	0	0
1057	3995527|F|0-18:C>T-18:C>T	1	6765170	0.00982	0.00668	0.02222	0.04444	0	0	0	0.03333	0.01111	0	0.00224	0.00889
1058	3995527|F|0-9:C>T-9:C>T	1	6765170	0	0	0	0	0	0	0	0	0	0	0	0
1059	5385583|F|0-55:T>C-55:T>C	1	6795747	0.00524	0.00371	0.02222	0.01111	0	0	0	0	0	0	0.00224	0.00444
1060	3060732|F|0-7:C>G-7:C>G	1	6811010	0.00589	0.00223	0.03333	0.03333	0	0	0.01111	0.01111	0	0	0	0.00333
1061	3052136|F|0-45:A>T-45:A>T	1	6811076	0.00851	0.00668	0.02222	0.02222	0.01111	0	0.01111	0.01111	0.01111	0.01111	0.00895	0.00556
1062	4389025|F|0-61:G>C-61:G>C	1	6815967	0.00196	0.00148	0.01111	0	0	0	0	0	0	0	0.00224	0.00111
1063	3057341|F|0-32:C>T-32:C>T	1	6823361	0.00589	0.00445	0.01111	0.02222	0	0.01111	0	0	0	0.01111	0.00671	0.00333
1064	3763160|F|0-31:T>C-31:T>C	1	6847337	0.00524	0.00297	0.01111	0.03333	0	0	0.01111	0	0	0.01111	0.00224	0.00333
1065	3055165|F|0-58:A>G-58:A>G	1	6848935	0.00131	0.00148	0	0	0	0	0	0	0	0	0.00447	0
1066	3055165|F|0-62:A>G-62:A>G	1	6848935	0.01244	0.00817	0.03333	0.05556	0	0	0.02222	0.01111	0	0.02222	0.00671	0.00889
1067	3440080|F|0-45:A>G-45:A>G	1	6849588	0.01441	0.01039	0.02222	0.06667	0	0	0.02222	0.01111	0	0.02222	0.00671	0.01222
1068	3053388|F|0-16:T>A-16:T>A	1	6849877	0.01048	0.00742	0.01111	0.05556	0	0	0.02222	0	0	0.02222	0.00447	0.00889
1069	3053992|F|0-20:C>T-20:C>T	1	6870116	0.00065488	0.00074239	0	0	0.01111	0	0	0	0	0	0.00224	0
1070	3453715|F|0-43:A>G-43:A>G	1	6872315	0	0	0	0	0	0	0	0	0	0	0	0
1071	3442995|F|0-68:A>T-68:A>T	1	6879722	0.00589	0.0052	0.01111	0.01111	0.01111	0	0.01111	0	0	0	0.00671	0.00444
1072	3988767|F|0-16:T>C-16:T>C	1	6892750	0.00851	0.00817	0.01111	0.01111	0.01111	0.01111	0	0	0.02222	0	0.00447	0.01
1073	3053110|F|0-33:C>T-33:C>T	1	6902768	0.01179	0.00965	0.04444	0.01111	0.02222	0.01111	0	0	0.01111	0	0.01342	0.00778
1074	3053110|F|0-57:C>T-57:C>T	1	6902768	0.00065488	0	0.01111	0	0	0	0	0	0	0	0	0
1075	3053110|F|0-58:G>A-58:G>A	1	6902768	0.00786	0.00742	0	0.02222	0.01111	0	0	0	0.01111	0.03333	0.00447	0.00889
1076	5401672|F|0-36:C>A-36:C>A	1	6904244	0.00262	0.00223	0.01111	0	0.01111	0	0.01111	0	0	0	0.00447	0.00111
1077	5401673|F|0-50:A>C-50:A>C	1	6904244	0.00262	0.00148	0.02222	0	0	0	0	0	0	0.01111	0.00224	0.00111
1078	3059716|F|0-30:C>T-30:C>T	1	6913921	0.00917	0.00742	0.01111	0.03333	0	0	0.02222	0.01111	0	0.02222	0.00447	0.00889
1079	3059716|F|0-62:T>C-62:T>C	1	6913921	0.00786	0.00891	0	0	0.01111	0	0	0.01111	0.02222	0.01111	0.00671	0.01
1080	3438258|F|0-6:C>A-6:C>A	1	6962266	0.00131	0.00148	0	0	0.01111	0	0	0	0	0	0.00224	0.00111
1081	3057710|F|0-21:C>G-21:C>G	1	6969878	0.00065488	0.00074239	0	0	0	0	0	0	0	0	0.00224	0
1082	5398321|F|0-43:G>A-43:G>A	1	6973820	0.00589	0.00594	0.01111	0	0	0	0.02222	0	0	0.01111	0.00671	0.00556
1083	3061171|F|0-6:T>G-6:T>G	1	6975461	0.00917	0.00742	0.02222	0.02222	0.01111	0	0.02222	0.01111	0.01111	0	0.00895	0.00667
1084	9755528|F|0-27:A>G-27:A>G	1	6975461	0.00458	0.00445	0.01111	0	0	0	0	0.01111	0.01111	0	0.00224	0.00556
1085	3048505|F|0-8:C>T-8:C>T	1	6984151	0.00589	0.00223	0.02222	0.04444	0	0	0	0	0	0.01111	0	0.00333
1086	3050655|F|0-61:T>C-61:T>C	1	6984217	0.00917	0.00594	0.01111	0.05556	0	0	0	0	0.01111	0.01111	0.00447	0.00667
1087	3061109|F|0-27:A>G-27:A>G	1	7005632	0.00917	0.00817	0.01111	0.02222	0	0	0.02222	0.01111	0.01111	0.02222	0.00671	0.00889
1088	3061109|F|0-38:T>A-38:T>A	1	7005632	0	0	0	0	0	0	0	0	0	0	0	0
1089	5394137|F|0-28:T>C-28:T>C	1	7006338	0.00196	0.00074239	0.02222	0	0	0	0	0	0	0	0.00224	0
1090	3452426|F|0-20:G>C-20:G>C	1	7006404	0.01048	0.00742	0.02222	0.04444	0.01111	0	0	0.02222	0.01111	0.02222	0.00447	0.00889
1091	5148448|F|0-9:C>A-9:C>A	1	7008578	0.00851	0.00742	0.02222	0.01111	0	0	0.01111	0	0.02222	0.02222	0.00671	0.00778
1092	3056823|F|0-64:T>A-64:T>A	1	7028601	0.00851	0.00668	0.02222	0.02222	0	0	0.02222	0	0	0.02222	0.00447	0.00778
1093	3766399|F|0-12:A>G-12:A>G	1	7030651	0.00393	0.00371	0	0.01111	0	0	0.01111	0.01111	0.01111	0.01111	0	0.00556
1094	3058352|F|0-17:A>G-17:A>G	1	7035239	0.01048	0.00817	0.02222	0.03333	0	0	0.01111	0.02222	0.01111	0	0.00447	0.01
1095	9755430|F|0-67:C>T-67:C>T	1	7035239	0.00131	0.00148	0	0	0	0	0	0	0	0	0	0.00222
1096	5396174|F|0-12:G>A-12:G>A	1	7045342	0.00327	0.00297	0.01111	0	0.01111	0	0.01111	0	0	0	0.00447	0.00222
1097	5396174|F|0-26:A>C-26:A>C	1	7045342	0.00393	0.00074239	0.04444	0.01111	0	0	0	0	0	0	0.00224	0
1098	9746116|F|0-18:G>C-18:G>C	1	7055522	0.00131	0	0.02222	0	0	0	0	0	0	0	0	0
1099	3755847|F|0-66:G>C-66:G>C	1	7059393	0.00131	0	0.01111	0.01111	0	0	0	0	0	0	0	0
1100	3763155|F|0-12:G>A-12:G>A	1	7073643	0.00851	0.00445	0.04444	0.03333	0	0	0	0.01111	0	0.01111	0	0.00667
1101	5399088|F|0-41:A>T-41:A>T	1	7087069	0.00262	0.00223	0.01111	0	0	0	0	0	0	0	0.00447	0.00111
1102	3989685|F|0-27:C>A-27:C>A	1	7096368	0	0	0	0	0	0	0	0	0	0	0	0
1103	5403460|F|0-32:C>T-32:C>T	1	7101706	0.00327	0.00074239	0.02222	0.02222	0	0	0	0	0	0	0.00224	0
1104	3992330|F|0-39:A>G-39:A>G	1	7119061	0.00786	0.00891	0	0	0.01111	0.01111	0.01111	0	0	0.01111	0.00895	0.00889
1105	3992330|F|0-64:A>T-64:A>T	1	7119061	0.0131	0.00817	0.02222	0.07778	0.02222	0	0	0.01111	0.01111	0.02222	0.00671	0.00889
1106	4383787|F|0-34:G>A-34:G>A	1	7125222	0.00786	0.00594	0.02222	0.02222	0.01111	0	0	0.01111	0	0	0.00671	0.00556
1107	3064209|F|0-7:C>T-7:C>T	1	7125666	0.00851	0.0052	0.03333	0.03333	0.02222	0	0	0	0.01111	0	0.00895	0.00333
1108	4385272|F|0-52:C>G-52:C>G	1	7125666	0.00458	0.00371	0	0.02222	0	0	0	0	0.01111	0.02222	0	0.00556
1109	4384739|F|0-39:C>T-39:C>T	1	7125732	0.00393	0.00371	0	0.01111	0.02222	0	0	0.01111	0	0	0.00671	0.00222
1110	4391944|F|0-24:T>C-24:T>C	1	7130077	0.00327	0.00223	0.01111	0.01111	0	0	0	0	0	0	0.00447	0.00111
1111	4391944|F|0-68:A>G-68:A>G	1	7130077	0.00458	0.00371	0	0.02222	0.01111	0	0	0	0	0.01111	0.00447	0.00333
1112	3050670|F|0-54:A>C-54:A>C	1	7150274	0.01179	0.00668	0.05556	0.04444	0.01111	0	0.01111	0	0.01111	0.02222	0.00447	0.00778
1113	3056150|F|0-6:T>A-6:T>A	1	7152046	0.00982	0.0052	0.04444	0.04444	0.01111	0	0.02222	0.01111	0	0	0.00671	0.00444
1114	3056150|F|0-8:A>C-8:A>C	1	7152046	0	0	0	0	0	0	0	0	0	0	0	0
1115	9748353|F|0-37:T>C-37:T>C	1	7164769	0	0	0	0	0	0	0	0	0	0	0	0
1116	3062048|F|0-10:A>T-10:A>T	1	7175354	0.00065488	0.00074239	0	0	0	0	0	0	0.01111	0	0	0.00111
1117	3759484|F|0-42:G>A-42:G>A	1	7179147	0.00327	0.00074239	0.01111	0.03333	0	0	0	0	0	0	0.00224	0
1118	3052539|F|0-26:A>T-26:A>T	1	7228756	0.00786	0.00668	0	0.03333	0	0	0	0.02222	0	0.01111	0.00447	0.00778
1119	5398109|F|0-13:C>T-13:C>T	1	7228756	0.00327	0.00148	0.02222	0.01111	0	0	0	0	0	0	0.00224	0.00111
1120	3049740|F|0-15:A>G-15:A>G	1	7233273	0.0072	0.00594	0.01111	0.02222	0	0	0.02222	0.03333	0	0	0.00224	0.00778
1121	6996383|F|0-18:T>C-18:T>C	1	7237850	0.02423	0.02376	0.03333	0.02222	0.02222	0.01111	0.01111	0.03333	0.01111	0.02222	0.0179	0.02667
1122	6996383|F|0-32:G>A-32:G>A	1	7237850	0.00393	0.00297	0.01111	0.01111	0.02222	0	0	0	0.01111	0	0.00447	0.00222
1123	3062736|F|0-42:C>G-42:C>G	1	7243927	0.00851	0.00594	0.02222	0.03333	0.01111	0	0.02222	0.01111	0	0	0.00895	0.00444
1124	3055467|F|0-6:A>G-6:A>G	1	7243976	0.01506	0.00891	0.05556	0.06667	0.01111	0	0.03333	0.02222	0.01111	0	0.00895	0.00889
1125	3053185|F|0-43:A>C-43:A>C	1	7246877	0.00655	0.00594	0.01111	0.01111	0	0	0.02222	0.01111	0.01111	0	0.00447	0.00667
1126	3053185|F|0-47:T>A-47:T>A	1	7246877	0.0072	0.00668	0	0.02222	0.01111	0	0.01111	0	0.02222	0.01111	0.00447	0.00778
1127	3441064|F|0-20:T>G-20:T>G	1	7258509	0.00196	0.00148	0	0.01111	0	0	0	0	0	0	0	0.00222
1128	3445915|F|0-65:A>C-65:A>C	1	7258509	0.00393	0.00223	0.02222	0.01111	0	0	0	0	0.01111	0	0.00224	0.00222
1129	5404488|F|0-14:G>A-14:G>A	1	7258509	0.0072	0.00817	0	0	0	0.02222	0	0.02222	0	0.01111	0.00895	0.00778
1130	5401666|F|0-20:A>G-20:A>G	1	7259710	0.00262	0.00148	0.01111	0.01111	0.01111	0	0	0	0	0	0.00447	0
1131	3757476|F|0-15:A>T-15:A>T	1	7267032	0.00393	0.00223	0.02222	0.01111	0	0	0	0	0.01111	0	0.00224	0.00222
1132	3995455|F|0-31:G>T-31:G>T	1	7270997	0.00327	0.00223	0.01111	0.01111	0	0	0	0	0	0	0.00224	0.00222
1133	3769825|F|0-13:G>A-13:G>A	1	7275872	0.01572	0.01039	0.04444	0.06667	0	0	0.02222	0.02222	0.02222	0.02222	0.00447	0.01333
1134	3452541|F|0-20:A>C-20:A>C	1	7275999	0.01637	0.01039	0.03333	0.08889	0.01111	0	0.03333	0.03333	0.01111	0.01111	0.00671	0.01222
1135	5402330|F|0-41:G>T-41:G>T	1	7277218	0.00327	0.00148	0.01111	0.02222	0	0	0	0	0	0	0.00224	0.00111
1136	3996201|F|0-37:C>T-37:C>T	1	7277284	0.00393	0.00148	0.02222	0.02222	0	0	0	0	0	0	0.00224	0.00111
1137	3057322|F|0-15:C>T-15:C>T	1	7283490	0.00262	0.00148	0	0.02222	0	0	0	0	0	0	0.00224	0.00111
1138	3439293|F|0-52:C>T-52:C>T	1	7290043	0.00196	0.00223	0	0	0.02222	0	0	0	0	0	0.00447	0.00111
1139	3049288|F|0-11:G>T-11:G>T	1	7298957	0.00393	0.00297	0.01111	0.01111	0.02222	0	0	0	0.01111	0	0.00447	0.00222
1140	3049288|F|0-47:T>C-47:T>C	1	7298957	0.0072	0.00594	0.01111	0.02222	0	0	0	0.01111	0.01111	0.03333	0	0.00889
1141	3994529|F|0-23:G>A-23:G>A	1	7320496	0.00327	0.00148	0.02222	0.01111	0	0	0	0	0	0	0.00224	0.00111
1142	5406505|F|0-18:A>C-18:A>C	1	7327060	0.0072	0.00594	0.01111	0.02222	0	0	0	0.01111	0.01111	0.02222	0.00224	0.00778
1143	5406505|F|0-53:A>G-53:A>G	1	7327060	0.00327	0.00223	0.01111	0.01111	0	0	0	0	0	0	0.00224	0.00222
1144	3052335|F|0-31:G>A-31:G>A	1	7330884	0.00196	0.00074239	0.01111	0.01111	0	0	0	0	0	0	0	0.00111
1145	4386781|F|0-18:T>G-18:T>G	1	7338139	0.00065488	0	0	0.01111	0	0	0	0	0	0	0	0
1146	4386781|F|0-25:T>C-25:T>C	1	7338139	0.00131	0.00148	0	0	0	0	0	0	0	0.01111	0	0.00222
1147	3999472|F|0-32:T>G-32:T>G	1	7342019	0.00327	0.00297	0	0.01111	0	0	0	0	0	0	0.00224	0.00333
1148	3059330|F|0-50:T>C-50:T>C	1	7343393	0.0072	0.0052	0.02222	0.02222	0	0	0.01111	0.01111	0	0	0.00895	0.00333
1149	3050572|F|0-18:T>G-18:T>G	1	7349762	0.01179	0.00891	0.03333	0.03333	0.01111	0	0.02222	0.01111	0.01111	0.02222	0.00671	0.01
1150	3053349|F|0-7:T>C-7:T>C	1	7356319	0.01179	0.00817	0.02222	0.05556	0.01111	0	0.03333	0.01111	0	0	0.01119	0.00667
1151	3437699|F|0-38:G>T-38:G>T	1	7366468	0.00065488	0.00074239	0	0	0	0	0.01111	0	0	0	0	0.00111
1152	3450307|F|0-53:C>G-53:C>G	1	7370230	0.00327	0.00148	0.02222	0.01111	0	0	0	0	0	0	0.00224	0.00111
1153	3440834|F|0-38:T>C-38:T>C	1	7371902	0.01506	0.01114	0.03333	0.05556	0	0	0.03333	0.02222	0.02222	0.02222	0.00447	0.01444
1154	3752636|F|0-22:C>T-22:C>T	1	7391252	0.34578	0.34521	0.34444	0.35556	0.36667	0.33333	0.35556	0.34444	0.36667	0.35556	0.34228	0.34667
1155	5404495|F|0-24:C>T-24:C>T	1	7406026	0.00327	0.00297	0.01111	0	0.01111	0	0	0	0.01111	0	0.00671	0.00111
1156	3056121|F|0-33:A>T-33:A>T	1	7420755	0.00393	0.00297	0.01111	0.01111	0.02222	0	0	0	0	0	0.00671	0.00111
1157	3751579|F|0-7:G>A-7:G>A	1	7424391	0.00851	0.00817	0.01111	0.01111	0.01111	0	0	0	0.01111	0.01111	0.00447	0.01
1158	3453379|F|0-17:C>T-17:C>T	1	7434647	0.0072	0.0052	0.01111	0.03333	0	0	0	0	0.01111	0	0.00447	0.00556
1159	3453379|F|0-59:C>T-59:C>T	1	7434647	0.00065488	0	0.01111	0	0	0	0	0	0	0	0	0
1160	3453379|F|0-62:C>T-62:C>T	1	7434647	0	0	0	0	0	0	0	0	0	0	0	0
1161	3453379|F|0-64:C>T-64:C>T	1	7434647	0.00458	0.00297	0.01111	0.02222	0	0	0	0	0	0	0.00447	0.00222
1162	6992596|F|0-27:G>A-27:G>A	1	7436896	0.00851	0.00668	0.02222	0.02222	0	0.01111	0	0	0	0	0.00895	0.00556
1163	3453187|F|0-16:G>A-16:G>A	1	7436962	0.00196	0.00074239	0.01111	0.01111	0	0	0	0	0	0	0.00224	0
1164	3453187|F|0-7:T>G-7:T>G	1	7436962	0.00196	0.00223	0	0	0	0	0	0	0	0	0.00447	0.00111
1165	3447383|F|0-25:G>A-25:G>A	1	7438755	0.01048	0.00965	0	0.03333	0	0	0	0	0	0.05556	0.00224	0.01333
1166	3755834|F|0-63:T>C-63:T>C	1	7441731	0.02685	0.02673	0.04444	0.01111	0.03333	0.03333	0.03333	0.02222	0.01111	0.04444	0.03356	0.02333
1167	3057361|F|0-52:C>T-52:C>T	1	7442297	0.01048	0.00742	0.01111	0.05556	0.02222	0	0.01111	0	0.03333	0	0.00671	0.00778
1168	3057361|F|0-7:T>C-7:T>C	1	7442297	0.01572	0.01262	0.03333	0.04444	0	0	0.02222	0.01111	0.01111	0.03333	0.00671	0.01556
1169	3452248|F|0-38:G>C-38:G>C	1	7447324	0.00327	0.00297	0	0.01111	0.01111	0	0	0	0	0	0.00671	0.00111
1170	3050560|F|0-5:C>T-5:C>T	1	7447413	0.01899	0.01782	0.03333	0.02222	0.05556	0	0.01111	0	0.02222	0.01111	0.02685	0.01333
1171	3061863|F|0-66:T>C-66:T>C	1	7461328	0.01768	0.01633	0.01111	0.04444	0.01111	0	0.03333	0.01111	0.03333	0.03333	0.00447	0.02222
1172	5394989|F|0-57:C>T-57:C>T	1	7464886	0.00393	0.00371	0.01111	0	0	0	0.01111	0.01111	0	0.01111	0.00224	0.00444
1173	3449695|F|0-66:A>G-66:A>G	1	7465212	0.0131	0.01188	0.01111	0.03333	0.01111	0	0.01111	0	0.05556	0.01111	0.00671	0.01444
1174	3059117|F|0-17:A>G-17:A>G	1	7473318	0.01834	0.01559	0.04444	0.03333	0.01111	0.01111	0	0.02222	0.02222	0.04444	0.01566	0.01556
1175	4392005|F|0-63:C>T-63:C>T	1	7473384	0.00327	0.00223	0.01111	0.01111	0	0.01111	0	0	0	0	0.00447	0.00111
1176	3052472|F|0-35:T>A-35:T>A	1	7529031	0.00131	0.00074239	0.01111	0	0	0	0	0	0	0	0	0.00111
1177	5392744|F|0-49:A>T-49:A>T	1	7542550	0.00589	0.00445	0.01111	0.02222	0	0	0	0	0	0.01111	0.00671	0.00333
1178	3057184|F|0-17:G>A-17:G>A	1	7543088	0.00786	0.0052	0.02222	0.03333	0.01111	0	0.01111	0.01111	0	0	0.00671	0.00444
1179	9760952|F|0-23:G>C-23:G>C	1	7543088	0.00065488	0.00074239	0	0	0	0	0	0	0	0	0	0.00111
1180	5400219|F|0-23:A>T-23:A>T	1	7549215	0.00196	0.00148	0.01111	0	0	0	0	0	0	0	0.00224	0.00111
1181	3048789|F|0-7:A>G-7:A>G	1	7551275	0.01113	0.00891	0.03333	0.02222	0.01111	0	0.02222	0.01111	0.01111	0	0.01119	0.00778
1182	5388893|F|0-56:T>C-56:T>C	1	7566107	0.00524	0.00445	0.01111	0.01111	0	0	0	0	0	0.02222	0.00224	0.00556
1183	5407530|F|0-24:A>C-24:A>C	1	7592921	0.00262	0.00074239	0.02222	0.01111	0	0	0	0	0	0	0.00224	0
1184	5398225|F|0-5:C>T-5:C>T	1	7621932	0.00393	0.00445	0	0	0	0	0	0	0	0	0.00224	0.00556
1185	3453819|F|0-6:T>C-6:T>C	1	7621998	0.01113	0.00891	0.02222	0.03333	0	0	0.02222	0.01111	0	0	0.00895	0.00889
1186	3063872|F|0-5:C>T-5:C>T	1	7624187	0.00982	0.01114	0	0	0	0.01111	0	0	0.03333	0.03333	0.00671	0.01333
1187	3763837|F|0-32:A>G-32:A>G	1	7627812	0.00917	0.00742	0.03333	0.01111	0.02222	0	0	0	0	0.01111	0.00671	0.00778
1188	3763837|F|0-6:C>T-6:C>T	1	7627812	0.01113	0.01039	0.01111	0.02222	0.01111	0	0.01111	0.01111	0	0.01111	0.00895	0.01111
1189	9748201|F|0-11:G>A-11:G>A	1	7665091	0.00393	0.00297	0.02222	0	0	0	0.01111	0	0	0	0.00447	0.00222
1190	6992312|F|0-54:G>A-54:G>A	1	7677343	0.00524	0.00445	0.02222	0	0	0	0	0	0	0.01111	0.00671	0.00333
1191	3997053|F|0-43:A>G-43:A>G	1	7685348	0.00458	0.00371	0.01111	0.01111	0.01111	0	0	0	0	0.01111	0.00447	0.00333
1192	4384903|F|0-23:C>T-23:C>T	1	7710182	0.00196	0.00223	0	0	0	0	0	0	0.01111	0	0.00447	0.00111
1193	6996077|F|0-26:C>T-26:C>T	1	7710182	0.00458	0.00371	0.01111	0.01111	0	0.01111	0	0	0	0	0.00671	0.00222
1194	3993060|F|0-38:A>G-38:A>G	1	7716064	0.00917	0.00817	0.02222	0.01111	0	0	0.02222	0.01111	0.01111	0	0.00895	0.00778
1195	3051790|F|0-10:T>A-10:T>A	1	7716130	0	0	0	0	0	0	0	0	0	0	0	0
1196	3051790|F|0-12:T>A-12:T>A	1	7716130	0.00589	0.00668	0	0	0	0	0	0.01111	0.01111	0.03333	0	0.01
1197	5404835|F|0-22:G>A-22:G>A	1	7721590	0	0	0	0	0	0	0	0	0	0	0	0
1198	5404835|F|0-41:A>C-41:A>C	1	7721590	0.00262	0.00148	0.02222	0	0	0	0	0	0	0	0.00447	0
1199	3057570|F|0-11:T>G-11:T>G	1	7723625	0.00131	0	0.01111	0.01111	0	0	0	0	0	0	0	0
1200	3452974|F|0-11:G>A-11:G>A	1	7727310	0.01441	0.01188	0.04444	0.02222	0.02222	0	0.03333	0.01111	0.03333	0	0.01342	0.01111
1201	3766639|F|0-11:G>A-11:G>A	1	7732465	0.00786	0.00445	0.03333	0.03333	0	0.01111	0	0.01111	0.02222	0	0.00447	0.00444
1202	3452420|F|0-11:T>G-11:T>G	1	7756398	0.01768	0.01559	0	0.06667	0.01111	0	0.03333	0.02222	0.02222	0.03333	0.00671	0.02
1203	9761914|F|0-11:G>A-11:G>A	1	7764479	0	0	0	0	0	0	0	0	0	0	0	0
1204	9761914|F|0-23:T>A-23:T>A	1	7764479	0.00196	0.00148	0.01111	0	0	0	0	0	0	0	0.00224	0.00111
1205	3060158|F|0-16:G>C-16:G>C	1	7766897	0.00589	0.00445	0.02222	0.01111	0	0	0.02222	0.01111	0	0	0.00447	0.00444
1206	3049658|F|0-17:A>G-17:A>G	1	7769466	0.02554	0.02301	0.02222	0.06667	0.03333	0	0.03333	0.04444	0.01111	0.03333	0.02237	0.02333
1207	3058500|F|0-31:G>T-31:G>T	1	7769520	0.00262	0.00148	0.01111	0.01111	0	0	0	0	0	0	0.00224	0.00111
1208	3054098|F|0-19:C>T-19:C>T	1	7778290	0.00917	0.00742	0.01111	0.03333	0.01111	0	0.03333	0.01111	0.01111	0	0.00895	0.00667
1209	9756143|F|0-6:C>T-6:C>T	1	7778290	0.00327	0.00371	0	0	0	0	0	0	0.01111	0	0.00224	0.00444
1210	3438700|F|0-17:G>A-17:G>A	1	7793992	0.00851	0.00668	0.04444	0	0.01111	0	0	0	0	0	0.00895	0.00556
1211	10271983|F|0-61:A>G-61:A>G	1	7814409	0.01113	0.00891	0.03333	0.02222	0.02222	0	0.01111	0.01111	0.01111	0	0.01342	0.00667
1212	9728681|F|0-48:G>T-48:G>T	1	7842231	0.00262	0.00223	0	0.01111	0	0	0	0	0	0	0	0.00333
1213	5396726|F|0-57:G>T-57:G>T	1	7843599	0.00327	0.00148	0.02222	0.01111	0.01111	0	0	0	0	0	0.00447	0
1214	9745900|F|0-68:G>A-68:G>A	1	7847216	0.01048	0.00891	0.02222	0.02222	0	0.02222	0	0.01111	0.01111	0.02222	0.01119	0.00778
1215	3762823|F|0-56:T>C-56:T>C	1	7891968	0.00196	0.00074239	0.01111	0.01111	0	0	0	0	0	0	0.00224	0
1216	5404199|F|0-22:T>C-22:T>C	1	7892034	0.01703	0.01485	0.03333	0.03333	0	0	0.02222	0.03333	0.02222	0	0.01119	0.01667
1217	5401607|F|0-37:G>C-37:G>C	1	7894584	0.00196	0.00148	0	0.01111	0	0	0	0	0	0	0.00224	0.00111
1218	3052276|F|0-5:C>T-5:C>T	1	7920865	0.01441	0.01188	0.02222	0.04444	0.01111	0	0.01111	0.01111	0.02222	0.03333	0.00895	0.01333
1219	5397390|F|0-30:G>A-30:G>A	1	7971733	0.00196	0.00074239	0.01111	0.01111	0	0	0	0	0	0	0	0.00111
1220	5397390|F|0-68:G>T-68:G>T	1	7971733	0.00196	0.00074239	0.02222	0	0	0	0	0	0	0	0.00224	0
1221	3989512|F|0-14:A>C-14:A>C	1	7978903	0.00262	0.00148	0.01111	0.01111	0	0	0	0	0	0	0.00224	0.00111
1222	3987971|F|0-18:A>G-18:A>G	1	7978969	0	0	0	0	0	0	0	0	0	0	0	0
1223	9746426|F|0-53:T>C-53:T>C	1	8024856	0.00458	0.00445	0.01111	0	0	0	0	0.01111	0.01111	0	0.00671	0.00333
1224	3761295|F|0-31:G>A-31:G>A	1	8054627	0.00196	0.00148	0	0.01111	0	0	0	0	0	0	0.00224	0.00111
1225	3761295|F|0-45:C>T-45:C>T	1	8054627	0.00327	0.00223	0.02222	0	0	0	0.01111	0	0	0	0.00224	0.00222
1226	3992827|F|0-37:A>G-37:A>G	1	8066244	0.0131	0.01262	0.02222	0.01111	0	0.02222	0.03333	0	0.02222	0.03333	0.01342	0.01222
1227	3992827|F|0-39:C>T-39:C>T	1	8066244	0	0	0	0	0	0	0	0	0	0	0	0
1228	3762981|F|0-64:C>T-64:C>T	1	8142121	0.00065488	0.00074239	0	0	0	0	0.01111	0	0	0	0	0.00111
1229	5395230|F|0-35:G>A-35:G>A	1	8147383	0.00131	0	0.01111	0.01111	0	0	0	0	0	0	0	0
1230	3995630|F|0-21:G>A-21:G>A	1	8150511	0.00262	0.00074239	0.02222	0.01111	0	0	0	0	0	0	0.00224	0
1231	3768544|F|0-21:G>A-21:G>A	1	8151301	0.00196	0.00148	0.01111	0	0	0	0	0	0	0.01111	0	0.00222
1232	9754481|F|0-67:C>A-67:C>A	1	8151367	0.00851	0.00817	0.01111	0.01111	0	0	0.01111	0	0.01111	0	0.00671	0.00889
1233	3757016|F|0-19:A>T-19:A>T	1	8159471	0	0	0	0	0	0	0	0	0	0	0	0
1234	9746752|F|0-37:C>A-37:C>A	1	8159533	0.00196	0.00148	0	0.01111	0	0	0	0	0	0.01111	0	0.00222
1235	3758133|F|0-13:A>C-13:A>C	1	8172495	0	0	0	0	0	0	0	0	0	0	0	0
1236	3758133|F|0-15:G>A-15:G>A	1	8172495	0	0	0	0	0	0	0	0	0	0	0	0
1237	3050312|F|0-26:A>G-26:A>G	1	8176863	0.00393	0.00148	0.02222	0.02222	0	0	0	0	0	0	0.00224	0.00111
1238	3444119|F|0-22:C>T-22:C>T	1	8190598	0.00262	0.00148	0.02222	0	0	0	0	0.01111	0	0	0.00224	0.00111
1239	5396751|F|0-32:C>G-32:C>G	1	8206789	0.00196	0.00148	0	0.01111	0	0.01111	0	0	0	0	0.00447	0
1240	3053342|F|0-47:A>C-47:A>C	1	8206855	0.00524	0.00371	0.01111	0.02222	0	0	0	0	0.01111	0.01111	0.00224	0.00444
1241	5391434|F|0-17:C>A-17:C>A	1	8209436	0	0	0	0	0	0	0	0	0	0	0	0
1242	3055615|F|0-34:C>T-34:C>T	1	8213153	0.00851	0.00817	0	0.02222	0	0.01111	0	0.01111	0	0	0.01342	0.00556
1243	3988272|F|0-50:C>T-50:C>T	1	8225561	0.00655	0.00594	0.01111	0.01111	0.01111	0	0.02222	0	0	0	0.00671	0.00556
1244	9754338|F|0-54:G>A-54:G>A	1	8225561	0.00327	0.00297	0	0.01111	0	0	0	0	0	0	0.00671	0.00111
1245	3996918|F|0-20:A>G-20:A>G	1	8225756	0.00655	0.00445	0.03333	0.01111	0	0	0	0.01111	0	0.01111	0.00224	0.00556
1246	9748294|F|0-16:A>G-16:A>G	1	8228363	0.00131	0.00148	0	0	0	0.01111	0	0	0	0	0.00224	0.00111
1247	9762902|F|0-29:G>C-29:G>C	1	8234686	0.00196	0.00074239	0.02222	0	0	0	0	0	0	0	0.00224	0
1248	9762902|F|0-41:A>G-41:A>G	1	8234686	0.00262	0.00148	0.02222	0	0	0	0	0	0	0	0.00224	0.00111
1249	4390576|F|0-21:C>A-21:C>A	1	8271469	0	0	0	0	0	0	0	0	0	0	0	0
1250	3994972|F|0-10:T>C-10:T>C	1	8280651	0.00393	0.00297	0.01111	0.01111	0	0.01111	0	0.01111	0.01111	0	0.00447	0.00222
1251	45545194|F|0-15:A>T-15:A>T	1	8281332	0	0	0	0	0	0	0	0	0	0	0	0
1252	4392794|F|0-47:A>G-47:A>G	1	8289593	0.00982	0.00742	0.03333	0.02222	0	0.01111	0.01111	0.01111	0	0.02222	0.00895	0.00667
1253	3050258|F|0-14:C>T-14:C>T	1	8289659	0.00196	0.00148	0.01111	0	0	0	0	0	0	0	0.00224	0.00111
1254	3050258|F|0-33:C>A-33:C>A	1	8289659	0.00655	0.00668	0.01111	0	0	0	0	0.01111	0.01111	0.01111	0.00895	0.00556
1255	3050258|F|0-68:C>T-68:C>T	1	8289659	0.00262	0.00074239	0.02222	0.01111	0	0	0	0	0	0	0	0.00111
1256	3763318|F|0-23:A>G-23:A>G	1	8290223	0	0	0	0	0	0	0	0	0	0	0	0
1257	3763318|F|0-34:T>G-34:T>G	1	8290223	0.15717	0.15293	0.17778	0.2	0.16667	0.14444	0.15556	0.15556	0.14444	0.15556	0.1566	0.15111
1258	5398753|F|0-13:T>G-13:T>G	1	8295173	0.00131	0	0.01111	0.01111	0	0	0	0	0	0	0	0
[truncated: 45,560 more rows]
