# Supplementary material for: Comparisons of sampling methods for assessing intra- and inter-accession genetic diversity in three rice species using genotyping by sequencing
Source: Sci Rep. 2020 Aug 19;10:13995. doi: 10.1038/s41598-020-70842-0 (PMC7438528; doi:10.1038/s41598-020-70842-0)
Supplement: Supplementary file 6 — Supplementary Table S5 [file 41598_2020_70842_MOESM6_ESM.xlsx]

## Sheet: Within accession
Supplementary Table S4 Summary of molecular diversity indices based on genotypic data of 5-15 individuals per accession in Set-2, Set-11, and Set-12. Each sample consisted of an initial number of 46,818 SNPs that were polymorphic in Set-1.
S/N	Groups	Species and Sub-species	Accession	No. of samples (m) (set-2)	Number of segregating sites (S) (set-2)	Ps (set-2)	Θ (set-2)	π (set-2)	No. of samples (m) (Set-11)	Number of segregating sites (S) (Set-11)	Ps (Set-11)	Θ (Set-11)	π (Set-11)	No. of samples (m) (Set-12)	Number of segregating sites (S) (Set-12)	Ps (Set-12)	Θ (Set-12)	π (Set-12)	Comment on Θ and π values
1	O. barthii	O. barthii	WAB0028882	15	3954	0.084455	0.025974	0.024774	Indices	2403	0.051326	0.024637	0.023899	10	3509	0.07495	0.026494	0.02548	Both Θ and π < 0.060 in all three datasets
2	O. barthii	O. barthii	WAB0028921	15	3612	0.07715	0.023727	0.023713	5	2598	0.055491	0.026636	0.026586	10	2958	0.063181	0.022334	0.022428	Both Θ and π < 0.060 in all three datasets
3	O. barthii	O. barthii	WAB0028931	15	4304	0.09193	0.028273	0.024902	5	2232	0.047674	0.022884	0.022308	10	3863	0.082511	0.029166	0.0264	Both Θ and π < 0.060 in all three datasets
4	O. barthii	O. barthii	WAB0028935	15	4250	0.090777	0.027918	0.025025	5	2478	0.052928	0.025406	0.024894	10	3765	0.080418	0.028427	0.025693	Both Θ and π < 0.060 in all three datasets
5	O. barthii	O. barthii	WAB0028942	15	3195	0.068243	0.020988	0.019902	5	1843	0.039365	0.018895	0.018783	10	2877	0.061451	0.021722	0.020372	Both Θ and π < 0.060 in all three datasets
6	O. barthii	O. barthii	WAB0028951	15	3312	0.070742	0.021756	0.020751	5	1926	0.041138	0.019746	0.020048	10	2969	0.063416	0.022417	0.021179	Both Θ and π < 0.060 in all three datasets
7	O. barthii	O. barthii	WAB0028952	15	3677	0.078538	0.024154	0.02353	5	2062	0.044043	0.021141	0.021206	10	3154	0.067367	0.023813	0.023802	Both Θ and π < 0.060 in all three datasets
8	O. barthii	O. barthii	WAB0028971	15	3464	0.073989	0.022755	0.022287	5	2256	0.048187	0.02313	0.023222	10	2916	0.062284	0.022016	0.021734	Both Θ and π < 0.060 in all three datasets
9	O. barthii	O. barthii	WAB0028991	15	3368	0.071938	0.022124	0.020708	5	2056	0.043915	0.021079	0.020913	10	2880	0.061515	0.021745	0.020645	Both Θ and π < 0.060 in all three datasets
10	O. barthii	O. barthii	WAB0030124	15	3636	0.077662	0.023885	0.022888	5	2310	0.04934	0.023683	0.023164	10	2951	0.063031	0.022281	0.022195	Both Θ and π < 0.060 in all three datasets
11	O. barthii	O. barthii	WAB0038206	15	3547	0.075761	0.0233	0.022782	5	2408	0.051433	0.024688	0.024469	10	2907	0.062092	0.021948	0.021783	Both Θ and π < 0.060 in all three datasets
12	O. barthii	O. barthii	WAB0038209	15	3356	0.071682	0.022045	0.021636	5	2317	0.04949	0.023755	0.024085	10	2795	0.059699	0.021103	0.020755	Both Θ and π < 0.060 in all three datasets
13	O. barthii	O. barthii	WAB0038211	15	3463	0.073967	0.022748	0.020858	5	2267	0.048422	0.023242	0.023211	10	2712	0.057926	0.020476	0.01941	Both Θ and π < 0.060 in all three datasets
14	O. barthii	O. barthii	WAB0038213	15	3167	0.067645	0.020804	0.019884	5	2118	0.045239	0.021715	0.021462	10	2614	0.055833	0.019736	0.019258	Both Θ and π < 0.060 in all three datasets
15	O. barthii	O. barthii	WAB0038214	15	3233	0.069055	0.021237	0.020193	5	1773	0.03787	0.018178	0.017688	10	2850	0.060874	0.021518	0.021156	Both Θ and π < 0.060 in all three datasets
16	O. barthii	O. barthii	WAB0038220	15	2990	0.063864	0.019641	0.019267	5	1907	0.040732	0.019551	0.019063	10	2586	0.055235	0.019525	0.019557	Both Θ and π < 0.060 in all three datasets
17	O. barthii	O. barthii	WABTMP460	15	3372	0.072024	0.02215	0.021598	5	2218	0.047375	0.02274	0.022124	10	2844	0.060746	0.021473	0.021446	Both Θ and π < 0.060 in all three datasets
18	O. barthii	O. barthii	WABTMP480	15	6418	0.137084	0.042159	0.038813	5	5317	0.113567	0.054512	0.049795	10	5919	0.126426	0.04469	0.035275	Both Θ and π < 0.060 in all three datasets
19	O. glaberrima	O. glaberrima	WAB0001491	15	3725	0.079563	0.024469	0.021789	5	1714	0.03661	0.017573	0.017995	10	3492	0.074587	0.026365	0.023814	Both Θ and π < 0.060 in all three datasets
20	O. glaberrima	O. glaberrima	WAB0001959	15	3908	0.083472	0.025671	0.025073	5	1754	0.037464	0.017983	0.018074	10	3481	0.074352	0.026282	0.026238	Both Θ and π < 0.060 in all three datasets
21	O. glaberrima	O. glaberrima	WAB0007942	15	3168	0.067666	0.02081	0.02038	5	2162	0.046179	0.022166	0.022071	10	2687	0.057392	0.020287	0.019832	Both Θ and π < 0.060 in all three datasets
22	O. glaberrima	O. glaberrima	WAB0007994	15	4947	0.070614	0.021717	0.020436	5	3854	0.082319	0.039513	0.039077	10	3788	0.080909	0.0286	0.027368	Both Θ and π < 0.060 in all three datasets
23	O. glaberrima	O. glaberrima	WAB0008272	15	4038	0.086249	0.026525	0.027553	5	2678	0.0572	0.027456	0.02826	10	3699	0.079008	0.027928	0.026977	Both Θ and π < 0.060 in all three datasets
24	O. glaberrima	O. glaberrima	WAB0009216	13	2855	0.060981	0.019651	0.020213	3	1173	0.025054	0.016703	0.016689	10	2694	0.057542	0.02034	0.021206	Both Θ and π < 0.060 in all three datasets
25	O. glaberrima	O. glaberrima	WAB0009273	15	3306	0.106	0.032	0.031	5	2082	0.04447	0.021346	0.021184	10	2780	0.059379	0.02099	0.019889	Both Θ and π < 0.060 in all three datasets
26	O. glaberrima	O. glaberrima	WAB0015005	15	3129	0.066833	0.020554	0.021027	5	1780	0.03802	0.018249	0.018352	10	2745	0.058631	0.020725	0.021439	Both Θ and π < 0.060 in all three datasets
27	O. glaberrima	O. glaberrima	WAB0019890	15	4252	0.09082	0.027931	0.030328	5	3026	0.064633	0.031024	0.033496	10	3884	0.08296	0.029325	0.029308	Both Θ and π < 0.060 in all three datasets
28	O. glaberrima	O. glaberrima	WAB0020608	15	4090	0.08736	0.026867	0.025478	5	2587	0.055257	0.026523	0.025625	10	3748	0.080055	0.028298	0.026189	Both Θ and π < 0.060 in all three datasets
29	O. glaberrima	O. glaberrima	WAB0020807	15	4208	0.08988	0.027642	0.026	5	3157	0.067431	0.032367	0.032404	10	3445	0.073583	0.02601	0.023083	Both Θ and π < 0.060 in all three datasets
30	O. glaberrima	O. glaberrima	WAB0020834	15	3046	0.06506	0.020009	0.019508	5	2036	0.043488	0.020874	0.020733	10	2588	0.055278	0.01954	0.019288	Both Θ and π < 0.060 in all three datasets
31	O. glaberrima	O. glaberrima	WAB0021005	15	3157	0.067431	0.020738	0.02049	5	2010	0.042932	0.020607	0.019759	10	2823	0.060297	0.021314	0.021024	Both Θ and π < 0.060 in all three datasets
32	O. glaberrima	O. glaberrima	WAB0021601	15	3360	0.071767	0.022072	0.020996	5	2198	0.046948	0.022535	0.022348	10	2805	0.059913	0.021178	0.020069	Both Θ and π < 0.060 in all three datasets
33	O. glaberrima	O. glaberrima	WAB0025306	15	2960	0.063224	0.019444	0.019459	5	1876	0.04007	0.019234	0.019057	10	2606	0.055662	0.019676	0.019645	Both Θ and π < 0.060 in all three datasets
34	O. glaberrima	O. glaberrima	WAB0029184	15	4630	0.098894	0.030414	0.028526	5	3216	0.068692	0.032972	0.031315	10	4228	0.090307	0.031922	0.028312	Both Θ and π < 0.060 in all three datasets
35	O. glaberrima	O. glaberrima	WAB0029306	15	3649	0.07794	0.02397	0.024129	5	2476	0.052886	0.025385	0.024593	10	3042	0.064975	0.022968	0.024033	Both Θ and π < 0.060 in all three datasets
36	O. glaberrima	O. glaberrima	WAB0029660	15	3683	0.078666	0.024193	0.02513	5	2486	0.053099	0.025488	0.026396	10	3395	0.072515	0.025633	0.024765	Both Θ and π < 0.060 in all three datasets
37	O. glaberrima	O. glaberrima	WAB0032568	15	3247	0.069354	0.021329	0.020939	5	2150	0.045923	0.022043	0.021913	10	2817	0.060169	0.021269	0.020798	Both Θ and π < 0.060 in all three datasets
38	O. glaberrima	O. glaberrima	WAB0032742	15	3210	0.068563	0.021086	0.020206	5	1860	0.039728	0.01907	0.018807	10	2813	0.060084	0.021239	0.020584	Both Θ and π < 0.060 in all three datasets
39	O. glaberrima	O. glaberrima	WAB0038464	15	4545	0.097078	0.029856	0.025571	5	3391	0.072429	0.034766	0.032502	10	3134	0.06694	0.023662	0.022783	Both Θ and π < 0.060 in all three datasets
40	Lowland O. sativa	O. sativa (Indica)	WAB0004896	15	5035	0.107544	0.033075	0.034655	5	3639	0.077727	0.037309	0.037001	10	4278	0.091375	0.0323	0.033914	Both Θ and π < 0.060 in all three datasets
41	Lowland O. sativa	O. sativa (Indica)	WAB0008243	15	5844	0.124824	0.038389	0.041351	5	3672	0.078431	0.037647	0.038669	10	5454	0.116494	0.041179	0.042839	Both Θ and π < 0.060 in all three datasets
42	Lowland O. sativa	O. sativa (Indica)	WAB0008954	15	5600	0.119612	0.036786	0.037801	5	3512	0.075014	0.036007	0.03623	10	5080	0.108505	0.038355	0.039254	Both Θ and π < 0.060 in all three datasets
43	Lowland O. sativa	O. sativa (Indica)	WAB0009756	15	9203	0.19657	0.060454	0.048356	5	3682	0.078645	0.03775	0.038957	10	8561	0.182857	0.064637	0.052841	Θ and/or π > 0.060 in two datasets
44	Lowland O. sativa	O. sativa (Interspecific)	WAB0019717	15	5087	0.108655	0.033416	0.035867	5	3563	0.076103	0.03653	0.037539	10	4550	0.097185	0.034353	0.035493	Both Θ and π < 0.060 in all three datasets
45	Lowland O. sativa	O. sativa (Interspecific)	WAB0019722	15	4933	0.105365	0.032405	0.033599	5	2729	0.05829	0.027979	0.028006	10	4601	0.098274	0.034739	0.035748	Both Θ and π < 0.060 in all three datasets
46	Lowland O. sativa	O. sativa (Interspecific)	WAB0019729	15	5626	0.120167	0.036957	0.038217	5	3961	0.084604	0.04061	0.039474	10	4902	0.104703	0.037011	0.037154	Both Θ and π < 0.060 in all three datasets
47	Lowland O. sativa	O. sativa (Interspecific)	WAB0019734	15	6966	0.148789	0.045759	0.045114	5	4034	0.086163	0.041358	0.037716	10	6515	0.139156	0.04919	0.047165	Both Θ and π < 0.060 in all three datasets
48	Lowland O. sativa	O. sativa (Interspecific)	WAB0019735	15	6087	0.130014	0.039985	0.039436	5	3509	0.07495	0.035976	0.037199	10	5554	0.11863	0.041934	0.04102	Both Θ and π < 0.060 in all three datasets
49	Lowland O. sativa	O. sativa (Interspecific)	WAB0019736	15	4986	0.106498	0.032753	0.034619	5	2934	0.062668	0.030081	0.030266	10	4643	0.099171	0.035056	0.036991	Both Θ and π < 0.060 in all three datasets
50	Lowland O. sativa	O. sativa (Interspecific)	WAB0019747	15	4954	0.105814	0.032543	0.034986	5	3050	0.065146	0.03127	0.031496	10	4370	0.09334	0.032994	0.036589	Both Θ and π < 0.060 in all three datasets
51	Lowland O. sativa	O. sativa (Interspecific)	WAB0019749	15	5294	0.113076	0.034776	0.038105	5	3869	0.082639	0.039667	0.0406	10	4453	0.095113	0.033621	0.036198	Both Θ and π < 0.060 in all three datasets
52	Lowland O. sativa	O. sativa (Interspecific)	WAB0019750	15	5698	0.121705	0.03743	0.037808	5	3372	0.072024	0.034571	0.03498	10	5028	0.107395	0.037962	0.03834	Both Θ and π < 0.060 in all three datasets
53	Lowland O. sativa	O. sativa (Indica)	WAB0019985	15	5159	0.110193	0.033889	0.035743	5	3371	0.072002	0.034561	0.03601	10	4673	0.099812	0.035282	0.036161	Both Θ and π < 0.060 in all three datasets
54	Lowland O. sativa	O. sativa (Indica)	WAB0021025	15	6588	0.140715	0.043276	0.046579	5	4617	0.098616	0.047336	0.045884	10	6224	0.13294	0.046993	0.047737	Both Θ and π < 0.060 in all three datasets
55	Lowland O. sativa	O. sativa (Japonica)	WAB0023634	15	11542	0.246529	0.075819	0.057163	5	10105	0.215836	0.103601	0.093898	10	4941	0.105536	0.037306	0.038676	Θ and/or π > 0.060 in two datasets
56	Lowland O. sativa	O. sativa (Indica)	WAB0025227	15	5938	0.126832	0.039006	0.040364	5	3280	0.070059	0.033628	0.034925	10	5245	0.11203	0.039601	0.041541	Both Θ and π < 0.060 in all three datasets
57	Lowland O. sativa	O. sativa (Indica)	WAB0025505	15	7796	0.166517	0.051211	0.046116	5	3611	0.077128	0.037022	0.037058	10	7104	0.151737	0.053637	0.04743	Both Θ and π < 0.060 in all three datasets
58	Lowland O. sativa	O. sativa (Indica)	WAB0026090	15	6363	0.135909	0.041798	0.038398	5	3032	0.064761	0.031085	0.031099	10	5855	0.125059	0.044206	0.041025	Both Θ and π < 0.060 in all three datasets
59	Lowland O. sativa	O. sativa (Indica)	WAB0026214	15	5331	0.113866	0.035019	0.036241	5	3622	0.077363	0.037134	0.037046	10	4618	0.098637	0.034867	0.036644	Both Θ and π < 0.060 in all three datasets
60	Lowland O. sativa	O. sativa (Indica)	WAB0026804	15	4890	0.104447	0.032122	0.03321	5	3263	0.069695	0.033454	0.034047	10	4297	0.091781	0.032443	0.033649	Both Θ and π < 0.060 in all three datasets
61	Lowland O. sativa	O. sativa (Indica)	WAB0029281	15	8511	0.181789	0.055908	0.057173	5	5437	0.116131	0.055743	0.057288	10	7765	0.165855	0.058627	0.05546	Both Θ and π < 0.060 in all three datasets
62	Lowland O. sativa	O. sativa (Indica)	WAB0029378	15	7051	0.150604	0.046318	0.049411	5	5709	0.12194	0.058531	0.055293	10	6401	0.136721	0.048329	0.047818	Both Θ and π < 0.060 in all three datasets
63	Lowland O. sativa	O. sativa (Indica)	WAB0031009	15	4607	0.098402	0.030263	0.031277	5	2833	0.060511	0.029045	0.029017	10	4011	0.085672	0.030284	0.031674	Both Θ and π < 0.060 in all three datasets
64	Lowland O. sativa	O. sativa (Indica)	WAB0032222	15	8827	0.188539	0.057984	0.058641	5	4922	0.105131	0.050463	0.053437	10	8358	0.178521	0.063105	0.062543	Θ and/or π > 0.060 in one dataset
65	Lowland O. sativa	O. sativa (Indica)	WAB0032686	15	5461	0.116643	0.035873	0.037229	5	3347	0.07149	0.034315	0.034333	10	5017	0.10716	0.037879	0.038198	Both Θ and π < 0.060 in all three datasets
66	Lowland O. sativa	O. sativa (Indica)	WAB0032729	15	5282	0.11282	0.034697	0.035655	5	3564	0.076125	0.03654	0.036016	10	4621	0.098701	0.03489	0.035842	Both Θ and π < 0.060 in all three datasets
67	Lowland O. sativa	O. sativa (Interspecific)	WABTMP116	15	4927	0.105237	0.032365	0.033219	5	3267	0.069781	0.033495	0.033141	10	4127	0.08815	0.03116	0.031533	Both Θ and π < 0.060 in all three datasets
68	Lowland O. sativa	O. sativa (Indica)	WABTMP129	15	6963	0.148725	0.04574	0.038176	5	4826	0.10308	0.049478	0.040736	10	6166	0.131701	0.046555	0.037603	Both Θ and π < 0.060 in all three datasets
69	Lowland O. sativa	O. sativa (Indica)	WABTMP132	15	4784	0.102183	0.031426	0.033794	5	2908	0.062113	0.029814	0.030798	10	4318	0.092229	0.032602	0.033115	Both Θ and π < 0.060 in all three datasets
70	Upland O. sativa	O. sativa (Japonica)	WAB0000058	15	6644	0.141911	0.043644	0.045629	5	4709	0.100581	0.048279	0.047149	10	5736	0.122517	0.043308	0.046101	Both Θ and π < 0.060 in all three datasets
71	Upland O. sativa	O. sativa (Japonica)	WAB0007857	15	8751	0.186915	0.057485	0.045266	5	3461	0.073925	0.035484	0.035642	10	8167	0.174441	0.061663	0.050351	Θ and/or π > 0.060 in one dataset
72	Upland O. sativa	O. sativa (japonica)	WAB0010251	15	11385	0.243176	0.074787	0.056958	5	9954	0.212611	0.102053	0.093402	10	4904	0.104746	0.037026	0.038548	Θ and/or π > 0.060 in two datasets
73	Upland O. sativa	O. sativa (Japonica)	WAB0013330	15	9929	0.212077	0.065223	0.052896	5	4873	0.104084	0.04996	0.050256	10	8581	0.183284	0.064788	0.05478	Θ and/or π > 0.060 in two datasets
74	Upland O. sativa	O. sativa (Interspecific)	WAB0018042	15	5107	0.109082	0.033548	0.034656	5	3205	0.068457	0.032859	0.033716	10	4570	0.097612	0.034504	0.035146	Both Θ and π < 0.060 in all three datasets
75	Upland O. sativa	O. sativa (Interspecific)	WAB0018092	15	5397	0.115276	0.035453	0.038394	5	3977	0.084946	0.040774	0.042343	10	4705	0.100496	0.035524	0.036551	Both Θ and π < 0.060 in all three datasets
76	Upland O. sativa	O. sativa (Japonica)	WAB0018251	15	7871	0.168119	0.051704	0.057097	5	5698	0.121705	0.058419	0.059678	10	6957	0.148597	0.052527	0.057783	Both Θ and π < 0.060 in all three datasets
77	Upland O. sativa	O. sativa (Interspecific)	WAB0019621	15	5376	0.114828	0.035315	0.036243	5	4171	0.08909	0.042763	0.043485	10	4454	0.095134	0.033629	0.033612	Both Θ and π < 0.060 in all three datasets
78	Upland O. sativa	O. sativa (Interspecific)	WAB0019627	15	5402	0.115383	0.035485	0.037451	5	3372	0.072024	0.034571	0.034987	10	4831	0.103187	0.036475	0.038018	Both Θ and π < 0.060 in all three datasets
79	Upland O. sativa	O. sativa (Japonica)	WAB0021280	15	21379	0.456641	0.140437	0.125348	5	20003	0.42725	0.20508	0.179662	10	19776	0.422402	0.149313	0.10737	Θ and/or π > 0.060 in three datasets
80	Upland O. sativa	O. sativa (Japonica)	WAB0026222	15	7149	0.152698	0.046961	0.043225	5	5730	0.122389	0.058747	0.055846	10	5154	0.110086	0.038914	0.038462	Both Θ and π < 0.060 in all three datasets
81	Upland O. sativa	O. sativa (Japonica)	WAB0029770	15	5258	0.112307	0.034539	0.036008	5	3410	0.072835	0.034961	0.035474	10	4686	0.10009	0.03538	0.036691	Both Θ and π < 0.060 in all three datasets
82	Upland O. sativa	O. sativa (Japonica)	WAB0029923	15	15354	0.327951	0.100859	0.07694	5	13282	0.283694	0.136173	0.116556	10	9164	0.195737	0.06919	0.057994	Θ and/or π > 0.060 in three datasets
83	Upland O. sativa	O. sativa (Japonica)	WAB0036874	14	6087	0.130014	0.040883	0.042171	4	2788	0.05955	0.032482	0.032986	10	5657	0.12083	0.042712	0.044509	Both Θ and π < 0.060 in all three datasets
84	Upland O. sativa	O. sativa (Japonica)	WAB0037082	15	4988	0.10654	0.032766	0.03444	5	3674	0.078474	0.037668	0.037588	10	4319	0.092251	0.032609	0.033224	Both Θ and π < 0.060 in all three datasets
85	Upland O. sativa	O. sativa (Japonica)	WABTMP106	15	13672	0.292024	0.08981	0.092877	5	11084	0.236747	0.113638	0.100036	10	12842	0.274296	0.09696	0.095967	Θ and/or π > 0.060 in three datasets
86	Upland O. sativa	O. sativa (Japonica)	WABTMP112	15	5664	0.120979	0.037206	0.040327	5	3555	0.075932	0.036448	0.035997	10	5163	0.110278	0.038982	0.041336	Both Θ and π < 0.060 in all three datasets
87	Upland O. sativa	O. sativa (Japonica)	WABTMP77	15	5140	0.109787	0.033764	0.03496	5	3162	0.067538	0.032418	0.032767	10	4637	0.099043	0.03501	0.035491	Both Θ and π < 0.060 in all three datasets
88	Upland O. sativa	O. sativa (Japonica)	WABTMP91	15	5035	0.107544	0.033075	0.034922	5	3166	0.067624	0.032459	0.032567	10	4489	0.095882	0.033893	0.034982	Both Θ and π < 0.060 in all three datasets
89	Upland O. sativa	O. sativa (Japonica)	WABTMP92	15	7366	0.157333	0.048387	0.054336	5	5490	0.117263	0.056286	0.059471	10	6347	0.135568	0.047921	0.052282	Both Θ and π < 0.060 in all three datasets
90	Upland O. sativa	O. sativa (Japonica)	WABTMP93	15	6280	0.134136	0.041253	0.04291	5	4796	0.102439	0.049171	0.047603	10	5224	0.111581	0.039442	0.039034	Both Θ and π < 0.060 in all three datasets
	Minimum			13	2855	0.060981	0.019444	0.019267	3	1173	0.025054	0.016703	0.016689	10	2586	0.055235	0.019525	0.019258
	Maximum			15	21379	0.456641	0.140437	0.125348	5	20003	0.42725	0.20508	0.179662	10	19776	0.422402	0.149313	0.10737
	Average			14.9667	5533.31	0.118191	0.0363624	0.0353233	4.96629	3699.5	0.0790188	0.0380243	0.0370327	10	4731.73	0.101067	0.0357256	0.034596
Pearson correlations	Indices		Dataset	Set-2	Set-11
	Ps		Set-11	0.94565
	Ps		Set-12	0.926611	0.84259
	Θ		Set-11	0.946154
	Θ		Set-12	0.926927	0.843389
	π		Set-11	0.934871
	π		Set-12	0.964557	0.829587
	Θ vs π (Set-2)		0.969438
	Θ vs π (Set-11)		0.996329
	Θ vs π (Set-12)		0.966979
