# Supplementary material for: Comparisons of sampling methods for assessing intra- and inter-accession genetic diversity in three rice species using genotyping by sequencing
Source: Sci Rep. 2020 Aug 19;10:13995. doi: 10.1038/s41598-020-70842-0 (PMC7438528; doi:10.1038/s41598-020-70842-0)
Supplement: Supplementary file 7 — Supplementary Table S6 [file 41598_2020_70842_MOESM7_ESM.xlsx]

## Sheet: Sheet1
Supplementary Table S5 Summary of the percentage of variance explained by each of the first five principal components from a principal component analysis performed across all datasets, each using 46,818 SNPs. See the material and method section for details on each dataset.
PC	Set-1	Set-2	Set-3	Set-4	Set-5	Set-6	Set-7	Set-8	Set-9	Set-10	Set-11	Set-12
1	0.51386	0.51251	0.52621	0.52633	0.51194	0.51153	0.52181	0.51228	0.51235	0.51322	0.513171	0.512402
2	0.11995	0.12054	0.11609	0.11819	0.12446	0.12508	0.11591	0.12254	0.12324	0.12809	0.120523	0.12052
3	0.03179	0.03189	0.0323	0.03372	0.03326	0.03275	0.03422	0.03323	0.0334	0.03323	0.0321595	0.0319897
4	0.02752	0.02744	0.02959	0.02898	0.02895	0.02809	0.02728	0.02788	0.02829	0.02853	0.0276325	0.0274398
5	0.01335	0.01338	0.01453	0.01539	0.01473	0.01534	0.0154	0.01471	0.01522	0.01565	0.0136859	0.0134058
Total	0.70647	0.70576	0.71872	0.72261	0.71334	0.71279	0.71462	0.71064	0.7125	0.71872	0.707172	0.705757

## Sheet: SCA_HID
59.4496	0.545849
61.4932	-1.33517
62.3703	-1.25755
61.7417	-2.6641
66.1115	0.0289887
62.549	0.842483
61.7049	1.76409
63.21	0.711083
64.6139	0.897184
61.3707	1.25197
61.8345	-0.077662
62.1003	0.159385
63.5912	1.47705
66.881	0.434218
65.0601	0.985767
63.4771	0.110379
61.4807	-1.84001
60.5133	-3.43572
66.2284	0.893321
66.3754	-0.759644
64.7262	1.60097
66.0413	0.268868
66.434	-0.291853
66.8774	2.85322
67.0942	1.94839
66.0484	3.96864
66.9055	0.917659
65.9445	2.11363
65.9924	2.97929
66.5893	4.15889
65.1773	1.98908
67.0112	0.791829
66.9331	2.92371
65.5763	1.84106
65.3689	-0.360449
66.0502	0.599052
65.9348	-0.642427
66.8289	0.987564
66.6207	1.6329
-45.8369	33.9815
-39.9812	18.8481
-47.6378	20.2124
-50.3763	28.7004
-48.5367	36.2884
-52.9579	35.4787
-54.7676	36.75
-53.9788	38.1043
-51.9656	31.5081
-50.8786	33.439
-51.1544	37.2479
-54.3148	15.0053
-55.4854	32.8122
-50.8428	30.7881
-49.7396	37.1449
-46.254	20.9498
-48.3237	30.9293
-51.3907	20.8042
-49.641	29.1951
-51.0771	25.6933
-54.0332	29.5291
-52.0189	29.8073
-55.9676	29.7718
-51.1999	30.3793
-50.6764	30.7486
-49.0089	27.1395
-50.1435	23.4441
-52.2636	36.7037
-52.4056	32.565
-51.0828	33.3242
-49.3327	-48.5863
-49.4417	-49.0699
-45.006	-50.5768
-42.1141	-40.106
-49.0813	-46.4419
-38.3353	-40.6162
-44.6047	-47.7364
-53.6441	-43.9297
-46.5198	-46.7431
-50.6938	-45.5105
-46.3579	-24.0268
-54.9292	-44.9906
-49.0558	-48.89
-51.98	-21.7282
-45.795	-49.8244
-51.8775	-38.0568
-46.3967	-48.8014
-49.9567	-44.4982
-43.7495	-48.991
-47.9243	-47.0427
-39.5739	-50.1386
