# Supplementary material for: Comparisons of sampling methods for assessing intra- and inter-accession genetic diversity in three rice species using genotyping by sequencing
Source: Sci Rep. 2020 Aug 19;10:13995. doi: 10.1038/s41598-020-70842-0 (PMC7438528; doi:10.1038/s41598-020-70842-0)
Supplement: Supplementary file 8 — Supplementary Table S7 [file 41598_2020_70842_MOESM8_ESM.xlsx]

## Sheet: Sheet1
Supplementary Table S6 Mantel Correlation coefficients between minor allele frequencies and heterozygosity estimated across 12 datasets using 46,818 imputed SNPs. Values below and above diagonal are for minor allele frequency and heterozygosity, respectively. All values were statistically significant (p < 0.0001).
	Values below diagonal for MAF and above diagonal for heterozygosity; all values were statistically significant (p < 0.0001).
	Set-1	Set-2	Set-3	Set-4	Set-5	Set-6	Set-7	Set-8	Set-9	Set-10	Set-11	Set-12
Set-1		0.999	0.936	0.938	0.981	0.984	0.981	0.982	0.981	0.978	1	1
Set-2	1		0.921	0.924	0.982	0.985	0.982	0.983	0.981	0.977	1	1
Set-3	0.997	0.997		0.936	0.904	0.902	0.904	0.903	0.904	0.906	0.996	0.996
Set-4	0.997	0.997	0.995		0.904	0.905	0.91	0.906	0.91	0.914	0.996	0.997
Set-5	0.997	0.997	0.994	0.994		0.966	0.961	0.963	0.96	0.957	0.997	0.997
Set-6	0.997	0.997	0.994	0.994	0.994		0.966	0.968	0.964	0.96	0.997	0.997
Set-7	0.997	0.997	0.994	0.995	0.993	0.994		0.964	0.962	0.954	0.996	0.997
Set-8	0.997	0.997	0.994	0.994	0.995	0.994	0.994		0.961	0.957	0.997	0.998
Set-9	0.997	0.997	0.994	0.994	0.994	0.994	0.994	0.994		0.958	0.996	0.997
Set-10	0.997	0.997	0.994	0.994	0.995	0.994	0.993	0.995	0.994		0.996	0.997
Set-11	1	1	0.996	0.996	0.997	0.997	0.996	0.997	0.996	0.996		0.999
Set-12	1	1	0.996	0.997	0.997	0.997	0.997	0.998	0.997	0.997	0.999
