# Supplementary material for: Comparisons of sampling methods for assessing intra- and inter-accession genetic diversity in three rice species using genotyping by sequencing
Source: Sci Rep. 2020 Aug 19;10:13995. doi: 10.1038/s41598-020-70842-0 (PMC7438528; doi:10.1038/s41598-020-70842-0)
Supplement: Supplementary file 9 — Supplementary Table S8 [file 41598_2020_70842_MOESM9_ESM.xlsx]

## Sheet: Within groups
Supplementary Table S7 Summary of molecular diversity indices per group of germplasm computed from all datasets, each consisting of an initial number of 46,818 SNPs that were polymorphic in Set-1.
Groups	Dataset	No. of samples (m)	Number of segregating sites (S)	Ps	Θ	π
All groups	Set-2	1347	46576	0.994831	0.12783	0.263783
All groups	Set-3	90	45695	0.976013	0.192452	0.256744
All groups	Set-4	90	45840	0.979111	0.193063	0.258327
All groups	Set-5	90	46214	0.987099	0.194638	0.266683
All groups	Set-6	90	46295	0.988829	0.194979	0.267846
All groups	Set-7	90	46192	0.986629	0.194545	0.266674
All groups	Set-8	90	46254	0.987953	0.194807	0.266936
All groups	Set-9	90	46252	0.987911	0.194798	0.265943
All groups	Set-10	90	46201	0.986821	0.194583	0.265223
All groups	Set-11	447	46519	0.993614	0.148774	0.263931
All groups	Set-12	900	46556	0.994404	0.13476	0.263968
O. sativa spp. indica	Set-2	285	24373	0.52059	0.083589	0.125249
O. sativa spp. indica	Set-3	19	18988	0.405571	0.116039	0.122583
O. sativa spp. indica	Set-4	19	19175	0.409565	0.117182	0.117903
O. sativa spp. indica	Set-5	19	19938	0.425862	0.121845	0.133163
O. sativa spp. indica	Set-6	19	19529	0.417126	0.119346	0.129572
O. sativa spp. indica	Set-7	19	19671	0.420159	0.120213	0.130655
O. sativa spp. indica	Set-8	19	19393	0.414221	0.118515	0.127526
O. sativa spp. indica	Set-9	19	19609	0.418835	0.119835	0.128776
O. sativa spp. indica	Set-10	19	19621	0.419091	0.119908	0.126773
O. sativa spp. indica	Set-11	95	22220	0.474604	0.092591	0.12702
O. sativa spp. indica	Set-12	190	23879	0.510039	0.087611	0.124775
Interspecific genotypes	Set-2	210	23484	0.501602	0.084702	0.129149
Interspecific genotypes	Set-3	14	18820	0.401982	0.126404	0.134402
Interspecific genotypes	Set-4	14	19416	0.414712	0.130407	0.136119
Interspecific genotypes	Set-5	14	18757	0.400637	0.125981	0.131463
Interspecific genotypes	Set-6	14	19941	0.425926	0.133933	0.143634
Interspecific genotypes	Set-7	14	18790	0.401341	0.126203	0.133053
Interspecific genotypes	Set-8	14	19078	0.407493	0.128137	0.13817
Interspecific genotypes	Set-9	14	18993	0.405677	0.127566	0.12968
Interspecific genotypes	Set-10	14	18744	0.400359	0.125894	0.132358
Interspecific genotypes	Set-11	70	21678	0.463027	0.096093	0.130558
Interspecific genotypes	Set-12	140	22957	0.490346	0.088907	0.129145
O. sativa spp. japonica	Set-2	269	35020	0.748003	0.121231	0.113108
O. sativa spp. japonica	Set-3	18	20525	0.4384	0.127458	0.100691
O. sativa spp. japonica	Set-4	18	20841	0.445149	0.129421	0.100627
O. sativa spp. japonica	Set-5	18	20197	0.431394	0.125422	0.109442
O. sativa spp. japonica	Set-6	18	20500	0.437866	0.127303	0.111149
O. sativa spp. japonica	Set-7	18	20298	0.433551	0.126049	0.105308
O. sativa spp. japonica	Set-8	18	21669	0.462835	0.134563	0.116954
O. sativa spp. japonica	Set-9	18	19935	0.425798	0.123795	0.108215
O. sativa spp. japonica	Set-10	18	19625	0.419176	0.121869	0.106737
O. sativa spp. japonica	Set-11	89	34047	0.72722	0.143713	0.11779
O. sativa spp. japonica	Set-12	180	32977	0.704366	0.122129	0.111195
O. barthii	Set-2	270	19792	0.422743	0.068474	0.091708
O. barthii	Set-3	18	15873	0.339036	0.09857	0.093508
O. barthii	Set-4	18	15712	0.335597	0.09757	0.092207
O. barthii	Set-5	18	15694	0.335213	0.097458	0.094328
O. barthii	Set-6	18	16059	0.343009	0.099725	0.096369
O. barthii	Set-7	18	15891	0.339421	0.098682	0.095286
O. barthii	Set-8	18	15941	0.340489	0.098992	0.09529
O. barthii	Set-9	18	15999	0.341728	0.099352	0.096897
O. barthii	Set-10	18	15637	0.333995	0.097104	0.094548
O. barthii	Set-11	90	18236	0.389508	0.076804	0.092102
O. barthii	Set-12	180	19086	0.407664	0.070684	0.091908
O. glaberrima	Set-2	313	11412	0.243752	0.038557	0.045843
O. glaberrima	Set-3	21	7427	0.158636	0.044093	0.038242
O. glaberrima	Set-4	21	7163	0.152997	0.042526	0.039284
O. glaberrima	Set-5	21	7843	0.167521	0.046563	0.044647
O. glaberrima	Set-6	21	7933	0.169443	0.047097	0.047074
O. glaberrima	Set-7	21	7948	0.169764	0.047186	0.04726
O. glaberrima	Set-8	21	7840	0.167457	0.046545	0.047113
O. glaberrima	Set-9	21	7738	0.165278	0.045939	0.046539
O. glaberrima	Set-10	21	7634	0.163057	0.045322	0.045093
O. glaberrima	Set-11	103	9769	0.208659	0.040072	0.045756
O. glaberrima	Set-12	210	10938	0.233628	0.039451	0.046019
Both O. glaberrima and O. barthii	Set-2	583	21851	0.466722	0.067207	0.080877
Both O. glaberrima and O. barthii	Set-3	39	17535	0.374535	0.088587	0.07694
Both O. glaberrima and O. barthii	Set-4	39	17319	0.369922	0.087495	0.076669
Both O. glaberrima and O. barthii	Set-5	39	17572	0.375326	0.088774	0.081125
Both O. glaberrima and O. barthii	Set-6	39	17906	0.38246	0.090461	0.082564
Both O. glaberrima and O. barthii	Set-7	39	17685	0.377739	0.089344	0.081811
Both O. glaberrima and O. barthii	Set-8	39	17724	0.378572	0.089541	0.082045
Both O. glaberrima and O. barthii	Set-9	39	17738	0.378871	0.089612	0.082554
Both O. glaberrima and O. barthii	Set-10	39	17419	0.372058	0.088001	0.080881
Both O. glaberrima and O. barthii	Set-11	193	20081	0.428916	0.073478	0.081043
Both O. glaberrima and O. barthii	Set-12	390	21174	0.452262	0.069131	0.080953
Lowland O. sativa	Set-2	450	28916	0.617626	0.091934	0.125386
Lowland O. sativa	Set-3	30	21277	0.454462	0.113758	0.114461
Lowland O. sativa	Set-4	30	22285	0.475992	0.119147	0.11646
Lowland O. sativa	Set-5	30	24429	0.521786	0.13061	0.132989
Lowland O. sativa	Set-6	30	22340	0.477167	0.119441	0.126193
Lowland O. sativa	Set-7	30	22615	0.483041	0.120912	0.127131
Lowland O. sativa	Set-8	30	22166	0.47345	0.118511	0.124346
Lowland O. sativa	Set-9	30	24362	0.520355	0.130252	0.130461
Lowland O. sativa	Set-10	30	24303	0.519095	0.129937	0.126796
Lowland O. sativa	Set-11	150	24233	0.5176	0.092685	0.122851
Lowland O. sativa	Set-12	300	25894	0.553078	0.088079	0.121951
Upland O. sativa	Set-2	314	33084	0.706651	0.112596	0.098822
Upland O. sativa	Set-3	21	19447	0.415374	0.117081	0.093985
Upland O. sativa	Set-4	21	18955	0.404866	0.114119	0.090984
Upland O. sativa	Set-5	21	18000	0.384468	0.10837	0.094743
Upland O. sativa	Set-6	21	18093	0.386454	0.10893	0.095043
Upland O. sativa	Set-7	21	18042	0.385365	0.108623	0.091135
Upland O. sativa	Set-8	21	18956	0.404887	0.114125	0.098758
Upland O. sativa	Set-9	21	18062	0.385792	0.108743	0.095126
Upland O. sativa	Set-10	21	18063	0.385813	0.108749	0.094907
Upland O. sativa	Set-11	104	32936	0.70349	0.134851	0.103771
Upland O. sativa	Set-12	210	31788	0.67897	0.114653	0.097712
