# Supplementary material for: Comparisons of sampling methods for assessing intra- and inter-accession genetic diversity in three rice species using genotyping by sequencing
Source: Sci Rep. 2020 Aug 19;10:13995. doi: 10.1038/s41598-020-70842-0 (PMC7438528; doi:10.1038/s41598-020-70842-0)
Supplement: Supplementary file 10 — Supplementary Table S9 [file 41598_2020_70842_MOESM10_ESM.xlsx]

## Sheet: (a) Set-2
Supplementary Table S8 (a) Maximum composite likelihood-based genetic distance matrices between pairs of 1,347 single plants in Set-2.
Unit	Group	Accession	DNA ID	1	2	3	4	5	6	7	8	9	10	11	12	13	14	15	16	17	18	19	20	21	22	23	24	25	26	27	28	29	30	31	32	33	34	35	36	37	38	39	40	41	42	43	44	45	46
1	O. barthii	WAB0028882	HET0001
2	O. barthii	WAB0028882	HET0002	0.0249
3	O. barthii	WAB0028882	HET0003	0.0213	0.0312
4	O. barthii	WAB0028882	HET0004	0.0304	0.033	0.0252
5	O. barthii	WAB0028882	HET0005	0.0216	0.0293	0.0166	0.0295
6	O. barthii	WAB0028882	HET0006	0.0262	0.0333	0.0225	0.0316	0.0228
7	O. barthii	WAB0028882	HET0007	0.0226	0.0295	0.0271	0.0312	0.0247	0.0291
8	O. barthii	WAB0028882	HET0008	0.0296	0.0266	0.0302	0.0394	0.0327	0.0254	0.03
9	O. barthii	WAB0028882	HET0009	0.0261	0.0312	0.02	0.0234	0.0234	0.0251	0.0243	0.031
10	O. barthii	WAB0028882	HET0010	0.0236	0.0298	0.0209	0.0228	0.0242	0.0254	0.0246	0.0317	0.0179
11	O. barthii	WAB0028882	HET0011	0.0216	0.0278	0.0173	0.0252	0.0206	0.0235	0.0234	0.0287	0.0175	0.0181
12	O. barthii	WAB0028882	HET0012	0.023	0.0348	0.0161	0.0279	0.0205	0.0234	0.0277	0.0309	0.0217	0.0236	0.0196
13	O. barthii	WAB0028882	HET0013	0.0339	0.0381	0.0234	0.0264	0.0242	0.0295	0.0339	0.0411	0.0241	0.023	0.0244	0.0265
14	O. barthii	WAB0028882	HET0014	0.0227	0.0333	0.0199	0.0252	0.0248	0.0244	0.0292	0.0304	0.0234	0.0199	0.0209	0.0231	0.0278
15	O. barthii	WAB0028882	HET0015	0.0236	0.0289	0.0193	0.0215	0.0217	0.023	0.0235	0.0293	0.0172	0.0164	0.0168	0.0212	0.0231	0.0211
16	O. barthii	WAB0028921	HET0018	0.1161	0.1261	0.1088	0.1155	0.1123	0.1157	0.1157	0.1248	0.1133	0.1139	0.1107	0.1067	0.1154	0.1143	0.1104
17	O. barthii	WAB0028921	HET0019	0.107	0.1214	0.1083	0.1195	0.1066	0.1109	0.1155	0.1229	0.1137	0.1118	0.1098	0.1093	0.1191	0.1089	0.1111	0.0268
18	O. barthii	WAB0028921	HET0020	0.117	0.1284	0.1104	0.1173	0.1125	0.1147	0.1215	0.1268	0.1142	0.1145	0.1141	0.109	0.1156	0.1153	0.1107	0.0227	0.0272
19	O. barthii	WAB0028921	HET0021	0.1072	0.1196	0.1108	0.1191	0.1091	0.1116	0.1106	0.1202	0.1135	0.1152	0.1107	0.1101	0.1207	0.1147	0.1109	0.0234	0.0199	0.0255
20	O. barthii	WAB0028921	HET0022	0.1192	0.1265	0.1127	0.115	0.1145	0.1167	0.1237	0.1289	0.1107	0.1112	0.1113	0.1145	0.1128	0.1153	0.1097	0.0281	0.0236	0.0271	0.029
21	O. barthii	WAB0028921	HET0023	0.1059	0.1207	0.1069	0.1142	0.1095	0.1108	0.1097	0.1168	0.108	0.1099	0.1056	0.1054	0.118	0.1091	0.1061	0.0212	0.0206	0.0209	0.017	0.0243
22	O. barthii	WAB0028921	HET0024	0.1103	0.1195	0.1089	0.1095	0.1132	0.1134	0.1135	0.1202	0.1092	0.1079	0.1065	0.1102	0.1156	0.1073	0.1063	0.0232	0.0215	0.0256	0.0214	0.0234	0.0195
23	O. barthii	WAB0028921	HET0025	0.1222	0.1384	0.1168	0.1276	0.1154	0.1213	0.1274	0.1347	0.121	0.1231	0.1165	0.1161	0.1186	0.1222	0.1211	0.0305	0.0269	0.0303	0.03	0.0271	0.0287	0.0278
24	O. barthii	WAB0028921	HET0026	0.1141	0.1195	0.111	0.1131	0.1083	0.113	0.1153	0.1259	0.1159	0.1131	0.114	0.1121	0.1145	0.1155	0.1091	0.0212	0.0243	0.0236	0.0234	0.0259	0.0239	0.0249	0.0349
25	O. barthii	WAB0028921	HET0027	0.1107	0.1243	0.111	0.114	0.113	0.1169	0.1212	0.1283	0.1131	0.1129	0.1128	0.113	0.1175	0.1083	0.1123	0.0311	0.0203	0.0284	0.0252	0.0253	0.0242	0.0225	0.0314	0.0309
26	O. barthii	WAB0028921	HET0028	0.1097	0.1264	0.1051	0.1173	0.1071	0.11	0.1162	0.1216	0.1095	0.1105	0.1061	0.1027	0.1132	0.1093	0.1085	0.0213	0.0176	0.0217	0.0221	0.0222	0.0165	0.0225	0.0231	0.026	0.0237
27	O. barthii	WAB0028921	HET0029	0.1119	0.1293	0.1089	0.1176	0.1084	0.1137	0.1188	0.1286	0.1154	0.1173	0.1127	0.1079	0.1153	0.1144	0.1134	0.0242	0.0208	0.0239	0.0205	0.0269	0.0212	0.0216	0.0221	0.0256	0.0239	0.0194
28	O. barthii	WAB0028921	HET0030	0.112	0.1207	0.111	0.1147	0.1139	0.1155	0.1131	0.122	0.1079	0.107	0.1062	0.1136	0.1156	0.1102	0.1061	0.0231	0.0216	0.027	0.0245	0.0209	0.0211	0.0183	0.0289	0.0256	0.0252	0.0218	0.0262
29	O. barthii	WAB0028921	HET0031	0.1132	0.1211	0.1132	0.1172	0.1161	0.1168	0.1151	0.1218	0.1129	0.1136	0.1115	0.1133	0.1217	0.1136	0.1102	0.0293	0.0266	0.0245	0.0236	0.0258	0.0167	0.0231	0.0378	0.0273	0.0294	0.0245	0.0295	0.0253
30	O. barthii	WAB0028921	HET0032	0.1118	0.1234	0.1104	0.1165	0.1128	0.1156	0.1165	0.1253	0.1124	0.1125	0.1104	0.1097	0.1183	0.1148	0.1086	0.0254	0.0236	0.0206	0.023	0.0251	0.0163	0.0242	0.0339	0.0241	0.0277	0.0196	0.0247	0.0245	0.0181
31	O. barthii	WAB0028931	HET0035	0.1124	0.1281	0.1119	0.1221	0.1093	0.1145	0.1175	0.1276	0.1167	0.1169	0.1151	0.1108	0.1195	0.1176	0.1134	0.0862	0.0795	0.0825	0.08	0.088	0.0792	0.0869	0.0905	0.0828	0.0861	0.0795	0.08	0.0874	0.0877	0.0829
32	O. barthii	WAB0028931	HET0036	0.1129	0.1271	0.1111	0.1239	0.1123	0.1133	0.1179	0.1213	0.1149	0.1168	0.1132	0.111	0.123	0.1136	0.1135	0.0828	0.0824	0.084	0.0809	0.0884	0.0786	0.084	0.0915	0.0848	0.0859	0.0806	0.0837	0.0846	0.0869	0.0845	0.0213
33	O. barthii	WAB0028931	HET0037	0.1095	0.1224	0.1106	0.119	0.1103	0.1149	0.116	0.1239	0.1122	0.115	0.1118	0.1124	0.1213	0.1111	0.1113	0.0845	0.0783	0.0855	0.0785	0.0863	0.0782	0.0811	0.0922	0.0844	0.0789	0.0811	0.0806	0.0826	0.0856	0.0844	0.019	0.017
34	O. barthii	WAB0028931	HET0038	0.1207	0.1313	0.1173	0.1242	0.1223	0.1164	0.1195	0.1214	0.1158	0.1149	0.1145	0.1181	0.1243	0.1148	0.1129	0.0895	0.0878	0.0898	0.0885	0.087	0.0832	0.0839	0.0955	0.0919	0.0906	0.0849	0.0899	0.0818	0.0883	0.0902	0.0244	0.0219	0.0217
35	O. barthii	WAB0028931	HET0039	0.1199	0.1326	0.1174	0.1245	0.1202	0.1195	0.1204	0.1258	0.1146	0.1182	0.1135	0.1168	0.1232	0.1201	0.1147	0.0891	0.0888	0.0911	0.0843	0.0855	0.0817	0.0866	0.0906	0.0922	0.0926	0.0853	0.0872	0.0851	0.0908	0.0897	0.0245	0.021	0.0216	0.0186
36	O. barthii	WAB0028931	HET0040	0.1199	0.1322	0.1189	0.1178	0.1243	0.1241	0.125	0.133	0.1216	0.1165	0.1199	0.1193	0.1253	0.1167	0.1165	0.0867	0.0891	0.0874	0.0899	0.0925	0.0851	0.0869	0.1012	0.089	0.0885	0.0864	0.0894	0.0889	0.0898	0.0856	0.0256	0.0286	0.0279	0.0283	0.0313
37	O. barthii	WAB0028931	HET0041	0.1102	0.1243	0.1169	0.1247	0.1168	0.1162	0.1145	0.1212	0.1181	0.1166	0.1138	0.116	0.1276	0.1175	0.1141	0.089	0.0845	0.0865	0.0793	0.0912	0.0767	0.0856	0.0972	0.0884	0.0895	0.083	0.0873	0.0868	0.0822	0.0813	0.019	0.0217	0.0214	0.0231	0.0225	0.0255
38	O. barthii	WAB0028931	HET0042	0.122	0.1322	0.1183	0.1274	0.1175	0.1197	0.1247	0.1301	0.1206	0.1197	0.1168	0.1202	0.119	0.1223	0.1175	0.0867	0.0904	0.0899	0.0916	0.0903	0.09	0.0924	0.0944	0.0844	0.096	0.0885	0.0913	0.0868	0.0966	0.0926	0.0264	0.0262	0.0287	0.0258	0.0247	0.0334	0.0295
39	O. barthii	WAB0028931	HET0043	0.1203	0.1332	0.1136	0.1244	0.1177	0.116	0.1261	0.1265	0.1202	0.1212	0.1153	0.1099	0.1223	0.1194	0.1162	0.0819	0.0861	0.0858	0.084	0.0898	0.0832	0.0866	0.0927	0.0873	0.0907	0.0814	0.0823	0.0881	0.0913	0.0866	0.0221	0.0234	0.0228	0.0244	0.0227	0.0272	0.0254	0.0277
40	O. barthii	WAB0028931	HET0044	0.1099	0.1248	0.1114	0.1201	0.1152	0.1159	0.1179	0.1213	0.112	0.1142	0.1101	0.1119	0.1239	0.1128	0.1131	0.0857	0.0818	0.0851	0.0812	0.088	0.0765	0.0823	0.093	0.0889	0.0846	0.0794	0.084	0.0836	0.083	0.083	0.0194	0.0169	0.0163	0.0215	0.0214	0.0259	0.0165	0.0259	0.022
41	O. barthii	WAB0028931	HET0045	0.1146	0.1282	0.1124	0.1173	0.1156	0.1152	0.1203	0.1253	0.1118	0.114	0.1129	0.1116	0.1216	0.114	0.1106	0.0835	0.0824	0.0822	0.0804	0.0838	0.0762	0.081	0.0935	0.0853	0.0831	0.0792	0.082	0.0832	0.0831	0.0817	0.0191	0.0185	0.0168	0.0205	0.0208	0.0234	0.0201	0.0286	0.0218	0.0164
42	O. barthii	WAB0028931	HET0046	0.116	0.1282	0.113	0.1155	0.1162	0.1175	0.1192	0.1265	0.1153	0.1138	0.1132	0.1115	0.1192	0.1135	0.1106	0.0795	0.0856	0.0808	0.0837	0.088	0.0781	0.083	0.095	0.0826	0.0868	0.079	0.0834	0.085	0.0852	0.0811	0.0199	0.021	0.02	0.0224	0.0242	0.0185	0.0196	0.0263	0.0211	0.0204	0.0173
43	O. barthii	WAB0028931	HET0047	0.1182	0.1301	0.1166	0.1199	0.1216	0.123	0.1267	0.1309	0.1189	0.1184	0.1156	0.1194	0.1245	0.1143	0.1166	0.0896	0.0846	0.0914	0.0877	0.0904	0.0858	0.0833	0.0951	0.0912	0.084	0.0859	0.0863	0.0856	0.0918	0.0897	0.0279	0.0266	0.0216	0.0274	0.0282	0.0245	0.0285	0.0317	0.0245	0.0219	0.0233	0.0234
44	O. barthii	WAB0028931	HET0048	0.1037	0.1152	0.1065	0.1143	0.1084	0.105	0.1076	0.1093	0.1046	0.1038	0.1024	0.1058	0.1151	0.104	0.1014	0.0853	0.0816	0.084	0.0804	0.0832	0.0749	0.08	0.0934	0.0838	0.0868	0.0792	0.0868	0.0788	0.0797	0.081	0.0438	0.0402	0.0415	0.0373	0.0399	0.0478	0.0377	0.0457	0.0451	0.038	0.0397	0.0417	0.0476
45	O. barthii	WAB0028931	HET0049	0.1225	0.1344	0.1152	0.1217	0.1174	0.1213	0.1258	0.1334	0.1191	0.1217	0.1188	0.1149	0.1208	0.1219	0.1176	0.0834	0.0885	0.0835	0.0849	0.0906	0.0835	0.0869	0.0927	0.0854	0.0908	0.084	0.0803	0.0905	0.0902	0.0845	0.0208	0.0249	0.0222	0.0285	0.0246	0.0268	0.0268	0.0293	0.0195	0.0242	0.0195	0.0199	0.0236	0.0489
46	O. barthii	WAB0028935	HET0052	0.136	0.1461	0.1381	0.1413	0.1368	0.1396	0.1371	0.149	0.1393	0.1377	0.1381	0.1376	0.1454	0.1365	0.1345	0.1345	0.1348	0.1359	0.1338	0.1431	0.1339	0.1345	0.1507	0.1323	0.139	0.1363	0.1374	0.1368	0.1395	0.1371	0.1301	0.1306	0.1284	0.1365	0.1399	0.1334	0.1323	0.1385	0.1376	0.1329	0.1315	0.1284	0.1373	0.1191	0.1358
47	O. barthii	WAB0028935	HET0053	0.1372	0.1488	0.1351	0.1418	0.1391	0.1407	0.1418	0.1496	0.1338	0.1365	0.1305	0.1357	0.1423	0.1363	0.1343	0.1387	0.1361	0.1403	0.1378	0.1362	0.1324	0.1336	0.1419	0.1432	0.1354	0.1321	0.1386	0.1345	0.1393	0.1387	0.1362	0.1344	0.1327	0.137	0.1361	0.1394	0.1366	0.1415	0.1387	0.1322	0.1342	0.1358	0.1348	0.1191	0.1396	0.0283
48	O. barthii	WAB0028935	HET0054	0.138	0.1521	0.1452	0.1512	0.1444	0.1477	0.1381	0.1544	0.1445	0.1439	0.1436	0.1425	0.1581	0.145	0.142	0.1443	0.1399	0.1426	0.1364	0.1506	0.1347	0.1414	0.1561	0.1438	0.145	0.1406	0.143	0.1442	0.1401	0.1379	0.1359	0.1359	0.1346	0.1431	0.1436	0.1398	0.132	0.15	0.1447	0.1364	0.1365	0.1365	0.144	0.1224	0.1422	0.0231
49	O. barthii	WAB0028935	HET0055	0.1422	0.1539	0.1471	0.1562	0.1458	0.1439	0.1467	0.1509	0.1447	0.1465	0.1427	0.1475	0.1557	0.146	0.1446	0.1513	0.1414	0.1524	0.1429	0.1472	0.1431	0.145	0.1533	0.1506	0.1473	0.1441	0.1499	0.143	0.1499	0.151	0.1429	0.138	0.1371	0.1391	0.1408	0.1526	0.1403	0.1458	0.1455	0.1393	0.1435	0.1479	0.1475	0.1232	0.1512	0.0333
50	O. barthii	WAB0028935	HET0056	0.1419	0.1451	0.1392	0.1407	0.1429	0.1438	0.1405	0.1483	0.134	0.1359	0.1329	0.1395	0.1428	0.14	0.1327	0.1397	0.1433	0.1415	0.1407	0.1376	0.1351	0.133	0.1508	0.14	0.1431	0.1386	0.145	0.1342	0.1364	0.1378	0.1404	0.1367	0.1354	0.136	0.1363	0.1411	0.1376	0.1419	0.1405	0.1349	0.1351	0.1361	0.1387	0.1173	0.1402	0.0272
51	O. barthii	WAB0028935	HET0057	0.1368	0.1491	0.1348	0.1436	0.1407	0.1397	0.1387	0.145	0.1364	0.1379	0.1325	0.1327	0.1474	0.1348	0.135	0.138	0.1343	0.1364	0.1348	0.1397	0.128	0.131	0.1462	0.1417	0.1365	0.1303	0.1375	0.1361	0.1318	0.1346	0.132	0.1308	0.1286	0.1316	0.1352	0.1374	0.1307	0.1442	0.1354	0.1279	0.1286	0.1309	0.1353	0.1151	0.1358	0.0239
52	O. barthii	WAB0028935	HET0058	0.1373	0.1503	0.1357	0.1471	0.1358	0.139	0.1425	0.1511	0.1424	0.1388	0.1362	0.134	0.1427	0.1397	0.1376	0.1355	0.1335	0.1355	0.1356	0.1418	0.1361	0.1381	0.1424	0.1364	0.1409	0.1319	0.1359	0.1389	0.1431	0.138	0.1293	0.1317	0.1332	0.1389	0.1404	0.1377	0.135	0.1375	0.1343	0.1338	0.1348	0.1322	0.138	0.1224	0.1358	0.0219
53	O. barthii	WAB0028935	HET0059	0.1373	0.1454	0.137	0.1448	0.1396	0.1416	0.1395	0.1459	0.1352	0.1399	0.1325	0.1377	0.1478	0.1391	0.1362	0.1409	0.1394	0.1421	0.1373	0.1422	0.1331	0.1339	0.147	0.1439	0.1421	0.1364	0.1409	0.1364	0.1367	0.1388	0.1376	0.1341	0.1316	0.1381	0.1376	0.1441	0.1334	0.1448	0.1392	0.1312	0.1357	0.137	0.1379	0.1177	0.14	0.0279
54	O. barthii	WAB0028935	HET0060	0.144	0.1507	0.1431	0.1487	0.1436	0.1431	0.146	0.1524	0.1392	0.1411	0.1365	0.1438	0.1462	0.1452	0.1382	0.1471	0.1408	0.1464	0.1413	0.1386	0.1398	0.1404	0.1488	0.1455	0.1436	0.1394	0.1458	0.139	0.1433	0.143	0.1404	0.1417	0.1391	0.1414	0.1403	0.1481	0.1395	0.145	0.1449	0.1397	0.1403	0.143	0.143	0.123	0.1464	0.034
55	O. barthii	WAB0028935	HET0061	0.1391	0.1467	0.1329	0.1381	0.1363	0.1348	0.1407	0.1443	0.1309	0.1331	0.1302	0.1335	0.1396	0.1348	0.1293	0.1325	0.1355	0.1344	0.1364	0.1341	0.131	0.1318	0.1443	0.1344	0.1377	0.1311	0.1372	0.1312	0.1368	0.1345	0.133	0.1279	0.1277	0.1303	0.1326	0.1368	0.1342	0.1358	0.1336	0.1298	0.1281	0.1285	0.1337	0.1147	0.1335	0.0241
56	O. barthii	WAB0028935	HET0062	0.1323	0.1446	0.132	0.1391	0.1352	0.137	0.1335	0.1425	0.1317	0.133	0.1284	0.1301	0.1412	0.1311	0.1294	0.1336	0.1307	0.1333	0.1319	0.1343	0.1249	0.1276	0.1402	0.1365	0.1335	0.1257	0.1333	0.1303	0.1297	0.1303	0.1287	0.1273	0.1252	0.129	0.1311	0.1342	0.1271	0.1386	0.1334	0.1248	0.1267	0.1276	0.1313	0.1117	0.133	0.0227
57	O. barthii	WAB0028935	HET0063	0.1419	0.1504	0.1425	0.1541	0.1439	0.1421	0.148	0.1444	0.1455	0.1476	0.1401	0.1398	0.1536	0.1481	0.1442	0.1435	0.1434	0.1439	0.1421	0.1487	0.1378	0.1448	0.1511	0.1464	0.149	0.1374	0.1439	0.146	0.1439	0.142	0.1391	0.1378	0.1403	0.146	0.1452	0.1482	0.1374	0.147	0.1422	0.1368	0.14	0.1391	0.1457	0.1244	0.1426	0.0315
58	O. barthii	WAB0028935	HET0064	0.1335	0.1423	0.1307	0.1362	0.1341	0.1367	0.1342	0.1416	0.1277	0.1298	0.1249	0.1316	0.1383	0.13	0.1278	0.1338	0.1328	0.1351	0.1333	0.1323	0.1275	0.1263	0.1396	0.1377	0.1337	0.1287	0.134	0.1269	0.1324	0.1338	0.1306	0.1291	0.1259	0.1283	0.1309	0.1362	0.1304	0.1384	0.1332	0.1268	0.1284	0.1297	0.1305	0.1129	0.1337	0.0272
59	O. barthii	WAB0028935	HET0065	0.1448	0.1545	0.1413	0.146	0.145	0.1436	0.1473	0.1528	0.1379	0.1381	0.1373	0.141	0.1473	0.1401	0.1364	0.1456	0.1398	0.1422	0.1435	0.1376	0.1365	0.1385	0.1492	0.1465	0.1408	0.1367	0.1455	0.1374	0.1406	0.1403	0.1389	0.1377	0.1367	0.1366	0.1387	0.1417	0.1393	0.1466	0.1433	0.1372	0.1347	0.1391	0.1401	0.1215	0.143	0.0299
60	O. barthii	WAB0028935	HET0066	0.1335	0.1438	0.1311	0.1365	0.1358	0.138	0.1377	0.147	0.1341	0.1336	0.1295	0.1322	0.1403	0.1342	0.1312	0.1344	0.133	0.1339	0.1327	0.1363	0.1284	0.129	0.1427	0.1355	0.1337	0.1309	0.1349	0.1327	0.1355	0.1333	0.13	0.13	0.128	0.1333	0.1341	0.1339	0.1313	0.1375	0.1331	0.129	0.129	0.1291	0.1316	0.1164	0.1327	0.0227
61	O. barthii	WAB0028942	HET0069	0.1272	0.1363	0.1223	0.1262	0.1268	0.1275	0.1284	0.1347	0.1244	0.1248	0.1211	0.1207	0.1306	0.1237	0.1224	0.1191	0.1276	0.1231	0.1263	0.1311	0.1224	0.122	0.136	0.1248	0.1283	0.1227	0.1258	0.1249	0.1281	0.1256	0.1158	0.1119	0.1138	0.1181	0.1206	0.1165	0.1177	0.1196	0.117	0.1142	0.114	0.1106	0.1191	0.1006	0.1168	0.1143
62	O. barthii	WAB0028942	HET0070	0.1249	0.1343	0.1224	0.1284	0.1253	0.1281	0.1269	0.1326	0.1207	0.1239	0.1196	0.1213	0.1334	0.1225	0.1215	0.1264	0.1253	0.1269	0.1273	0.1283	0.1206	0.1219	0.1355	0.1309	0.1251	0.1218	0.1283	0.1235	0.1248	0.1268	0.1146	0.1142	0.112	0.1164	0.1188	0.1225	0.1165	0.126	0.122	0.1116	0.113	0.1164	0.1207	0.0977	0.1216	0.1174
63	O. barthii	WAB0028942	HET0071	0.128	0.1349	0.1245	0.13	0.1288	0.1292	0.1247	0.1307	0.1241	0.1247	0.1218	0.1222	0.1355	0.1234	0.1222	0.1209	0.1296	0.1274	0.127	0.1339	0.1228	0.1217	0.1411	0.1286	0.1326	0.1259	0.1313	0.1253	0.1268	0.1279	0.1192	0.1123	0.1143	0.1161	0.1203	0.1206	0.1178	0.124	0.1185	0.1143	0.1153	0.1142	0.1221	0.0986	0.121	0.1151
64	O. barthii	WAB0028942	HET0072	0.124	0.133	0.1211	0.1289	0.1245	0.1261	0.1294	0.1329	0.1215	0.1231	0.1171	0.12	0.1328	0.1219	0.1216	0.1265	0.1232	0.1263	0.1264	0.1276	0.1208	0.1219	0.1348	0.1294	0.1254	0.1218	0.1286	0.1235	0.1254	0.1256	0.1151	0.1132	0.1119	0.1173	0.1189	0.1219	0.1168	0.1228	0.1186	0.1099	0.113	0.1159	0.1177	0.0978	0.1208	0.1181
65	O. barthii	WAB0028942	HET0073	0.1268	0.134	0.1256	0.1315	0.1261	0.1276	0.1256	0.133	0.1248	0.125	0.1234	0.1254	0.1367	0.1239	0.1226	0.128	0.1256	0.1299	0.1261	0.1322	0.1245	0.1237	0.1412	0.1274	0.1299	0.1273	0.1317	0.1257	0.1289	0.1293	0.1156	0.1159	0.113	0.1169	0.121	0.1252	0.1169	0.1238	0.123	0.1167	0.1171	0.1172	0.1237	0.0989	0.1236	0.1143
66	O. barthii	WAB0028942	HET0074	0.1269	0.1364	0.1199	0.1286	0.1244	0.1264	0.1288	0.1327	0.1217	0.1251	0.118	0.1184	0.1315	0.1219	0.1218	0.1245	0.1241	0.1243	0.1258	0.1275	0.1193	0.1224	0.1334	0.1299	0.1256	0.1203	0.1256	0.1246	0.125	0.125	0.115	0.1124	0.1112	0.1165	0.1169	0.1233	0.1175	0.1245	0.1174	0.1123	0.112	0.1154	0.1202	0.0994	0.118	0.1178
67	O. barthii	WAB0028942	HET0075	0.1235	0.1348	0.1223	0.1303	0.1256	0.1278	0.1263	0.1331	0.1218	0.1249	0.12	0.1219	0.1341	0.1241	0.1225	0.1272	0.1254	0.1238	0.1262	0.1285	0.1188	0.1233	0.1355	0.1297	0.126	0.1216	0.1279	0.1255	0.1212	0.1218	0.1151	0.1125	0.1128	0.119	0.1189	0.1228	0.1143	0.1257	0.1223	0.1114	0.1132	0.1166	0.122	0.0977	0.1211	0.1167
68	O. barthii	WAB0028942	HET0076	0.1248	0.1339	0.1207	0.1277	0.1238	0.128	0.1255	0.1318	0.1195	0.1249	0.1191	0.1184	0.1328	0.1215	0.1215	0.1218	0.1243	0.1247	0.1237	0.1269	0.1166	0.1208	0.1344	0.1277	0.1233	0.12	0.1258	0.1245	0.1221	0.1238	0.1142	0.1087	0.1079	0.115	0.1164	0.121	0.1154	0.1235	0.1177	0.1089	0.1083	0.1132	0.1183	0.096	0.1163	0.1157
69	O. barthii	WAB0028942	HET0077	0.1199	0.1328	0.118	0.1279	0.1211	0.1269	0.125	0.1323	0.1228	0.1239	0.1186	0.117	0.1294	0.1223	0.1215	0.1193	0.1215	0.1207	0.1217	0.129	0.1183	0.1224	0.1321	0.123	0.1247	0.1184	0.1219	0.1229	0.1252	0.1206	0.1113	0.1094	0.1093	0.1183	0.1185	0.1181	0.1143	0.116	0.1146	0.1097	0.1116	0.1098	0.1159	0.0987	0.1134	0.1151
70	O. barthii	WAB0028942	HET0078	0.1272	0.1312	0.1199	0.126	0.1212	0.1256	0.1303	0.1359	0.1223	0.123	0.1207	0.1194	0.1276	0.1256	0.1192	0.1246	0.124	0.1222	0.1257	0.1249	0.1232	0.1229	0.1355	0.1202	0.1262	0.1227	0.1254	0.1251	0.1252	0.122	0.1134	0.1143	0.1126	0.1198	0.1221	0.1227	0.1187	0.1206	0.119	0.1157	0.1131	0.1144	0.1213	0.1006	0.1171	0.1149
71	O. barthii	WAB0028942	HET0079	0.1242	0.1337	0.1214	0.1263	0.1267	0.1293	0.1272	0.1334	0.1225	0.1244	0.1187	0.1219	0.1326	0.1206	0.1218	0.1222	0.1258	0.1261	0.1256	0.1317	0.1217	0.1207	0.1351	0.1284	0.1264	0.1238	0.1263	0.1232	0.1278	0.1278	0.1162	0.1129	0.1121	0.1172	0.1188	0.1202	0.1174	0.1216	0.1186	0.1114	0.1134	0.114	0.1182	0.1002	0.1182	0.1151
72	O. barthii	WAB0028942	HET0080	0.1257	0.1316	0.122	0.1262	0.1249	0.127	0.1252	0.1305	0.1199	0.1224	0.1187	0.1215	0.1334	0.1228	0.1193	0.1216	0.1266	0.126	0.1261	0.1298	0.1196	0.1208	0.1377	0.1272	0.1276	0.1235	0.1289	0.1224	0.1265	0.1256	0.1164	0.1108	0.1117	0.1171	0.1184	0.12	0.1169	0.1211	0.1183	0.1105	0.1127	0.114	0.1187	0.0975	0.119	0.1146
73	O. barthii	WAB0028942	HET0081	0.1274	0.1369	0.1274	0.1271	0.1319	0.1348	0.129	0.1377	0.1285	0.1289	0.1246	0.125	0.1387	0.1255	0.1269	0.1231	0.1298	0.1299	0.1307	0.1365	0.1248	0.1259	0.1423	0.1287	0.1315	0.1273	0.1313	0.1277	0.1305	0.129	0.1194	0.1171	0.1165	0.122	0.1247	0.1166	0.1199	0.1224	0.121	0.1151	0.1185	0.1142	0.1182	0.1026	0.119	0.1171
74	O. barthii	WAB0028942	HET0082	0.1298	0.1381	0.1278	0.1358	0.1302	0.1244	0.1338	0.1285	0.1273	0.1298	0.1254	0.1268	0.142	0.1264	0.1274	0.1326	0.1293	0.1314	0.1318	0.1341	0.1251	0.1294	0.1428	0.1341	0.132	0.1285	0.1353	0.1307	0.1306	0.1315	0.121	0.1148	0.117	0.1183	0.1223	0.1281	0.1203	0.125	0.1228	0.1157	0.1187	0.123	0.1266	0.0993	0.1274	0.1225
75	O. barthii	WAB0028942	HET0083	0.1294	0.1374	0.1221	0.1313	0.1228	0.1296	0.136	0.1394	0.128	0.1287	0.1237	0.1207	0.1291	0.127	0.1256	0.1221	0.1266	0.12	0.1286	0.1282	0.1236	0.1265	0.1341	0.1216	0.1281	0.1202	0.1245	0.1285	0.1268	0.1214	0.1148	0.1149	0.1157	0.1235	0.1255	0.1221	0.1205	0.1185	0.1157	0.1163	0.1156	0.1136	0.1183	0.1027	0.1103	0.1193
76	O. barthii	WAB0028951	HET0086	0.1188	0.1276	0.1182	0.1246	0.1224	0.1215	0.1231	0.1259	0.118	0.1173	0.1139	0.1207	0.1258	0.1159	0.1148	0.0914	0.0865	0.0897	0.0886	0.0876	0.0834	0.083	0.0965	0.0902	0.0889	0.0846	0.0909	0.0831	0.0849	0.0862	0.0807	0.0766	0.0749	0.0737	0.0791	0.0826	0.0764	0.0826	0.08	0.0726	0.0758	0.0784	0.0781	0.0666	0.0847	0.136
77	O. barthii	WAB0028951	HET0087	0.1155	0.1261	0.12	0.1207	0.1213	0.1242	0.116	0.1285	0.1204	0.1172	0.1174	0.1207	0.1282	0.118	0.1152	0.0863	0.0888	0.0908	0.0858	0.096	0.0841	0.0847	0.1023	0.0849	0.0916	0.0879	0.0909	0.0854	0.0892	0.0882	0.0789	0.0771	0.075	0.0793	0.0825	0.0783	0.0763	0.0814	0.0829	0.0755	0.077	0.0737	0.0813	0.0702	0.0837	0.1266
78	O. barthii	WAB0028951	HET0088	0.1153	0.1285	0.1204	0.1265	0.1185	0.1235	0.1194	0.1309	0.1191	0.1179	0.1173	0.1204	0.1293	0.1198	0.1171	0.0915	0.0859	0.0913	0.0855	0.0934	0.0848	0.0874	0.0989	0.089	0.0894	0.0859	0.0905	0.0866	0.0908	0.0876	0.0771	0.0746	0.0742	0.0818	0.0826	0.0833	0.0766	0.0858	0.0844	0.075	0.0761	0.0771	0.0838	0.0717	0.0854	0.1291
79	O. barthii	WAB0028951	HET0089	0.1211	0.1322	0.1166	0.1293	0.1194	0.1227	0.1272	0.1309	0.1236	0.1256	0.1184	0.1178	0.1256	0.1271	0.123	0.0865	0.0909	0.0902	0.0869	0.0955	0.0873	0.0905	0.0953	0.0893	0.0955	0.0871	0.0878	0.092	0.0921	0.0898	0.0815	0.079	0.0813	0.0895	0.085	0.089	0.0824	0.0824	0.079	0.0779	0.0805	0.0801	0.0849	0.0757	0.0798	0.1394
80	O. barthii	WAB0028951	HET0090	0.1173	0.1312	0.1183	0.1258	0.1222	0.1199	0.1226	0.125	0.119	0.1206	0.1176	0.117	0.1314	0.116	0.1176	0.0905	0.0856	0.0888	0.0862	0.0933	0.0817	0.0854	0.0987	0.0929	0.0892	0.0838	0.0884	0.0867	0.0861	0.0864	0.0778	0.0731	0.0736	0.0766	0.0798	0.0808	0.0751	0.0862	0.0787	0.0714	0.0728	0.0762	0.0785	0.0672	0.0806	0.1324
81	O. barthii	WAB0028951	HET0091	0.1158	0.125	0.1209	0.126	0.1192	0.1264	0.1241	0.1335	0.1234	0.1214	0.1198	0.1241	0.1285	0.1204	0.119	0.0939	0.0868	0.0935	0.0879	0.0933	0.0887	0.0881	0.1027	0.0877	0.0882	0.0919	0.0915	0.0896	0.0894	0.0905	0.0808	0.0788	0.0735	0.0858	0.0866	0.0878	0.0816	0.0885	0.0863	0.0794	0.0792	0.0824	0.0835	0.0758	0.0863	0.1327
82	O. barthii	WAB0028951	HET0092	0.1205	0.1328	0.12	0.1212	0.1261	0.1206	0.1274	0.1274	0.1238	0.1196	0.1194	0.121	0.1283	0.1148	0.1181	0.0864	0.0898	0.0913	0.0911	0.0954	0.0883	0.0864	0.1023	0.0891	0.0912	0.0894	0.0917	0.0869	0.0943	0.0924	0.083	0.0762	0.0773	0.0772	0.084	0.077	0.0814	0.0814	0.0784	0.0759	0.0779	0.0748	0.0789	0.0732	0.0844	0.1312
83	O. barthii	WAB0028951	HET0093	0.1182	0.1306	0.1151	0.1271	0.1192	0.1191	0.1246	0.1269	0.1199	0.122	0.1139	0.1144	0.1272	0.1191	0.118	0.0863	0.0858	0.0888	0.0851	0.0933	0.0825	0.0875	0.0954	0.0902	0.0899	0.0829	0.0865	0.0885	0.0875	0.0865	0.0776	0.0741	0.0748	0.0819	0.0808	0.0831	0.077	0.0824	0.0751	0.0716	0.0758	0.0753	0.0789	0.0711	0.0788	0.1343
84	O. barthii	WAB0028951	HET0094	0.121	0.1342	0.1151	0.1216	0.1193	0.1212	0.1264	0.1332	0.1199	0.1198	0.117	0.1171	0.12	0.1192	0.117	0.0853	0.0867	0.0874	0.0876	0.0879	0.0845	0.0852	0.0912	0.0875	0.0876	0.0818	0.0829	0.0871	0.0907	0.0877	0.0773	0.0777	0.0772	0.0817	0.0797	0.0805	0.0813	0.0837	0.0779	0.0779	0.0756	0.0758	0.0789	0.0753	0.0776	0.1353
85	O. barthii	WAB0028951	HET0095	0.1199	0.1333	0.1215	0.1207	0.1264	0.1276	0.1234	0.1339	0.1236	0.1214	0.1194	0.1234	0.128	0.1165	0.1202	0.0884	0.0895	0.094	0.089	0.0963	0.0874	0.0846	0.0976	0.0932	0.0878	0.0882	0.0885	0.0874	0.0944	0.0934	0.0836	0.08	0.0777	0.0819	0.0837	0.0783	0.0827	0.0876	0.0825	0.0787	0.0791	0.077	0.0776	0.0775	0.0842	0.134
86	O. barthii	WAB0028951	HET0096	0.1212	0.1334	0.1157	0.1255	0.1187	0.118	0.1255	0.1283	0.1178	0.1195	0.116	0.116	0.1232	0.121	0.1155	0.0871	0.086	0.0875	0.0854	0.0864	0.082	0.0862	0.0923	0.0891	0.0891	0.0817	0.0858	0.0859	0.089	0.087	0.0767	0.0752	0.0753	0.0781	0.0757	0.0846	0.0777	0.0822	0.0765	0.0763	0.0738	0.0763	0.0823	0.0706	0.0783	0.1351
87	O. barthii	WAB0028951	HET0097	0.118	0.1297	0.1186	0.1211	0.1236	0.123	0.1206	0.1277	0.1209	0.1184	0.1173	0.1199	0.1275	0.1158	0.1163	0.0857	0.0894	0.0889	0.0872	0.0949	0.0841	0.0836	0.1004	0.0873	0.0918	0.0868	0.0905	0.0864	0.0887	0.0875	0.0805	0.0757	0.0761	0.0783	0.0815	0.0779	0.0777	0.0824	0.0814	0.0755	0.0764	0.0733	0.0801	0.0708	0.0824	0.1291
88	O. barthii	WAB0028951	HET0098	0.1178	0.1297	0.1157	0.1224	0.1195	0.1183	0.121	0.1253	0.1153	0.1158	0.1136	0.1163	0.1247	0.1156	0.114	0.0854	0.0866	0.0863	0.0859	0.0897	0.0813	0.084	0.0969	0.0887	0.0883	0.0825	0.0871	0.0842	0.0868	0.085	0.0769	0.0727	0.0731	0.075	0.0781	0.0801	0.0752	0.0818	0.078	0.0715	0.0723	0.0736	0.0797	0.0674	0.08	0.1291
89	O. barthii	WAB0028951	HET0099	0.1204	0.1324	0.1215	0.1281	0.1251	0.1244	0.127	0.129	0.1219	0.1215	0.1162	0.1232	0.1272	0.1225	0.1196	0.0925	0.0909	0.0963	0.0906	0.0918	0.0874	0.0899	0.096	0.095	0.094	0.0866	0.0925	0.0881	0.0944	0.0935	0.0838	0.081	0.0819	0.0809	0.0793	0.086	0.0806	0.082	0.0833	0.0779	0.0807	0.0807	0.0834	0.0718	0.087	0.1392
90	O. barthii	WAB0028951	HET0100	0.1192	0.133	0.118	0.1231	0.1253	0.1252	0.124	0.1299	0.1212	0.1216	0.1162	0.1174	0.1282	0.1181	0.1194	0.0877	0.0882	0.0927	0.0861	0.0941	0.0845	0.0832	0.0955	0.0942	0.089	0.0859	0.0867	0.0868	0.0906	0.0912	0.0809	0.0782	0.0765	0.0804	0.0791	0.0814	0.0798	0.0884	0.076	0.0749	0.0765	0.0784	0.0779	0.0733	0.082	0.1364
91	O. barthii	WAB0028952	HET0103	0.1334	0.1441	0.1313	0.1408	0.1345	0.1355	0.1349	0.141	0.1321	0.1359	0.1273	0.1303	0.1431	0.1323	0.1309	0.1344	0.1342	0.1355	0.1329	0.1405	0.1276	0.132	0.1459	0.1388	0.137	0.1311	0.1374	0.1347	0.1335	0.1347	0.1314	0.1255	0.1255	0.132	0.1336	0.1375	0.1293	0.138	0.1323	0.1249	0.1274	0.1295	0.1322	0.1142	0.1337	0.0788
92	O. barthii	WAB0028952	HET0104	0.1353	0.1455	0.1348	0.1388	0.1383	0.1399	0.139	0.1466	0.1337	0.1344	0.1314	0.1341	0.1422	0.1341	0.1317	0.1403	0.1369	0.1357	0.1376	0.1373	0.1305	0.1326	0.1483	0.1388	0.1373	0.1333	0.1391	0.1361	0.1299	0.1313	0.1317	0.1328	0.1307	0.1346	0.1378	0.1364	0.1309	0.1433	0.138	0.1291	0.1298	0.1314	0.134	0.1179	0.1365	0.0816
93	O. barthii	WAB0028952	HET0105	0.1369	0.148	0.1366	0.1433	0.1408	0.1407	0.1382	0.1457	0.1341	0.1363	0.1309	0.1346	0.1452	0.1344	0.1357	0.138	0.1377	0.1416	0.1388	0.1418	0.1337	0.1326	0.1467	0.1458	0.1405	0.1338	0.1412	0.135	0.1394	0.1401	0.1361	0.1322	0.1321	0.1338	0.1363	0.1386	0.1346	0.1438	0.1357	0.1294	0.1325	0.1348	0.1352	0.1184	0.139	0.0825
94	O. barthii	WAB0028952	HET0106	0.1381	0.1441	0.1383	0.1381	0.1415	0.1422	0.1347	0.1478	0.1358	0.1356	0.131	0.1392	0.1421	0.1358	0.1321	0.1355	0.1427	0.1421	0.1397	0.1445	0.1361	0.1332	0.1519	0.1389	0.1437	0.1395	0.1444	0.1347	0.1398	0.1411	0.1386	0.1365	0.1337	0.1353	0.139	0.1357	0.1353	0.1388	0.1405	0.1342	0.1367	0.1321	0.1351	0.119	0.1407	0.0801
95	O. barthii	WAB0028952	HET0107	0.1374	0.1455	0.1368	0.138	0.1413	0.1409	0.1384	0.1471	0.1359	0.1338	0.1328	0.1364	0.1436	0.1314	0.1323	0.1365	0.1397	0.1372	0.1406	0.1431	0.1349	0.1314	0.1524	0.1394	0.1396	0.1377	0.142	0.1346	0.1371	0.1387	0.1369	0.134	0.131	0.1333	0.1407	0.1348	0.1356	0.1397	0.1384	0.1317	0.132	0.1301	0.1328	0.1188	0.1378	0.0771
96	O. barthii	WAB0028952	HET0108	0.1415	0.1505	0.1404	0.1463	0.1403	0.1396	0.1456	0.1532	0.1463	0.1415	0.1405	0.1399	0.1461	0.1415	0.1401	0.1421	0.1392	0.1447	0.143	0.1478	0.1423	0.1434	0.1532	0.1382	0.1474	0.1407	0.1445	0.1448	0.1501	0.1456	0.1353	0.1406	0.14	0.1442	0.1459	0.1403	0.1402	0.1408	0.1404	0.1415	0.1412	0.1372	0.14	0.127	0.1416	0.0827
97	O. barthii	WAB0028952	HET0109	0.1401	0.1455	0.1384	0.1363	0.1367	0.1441	0.1418	0.157	0.1401	0.137	0.1378	0.1392	0.1375	0.1415	0.1347	0.1378	0.14	0.1396	0.1409	0.1381	0.1407	0.1395	0.1508	0.1316	0.1415	0.1393	0.1409	0.1406	0.1429	0.1393	0.1342	0.1399	0.1359	0.144	0.145	0.137	0.1401	0.1392	0.1423	0.1407	0.1375	0.1333	0.1385	0.1276	0.1386	0.0797
98	O. barthii	WAB0028952	HET0110	0.1362	0.1457	0.1316	0.139	0.1354	0.1382	0.1408	0.1469	0.1332	0.1362	0.1289	0.1317	0.14	0.132	0.1317	0.1346	0.1359	0.1365	0.1357	0.1398	0.1324	0.1323	0.1461	0.1385	0.137	0.1335	0.1368	0.1353	0.1377	0.1381	0.1327	0.1287	0.1264	0.1349	0.135	0.1368	0.1344	0.1394	0.1317	0.1287	0.1303	0.1293	0.1319	0.1192	0.1326	0.0779
99	O. barthii	WAB0028952	HET0111	0.1431	0.1523	0.1375	0.1423	0.1395	0.1367	0.1417	0.1476	0.141	0.1391	0.1389	0.1341	0.142	0.1399	0.135	0.1323	0.1424	0.1356	0.1405	0.1453	0.1378	0.1396	0.1513	0.1362	0.1474	0.1376	0.1402	0.142	0.1456	0.1409	0.1348	0.1323	0.1361	0.1362	0.1402	0.1373	0.1385	0.1361	0.1324	0.1376	0.1344	0.1293	0.1404	0.1222	0.1331	0.0786
100	O. barthii	WAB0028952	HET0112	0.1393	0.15	0.1369	0.1439	0.1398	0.1379	0.1404	0.147	0.1363	0.137	0.1363	0.1356	0.1451	0.1365	0.1339	0.1405	0.1397	0.1375	0.1391	0.1429	0.1334	0.1367	0.1527	0.1416	0.1419	0.1369	0.1405	0.1396	0.1369	0.1367	0.1326	0.1318	0.13	0.1335	0.1374	0.1367	0.1334	0.1433	0.1369	0.1334	0.1315	0.1317	0.1389	0.1184	0.1355	0.0798
101	O. barthii	WAB0028952	HET0113	0.1389	0.1504	0.1363	0.1479	0.132	0.1348	0.1414	0.1493	0.1394	0.141	0.1393	0.1319	0.1433	0.1415	0.137	0.1391	0.1349	0.1362	0.136	0.1434	0.1378	0.1416	0.1472	0.1369	0.1419	0.1357	0.1359	0.1435	0.1446	0.1405	0.128	0.1305	0.1303	0.1379	0.1396	0.1422	0.1357	0.1403	0.1339	0.1356	0.1322	0.135	0.1422	0.1236	0.1331	0.0787
102	O. barthii	WAB0028952	HET0114	0.1434	0.1522	0.1405	0.1417	0.144	0.1435	0.1439	0.1518	0.1401	0.1392	0.1375	0.1396	0.1444	0.1385	0.1356	0.1374	0.1461	0.1381	0.1439	0.1461	0.1395	0.1386	0.1554	0.1401	0.1446	0.1402	0.1448	0.14	0.1428	0.1402	0.1395	0.1372	0.1363	0.1386	0.1436	0.1369	0.1372	0.1425	0.1415	0.1377	0.1366	0.1303	0.1391	0.1221	0.1409	0.0785
103	O. barthii	WAB0028952	HET0115	0.1397	0.1472	0.1408	0.1463	0.1396	0.1372	0.1442	0.1475	0.1433	0.1414	0.1383	0.1419	0.1483	0.1405	0.1382	0.1449	0.1398	0.1458	0.1397	0.1464	0.141	0.1406	0.1534	0.1404	0.1461	0.1434	0.1447	0.1417	0.1486	0.1458	0.1366	0.1385	0.1358	0.1396	0.1428	0.1447	0.1383	0.1417	0.1389	0.1396	0.1411	0.1397	0.1407	0.1239	0.1437	0.0828
104	O. barthii	WAB0028952	HET0116	0.1402	0.1544	0.1368	0.1456	0.1354	0.1388	0.1438	0.1546	0.1392	0.1399	0.1377	0.1344	0.1407	0.1391	0.1379	0.142	0.1374	0.1388	0.1405	0.1419	0.1377	0.1417	0.1454	0.1417	0.1384	0.1341	0.1359	0.1442	0.1448	0.1405	0.1309	0.1366	0.1333	0.1421	0.143	0.1406	0.1386	0.1448	0.1399	0.1371	0.1346	0.1346	0.1391	0.1277	0.1365	0.083
105	O. barthii	WAB0028952	HET0117	0.1385	0.1461	0.1378	0.1421	0.1388	0.1402	0.1412	0.1502	0.1413	0.1394	0.1364	0.1359	0.1413	0.1438	0.136	0.1361	0.1426	0.1385	0.14	0.1447	0.1376	0.1417	0.1506	0.1347	0.147	0.1379	0.142	0.1428	0.1422	0.1388	0.134	0.139	0.1391	0.1434	0.1441	0.1376	0.1353	0.1369	0.139	0.1375	0.1378	0.1323	0.1413	0.1236	0.1374	0.0816
106	O. barthii	WAB0028971	HET0120	0.1119	0.1251	0.1157	0.1254	0.1139	0.1188	0.1132	0.1252	0.1165	0.1157	0.1127	0.1154	0.124	0.1165	0.1135	0.1026	0.0963	0.103	0.0954	0.105	0.0955	0.0997	0.1084	0.1012	0.1022	0.0973	0.102	0.0993	0.1026	0.101	0.0872	0.0859	0.0857	0.0899	0.092	0.0966	0.0862	0.0955	0.096	0.0869	0.0903	0.0896	0.0965	0.0634	0.0977	0.1234
107	O. barthii	WAB0028971	HET0121	0.1162	0.132	0.111	0.1236	0.1132	0.1179	0.1217	0.129	0.1161	0.1177	0.1138	0.1091	0.1178	0.1165	0.1149	0.0969	0.0984	0.0944	0.0994	0.1022	0.0946	0.1012	0.1044	0.0993	0.1	0.0921	0.0951	0.1017	0.1022	0.0957	0.0865	0.0858	0.0869	0.0943	0.095	0.0944	0.0908	0.095	0.0912	0.0872	0.0867	0.0855	0.0959	0.0683	0.0898	0.1258
108	O. barthii	WAB0028971	HET0122	0.1143	0.129	0.1132	0.1233	0.117	0.1174	0.1214	0.1252	0.1157	0.1145	0.1125	0.1154	0.1236	0.1115	0.1145	0.1021	0.0962	0.0988	0.1005	0.1022	0.0949	0.0979	0.105	0.1021	0.0986	0.0954	0.0997	0.0985	0.1026	0.1004	0.0891	0.0852	0.0853	0.0899	0.0924	0.094	0.089	0.0951	0.0932	0.0845	0.0874	0.089	0.0912	0.0647	0.0957	0.1281
109	O. barthii	WAB0028971	HET0123	0.1191	0.1317	0.1144	0.1254	0.1158	0.1135	0.1218	0.1228	0.1191	0.1163	0.115	0.1124	0.1206	0.118	0.1144	0.0969	0.0996	0.0959	0.0989	0.1035	0.0961	0.101	0.1074	0.0973	0.1065	0.096	0.1005	0.1012	0.1042	0.0996	0.0871	0.0857	0.0905	0.09	0.0915	0.0946	0.0892	0.0894	0.0875	0.088	0.089	0.0872	0.0963	0.0643	0.0915	0.1269
110	O. barthii	WAB0028971	HET0124	0.1168	0.1301	0.1166	0.1281	0.1201	0.1205	0.1241	0.1231	0.1223	0.1224	0.1159	0.1138	0.1277	0.1213	0.1203	0.1038	0.1014	0.1022	0.0994	0.1083	0.0962	0.1044	0.1109	0.1067	0.107	0.0985	0.1035	0.1066	0.1038	0.1022	0.0908	0.0897	0.0928	0.0971	0.0945	0.0979	0.0903	0.0999	0.0925	0.0875	0.0905	0.0919	0.0985	0.0679	0.0955	0.1336
111	O. barthii	WAB0028971	HET0125	0.1204	0.1276	0.1146	0.1173	0.115	0.1216	0.1226	0.1329	0.118	0.1166	0.1161	0.1153	0.1157	0.1184	0.1141	0.0941	0.1032	0.0968	0.103	0.1023	0.1007	0.1024	0.1084	0.0918	0.1046	0.0993	0.101	0.1013	0.1056	0.1009	0.0915	0.0884	0.0902	0.0976	0.0978	0.0939	0.0964	0.0887	0.0942	0.0923	0.0913	0.0871	0.0964	0.0713	0.0919	0.1265
112	O. barthii	WAB0028971	HET0126	0.1133	0.1265	0.115	0.119	0.117	0.1213	0.1174	0.1282	0.1111	0.1129	0.1129	0.1149	0.1223	0.1147	0.1124	0.1032	0.0987	0.0984	0.0989	0.0993	0.0917	0.0982	0.1103	0.1014	0.0982	0.0951	0.1008	0.0969	0.0965	0.0944	0.089	0.0885	0.0861	0.0908	0.0929	0.0936	0.0873	0.098	0.0963	0.0849	0.0859	0.0878	0.0936	0.0634	0.0951	0.1267
113	O. barthii	WAB0028971	HET0127	0.118	0.1313	0.1152	0.1245	0.1173	0.1191	0.1221	0.1282	0.1195	0.1214	0.1144	0.1135	0.1232	0.1222	0.1179	0.1008	0.0999	0.1011	0.0957	0.1036	0.0947	0.0997	0.1045	0.1027	0.105	0.0963	0.0962	0.1031	0.1028	0.099	0.0896	0.0917	0.0899	0.0975	0.0923	0.0985	0.0901	0.0989	0.0896	0.0883	0.0902	0.0906	0.0955	0.0683	0.0902	0.1319
114	O. barthii	WAB0028971	HET0128	0.1192	0.1252	0.1158	0.117	0.1184	0.1231	0.1239	0.1311	0.1141	0.118	0.1159	0.1172	0.1221	0.1166	0.1139	0.1031	0.1022	0.1011	0.1001	0.0995	0.0969	0.0988	0.1113	0.0997	0.0984	0.1013	0.1016	0.1011	0.0992	0.0993	0.093	0.0891	0.0854	0.0962	0.0953	0.0977	0.0946	0.1012	0.0959	0.0892	0.0875	0.0912	0.0927	0.0697	0.0931	0.1289
115	O. barthii	WAB0028971	HET0129	0.1154	0.129	0.1154	0.1271	0.1121	0.121	0.1201	0.1331	0.1204	0.1196	0.1147	0.1166	0.119	0.1209	0.1179	0.1008	0.0986	0.1013	0.0987	0.1046	0.0997	0.1043	0.1042	0.0977	0.1048	0.0977	0.0995	0.1017	0.1087	0.1034	0.0868	0.09	0.0894	0.0969	0.0953	0.0983	0.0924	0.0902	0.0951	0.0915	0.0933	0.0906	0.0981	0.0704	0.094	0.1259
116	O. barthii	WAB0028971	HET0130	0.1192	0.134	0.1198	0.1276	0.1174	0.1225	0.1223	0.1361	0.1231	0.1215	0.1214	0.1179	0.126	0.1234	0.1203	0.1051	0.101	0.1003	0.1005	0.1069	0.0987	0.1065	0.1125	0.1019	0.1031	0.0995	0.1005	0.1071	0.1046	0.0989	0.087	0.0925	0.0896	0.0991	0.0989	0.0966	0.0918	0.1007	0.0973	0.0933	0.0914	0.0899	0.102	0.0733	0.095	0.1263
117	O. barthii	WAB0028971	HET0131	0.1163	0.1234	0.111	0.1175	0.1135	0.1171	0.1205	0.1264	0.1116	0.1149	0.1121	0.1126	0.118	0.115	0.1111	0.0973	0.0978	0.096	0.0975	0.0974	0.0936	0.0959	0.1084	0.0966	0.0972	0.0959	0.0986	0.0975	0.0981	0.0964	0.0883	0.0855	0.083	0.092	0.0925	0.0943	0.0909	0.096	0.0914	0.0859	0.0847	0.0872	0.0922	0.0655	0.0903	0.125
118	O. barthii	WAB0028971	HET0132	0.1211	0.1302	0.1139	0.1171	0.1185	0.1229	0.1251	0.1325	0.1192	0.1192	0.1173	0.1133	0.1193	0.1167	0.1158	0.0947	0.1045	0.0964	0.1034	0.1066	0.1008	0.1016	0.1118	0.0963	0.1037	0.0988	0.1012	0.1035	0.1057	0.1006	0.0926	0.0908	0.0909	0.0987	0.101	0.0918	0.0968	0.0944	0.0937	0.0924	0.091	0.085	0.094	0.073	0.091	0.1238
119	O. barthii	WAB0028971	HET0133	0.1153	0.1257	0.1189	0.1212	0.1193	0.1183	0.1206	0.1264	0.1204	0.1161	0.1182	0.1198	0.1279	0.1142	0.1157	0.103	0.097	0.1034	0.0997	0.1078	0.1005	0.0999	0.1161	0.099	0.1005	0.102	0.1033	0.1001	0.1064	0.1039	0.0902	0.0888	0.0857	0.0903	0.0972	0.0912	0.091	0.095	0.0941	0.09	0.0901	0.0884	0.0919	0.0677	0.0955	0.1237
120	O. barthii	WAB0028971	HET0134	0.1196	0.1305	0.117	0.1211	0.1206	0.1223	0.1205	0.1293	0.1178	0.1163	0.1145	0.1165	0.1217	0.119	0.1148	0.0971	0.1048	0.1019	0.1027	0.1064	0.1002	0.1014	0.1112	0.1008	0.1082	0.1	0.1053	0.1003	0.1077	0.1037	0.0942	0.0903	0.0926	0.0939	0.0942	0.0929	0.0931	0.0909	0.0955	0.0902	0.0918	0.0872	0.0967	0.0674	0.0966	0.1262
121	O. barthii	WAB0028991	HET0137	0.1175	0.1288	0.1172	0.119	0.1209	0.1221	0.1188	0.1274	0.1173	0.1178	0.1163	0.1166	0.1258	0.1153	0.1149	0.0998	0.1043	0.1046	0.1001	0.1095	0.0982	0.1001	0.1151	0.1032	0.1039	0.1012	0.104	0.1021	0.1057	0.1041	0.0877	0.0845	0.083	0.0886	0.0897	0.0869	0.0868	0.0936	0.0893	0.0831	0.0845	0.0823	0.089	0.0603	0.0899	0.1233
122	O. barthii	WAB0028991	HET0138	0.1167	0.1291	0.1166	0.1244	0.12	0.1204	0.118	0.1264	0.1165	0.1171	0.1159	0.1149	0.1269	0.1155	0.1149	0.1027	0.0996	0.1033	0.0985	0.1064	0.0959	0.0983	0.1138	0.1045	0.1022	0.0988	0.1014	0.1012	0.1003	0.0999	0.0857	0.0829	0.0799	0.0855	0.0892	0.0898	0.0845	0.096	0.0887	0.0817	0.0816	0.084	0.0892	0.0575	0.0887	0.1229
123	O. barthii	WAB0028991	HET0139	0.122	0.1273	0.1195	0.118	0.1236	0.1264	0.1251	0.1331	0.1185	0.1184	0.117	0.1214	0.1222	0.1168	0.1157	0.1065	0.1061	0.1064	0.1047	0.1053	0.1031	0.0976	0.1169	0.1039	0.1021	0.1054	0.1055	0.1028	0.1024	0.1036	0.0917	0.0898	0.0841	0.0909	0.0946	0.093	0.0918	0.0991	0.0933	0.0884	0.0868	0.0872	0.0892	0.0641	0.0921	0.1284
124	O. barthii	WAB0028991	HET0140	0.1188	0.1289	0.119	0.1255	0.1219	0.1186	0.126	0.1259	0.1212	0.1178	0.1151	0.1181	0.1247	0.1202	0.1152	0.1061	0.1039	0.1065	0.1038	0.1077	0.1003	0.1039	0.1152	0.1048	0.1082	0.1011	0.1083	0.1042	0.1058	0.1033	0.0894	0.0889	0.0893	0.0915	0.0931	0.0937	0.087	0.0925	0.0893	0.0873	0.0883	0.0873	0.0925	0.0594	0.0936	0.1307
125	O. barthii	WAB0028991	HET0141	0.1168	0.1284	0.1149	0.12	0.1178	0.121	0.1234	0.1289	0.1156	0.1175	0.1157	0.1141	0.1222	0.1155	0.114	0.1036	0.1019	0.1005	0.1016	0.1023	0.0966	0.1012	0.1147	0.1016	0.1001	0.0986	0.1022	0.1036	0.0993	0.098	0.0849	0.0841	0.082	0.0904	0.0922	0.0911	0.0874	0.0956	0.0906	0.0834	0.0822	0.084	0.0903	0.0601	0.0897	0.1249
126	O. barthii	WAB0028991	HET0142	0.1198	0.1287	0.1167	0.119	0.1201	0.1244	0.1237	0.1321	0.1195	0.1184	0.1171	0.1164	0.1223	0.1166	0.1151	0.0977	0.1057	0.1017	0.1045	0.1075	0.102	0.103	0.1157	0.0978	0.1048	0.1024	0.1047	0.1046	0.1055	0.1019	0.0906	0.0863	0.0863	0.0942	0.0958	0.0891	0.0923	0.0916	0.0907	0.0877	0.0868	0.0821	0.0898	0.0644	0.09	0.1252
127	O. barthii	WAB0028991	HET0143	0.1156	0.129	0.1139	0.1214	0.1188	0.12	0.1202	0.1264	0.1135	0.1157	0.1129	0.1131	0.124	0.1139	0.1135	0.103	0.1019	0.102	0.1024	0.1051	0.0961	0.0995	0.1127	0.106	0.1011	0.098	0.103	0.1012	0.1022	0.1012	0.0864	0.0842	0.082	0.0872	0.0894	0.091	0.0862	0.0947	0.0892	0.0813	0.0816	0.0837	0.0897	0.058	0.0902	0.1248
128	O. barthii	WAB0028991	HET0144	0.1152	0.1263	0.1173	0.1207	0.1184	0.1218	0.1197	0.1304	0.1173	0.117	0.1165	0.1185	0.1256	0.1148	0.1152	0.1061	0.0992	0.1069	0.0991	0.1069	0.0998	0.0991	0.1147	0.104	0.0992	0.1023	0.1017	0.1015	0.1056	0.1046	0.0861	0.0876	0.0801	0.0889	0.0915	0.0904	0.0868	0.0969	0.0913	0.0851	0.0848	0.0857	0.0883	0.0612	0.0912	0.1219
129	O. barthii	WAB0028991	HET0145	0.1211	0.1333	0.1218	0.1293	0.1197	0.1237	0.1225	0.1334	0.1229	0.1214	0.1219	0.1203	0.1295	0.121	0.1187	0.1083	0.1046	0.1076	0.1024	0.1123	0.1026	0.1078	0.12	0.1054	0.1072	0.1052	0.1073	0.1093	0.1088	0.1055	0.0862	0.0893	0.0855	0.0947	0.0951	0.0947	0.0888	0.0995	0.0953	0.091	0.0889	0.0873	0.0994	0.0658	0.0937	0.1243
130	O. barthii	WAB0028991	HET0146	0.1172	0.1253	0.1176	0.1243	0.1195	0.1178	0.1231	0.1239	0.1177	0.1168	0.1184	0.1177	0.128	0.1144	0.1152	0.1089	0.101	0.1047	0.1035	0.1076	0.1007	0.1019	0.1191	0.1035	0.1012	0.1036	0.1074	0.1039	0.1018	0.1029	0.0884	0.0849	0.0817	0.0864	0.0938	0.0921	0.0876	0.095	0.0911	0.0849	0.0858	0.0883	0.0899	0.0586	0.0938	0.1253
131	O. barthii	WAB0028991	HET0147	0.1207	0.1272	0.1176	0.1207	0.1229	0.1176	0.126	0.1256	0.1182	0.117	0.1152	0.1189	0.1238	0.1135	0.114	0.106	0.1048	0.1052	0.106	0.1051	0.1031	0.1005	0.1178	0.1035	0.1048	0.1049	0.1087	0.102	0.1048	0.1055	0.0922	0.0888	0.087	0.087	0.0937	0.0937	0.0912	0.094	0.09	0.0883	0.088	0.0891	0.0897	0.0604	0.0943	0.1286
132	O. barthii	WAB0028991	HET0148	0.1149	0.1288	0.1165	0.1264	0.1181	0.1223	0.1186	0.1286	0.1149	0.1168	0.1136	0.1173	0.1258	0.1151	0.1152	0.1067	0.1017	0.1062	0.1023	0.1056	0.0983	0.1015	0.1111	0.1072	0.1018	0.0995	0.1053	0.1012	0.103	0.1039	0.0875	0.0846	0.082	0.0864	0.0889	0.0949	0.0869	0.0945	0.0945	0.0833	0.086	0.089	0.0926	0.0581	0.0954	0.1285
133	O. barthii	WAB0028991	HET0149	0.1177	0.1262	0.1156	0.1206	0.1163	0.1221	0.1236	0.1329	0.1178	0.1186	0.1158	0.1169	0.1211	0.1195	0.1146	0.1066	0.1021	0.1047	0.1012	0.1022	0.1005	0.1018	0.1134	0.0994	0.1019	0.1013	0.1032	0.1039	0.1022	0.0989	0.0867	0.088	0.0835	0.0943	0.0937	0.0952	0.0898	0.0961	0.0923	0.0877	0.0868	0.0882	0.0917	0.064	0.0906	0.1269
134	O. barthii	WAB0028991	HET0150	0.1145	0.1289	0.1184	0.1287	0.117	0.1191	0.12	0.128	0.1207	0.1202	0.117	0.1174	0.1284	0.1194	0.1175	0.1084	0.0974	0.1092	0.0977	0.1071	0.0975	0.1048	0.111	0.1052	0.1035	0.0986	0.1047	0.1048	0.1068	0.1052	0.0843	0.0856	0.0837	0.0916	0.0904	0.0945	0.0845	0.0959	0.0915	0.0847	0.0862	0.0897	0.093	0.0593	0.0952	0.1271
135	O. barthii	WAB0028991	HET0151	0.1187	0.1332	0.1191	0.1283	0.122	0.1186	0.1236	0.1238	0.118	0.1183	0.116	0.1179	0.1279	0.1158	0.1152	0.1053	0.1046	0.106	0.1047	0.1085	0.1014	0.1031	0.1148	0.1077	0.1076	0.1019	0.1076	0.1019	0.1087	0.1063	0.0904	0.0817	0.0849	0.0837	0.0872	0.094	0.0876	0.0929	0.0896	0.0845	0.0866	0.0879	0.0937	0.0576	0.0956	0.1286
136	O. barthii	WAB0030124	HET0154	0.1238	0.1357	0.1219	0.128	0.1221	0.124	0.1243	0.1337	0.1181	0.1179	0.117	0.1216	0.1256	0.1209	0.1162	0.1093	0.1044	0.1083	0.1061	0.1029	0.1016	0.1039	0.1114	0.1093	0.1053	0.1005	0.1075	0.103	0.1064	0.1046	0.0896	0.0907	0.0872	0.0884	0.089	0.0952	0.0898	0.0986	0.0952	0.0904	0.089	0.0896	0.0973	0.0617	0.0965	0.1339
137	O. barthii	WAB0030124	HET0155	0.1174	0.1272	0.118	0.1225	0.122	0.1214	0.1219	0.1272	0.1179	0.1186	0.1148	0.1173	0.1265	0.1195	0.1145	0.1046	0.1044	0.102	0.1019	0.106	0.0963	0.1007	0.1156	0.1025	0.1066	0.102	0.1072	0.1028	0.0987	0.0972	0.0903	0.0889	0.0877	0.0938	0.0928	0.0938	0.0863	0.0971	0.0915	0.0858	0.087	0.0882	0.0937	0.06	0.0927	0.131
138	O. barthii	WAB0030124	HET0156	0.1232	0.1308	0.1236	0.131	0.1231	0.1196	0.128	0.1287	0.1298	0.1263	0.1263	0.1237	0.1319	0.1271	0.1227	0.1072	0.1066	0.1077	0.1039	0.1154	0.1066	0.1083	0.1203	0.099	0.1138	0.108	0.1097	0.1119	0.1121	0.108	0.0916	0.0933	0.0939	0.0969	0.1005	0.0976	0.092	0.0932	0.0924	0.0949	0.0947	0.0919	0.0999	0.065	0.0943	0.1318
139	O. barthii	WAB0030124	HET0157	0.1203	0.1347	0.1217	0.1267	0.125	0.1235	0.123	0.1296	0.1181	0.1187	0.1164	0.1193	0.1299	0.1206	0.1173	0.1098	0.1051	0.1078	0.1047	0.107	0.0992	0.1043	0.1137	0.1112	0.1079	0.1005	0.1092	0.1045	0.1052	0.104	0.0903	0.0882	0.0899	0.0887	0.0887	0.0938	0.0869	0.0991	0.0941	0.0865	0.0879	0.0902	0.0974	0.0591	0.0972	0.135
140	O. barthii	WAB0030124	HET0158	0.116	0.127	0.1233	0.1264	0.1247	0.125	0.1184	0.128	0.1243	0.1217	0.1183	0.1233	0.1317	0.1205	0.1196	0.1081	0.1036	0.1125	0.1015	0.1139	0.1018	0.1011	0.115	0.1068	0.1079	0.1047	0.1068	0.105	0.1083	0.108	0.0929	0.092	0.0893	0.0951	0.0963	0.0942	0.0877	0.0997	0.0957	0.0887	0.0927	0.0915	0.0927	0.063	0.0997	0.1323
141	O. barthii	WAB0030124	HET0159	0.1239	0.1324	0.1199	0.1341	0.1206	0.1163	0.1331	0.126	0.1255	0.1269	0.1193	0.119	0.1282	0.1232	0.1227	0.1071	0.1052	0.1074	0.1073	0.1105	0.1058	0.1083	0.1133	0.106	0.111	0.1033	0.1086	0.1104	0.1099	0.1089	0.0924	0.0898	0.0926	0.0955	0.0991	0.1019	0.0939	0.093	0.0887	0.0908	0.0946	0.0942	0.0981	0.0632	0.0971	0.1388
142	O. barthii	WAB0030124	HET0160	0.1171	0.1266	0.1189	0.1261	0.1222	0.1225	0.1169	0.1256	0.1171	0.1172	0.1125	0.1185	0.1271	0.1185	0.1143	0.105	0.1037	0.1071	0.1013	0.1062	0.0976	0.0991	0.1136	0.1049	0.1074	0.1003	0.1079	0.1008	0.1006	0.1021	0.091	0.0885	0.087	0.087	0.0899	0.0953	0.0851	0.0943	0.0922	0.086	0.0886	0.0883	0.0943	0.0551	0.0954	0.1315
143	O. barthii	WAB0030124	HET0161	0.1155	0.1282	0.115	0.1251	0.1153	0.1172	0.1193	0.1262	0.1153	0.1179	0.1145	0.1142	0.127	0.1177	0.1148	0.1028	0.0982	0.1022	0.0982	0.1057	0.0955	0.1006	0.1111	0.1021	0.103	0.0971	0.1022	0.1026	0.1026	0.0999	0.0847	0.0812	0.0819	0.09	0.0892	0.093	0.0853	0.095	0.0897	0.0827	0.0828	0.0864	0.0936	0.0582	0.0913	0.127
144	O. barthii	WAB0030124	HET0162	0.1155	0.1254	0.1164	0.1204	0.1175	0.1213	0.1212	0.1274	0.1153	0.1168	0.1146	0.1171	0.1263	0.1162	0.1143	0.1062	0.1008	0.1028	0.1024	0.1047	0.0962	0.0999	0.1136	0.103	0.099	0.0996	0.1057	0.1018	0.1016	0.1005	0.088	0.0842	0.0823	0.0898	0.0921	0.0928	0.0871	0.0958	0.0931	0.0832	0.084	0.0874	0.0918	0.0589	0.0942	0.129
145	O. barthii	WAB0030124	HET0163	0.1169	0.1293	0.1177	0.119	0.1223	0.1259	0.1177	0.1302	0.1187	0.1186	0.1149	0.119	0.1269	0.1156	0.1152	0.0988	0.1045	0.1056	0.1028	0.1103	0.0983	0.0975	0.1135	0.102	0.1055	0.1009	0.1042	0.1014	0.1042	0.1032	0.0912	0.0883	0.0862	0.0914	0.0932	0.0882	0.0888	0.095	0.0923	0.0865	0.089	0.0847	0.0905	0.0624	0.0934	0.1272
146	O. barthii	WAB0030124	HET0164	0.1234	0.1282	0.1284	0.1232	0.1266	0.1325	0.1239	0.1388	0.1265	0.1234	0.1259	0.1286	0.1324	0.1224	0.1224	0.1093	0.1102	0.1129	0.111	0.1166	0.1105	0.1087	0.1284	0.1043	0.1098	0.1135	0.1148	0.11	0.1119	0.1108	0.0981	0.0951	0.0906	0.0997	0.1054	0.0958	0.097	0.1027	0.1038	0.0964	0.0951	0.0922	0.098	0.0699	0.1018	0.1262
147	O. barthii	WAB0030124	HET0165	0.1172	0.1283	0.1162	0.1235	0.1179	0.1197	0.118	0.1258	0.1137	0.1151	0.1108	0.1165	0.124	0.1143	0.112	0.1043	0.1003	0.1044	0.1023	0.1025	0.0964	0.0973	0.1098	0.1056	0.1027	0.0973	0.1044	0.0982	0.1001	0.1018	0.0881	0.0854	0.0829	0.0842	0.0887	0.0935	0.0862	0.0946	0.0919	0.0829	0.0852	0.0873	0.0914	0.0558	0.0946	0.1296
148	O. barthii	WAB0030124	HET0166	0.1176	0.1298	0.1165	0.1257	0.1215	0.117	0.1217	0.1217	0.1185	0.1186	0.1143	0.1152	0.1274	0.1151	0.115	0.1019	0.1027	0.1039	0.1017	0.1079	0.097	0.0998	0.1136	0.1039	0.1067	0.0991	0.1058	0.1017	0.1048	0.1028	0.0892	0.082	0.085	0.0854	0.0884	0.0927	0.0852	0.0929	0.0864	0.0834	0.087	0.0865	0.092	0.0566	0.0938	0.1299
149	O. barthii	WAB0030124	HET0167	0.1285	0.1379	0.1215	0.1253	0.1241	0.1269	0.1255	0.1362	0.1243	0.1234	0.1209	0.1202	0.1243	0.1264	0.1202	0.1005	0.1112	0.107	0.1075	0.1107	0.106	0.1077	0.1129	0.102	0.116	0.1046	0.1076	0.1076	0.1122	0.1079	0.0937	0.0937	0.0945	0.0968	0.0937	0.0944	0.0959	0.0922	0.0912	0.0961	0.0945	0.0882	0.0989	0.067	0.091	0.1346
150	O. barthii	WAB0030124	HET0168	0.1201	0.1307	0.1147	0.1219	0.1189	0.1162	0.1234	0.1246	0.1157	0.1166	0.1143	0.114	0.1238	0.1136	0.1134	0.1	0.0999	0.0998	0.1015	0.1028	0.0962	0.0985	0.1115	0.1006	0.1015	0.098	0.1013	0.1011	0.1017	0.1005	0.0867	0.0826	0.0816	0.0851	0.0886	0.0908	0.0873	0.0931	0.0851	0.084	0.0828	0.0836	0.0895	0.0576	0.0881	0.1281
151	O. barthii	WAB0038206	HET0171	0.1361	0.1468	0.1379	0.1431	0.1381	0.1408	0.1348	0.147	0.136	0.1373	0.1368	0.1351	0.1473	0.1373	0.1345	0.1373	0.136	0.1419	0.1349	0.146	0.1344	0.1374	0.1515	0.1398	0.1415	0.1365	0.1396	0.1372	0.1422	0.1398	0.1345	0.1335	0.1317	0.1397	0.1413	0.1398	0.1356	0.1438	0.1396	0.1344	0.1341	0.1345	0.1403	0.1213	0.1405	0.0792
152	O. barthii	WAB0038206	HET0172	0.1401	0.1477	0.1404	0.1416	0.1459	0.1474	0.141	0.1502	0.1413	0.1421	0.1349	0.1407	0.1494	0.1398	0.1394	0.1393	0.1444	0.147	0.1424	0.1501	0.1393	0.137	0.1542	0.1446	0.1465	0.1422	0.1464	0.1402	0.1439	0.1447	0.1451	0.1437	0.1413	0.1463	0.1476	0.1426	0.1423	0.1475	0.145	0.1399	0.1431	0.1394	0.1412	0.1268	0.1464	0.0862
153	O. barthii	WAB0038206	HET0173	0.1453	0.1557	0.1382	0.1452	0.1414	0.14	0.1466	0.1491	0.139	0.1397	0.1373	0.1363	0.1439	0.1385	0.1363	0.1426	0.1383	0.1429	0.1422	0.1399	0.1378	0.1378	0.1469	0.1458	0.1418	0.1365	0.1411	0.1407	0.143	0.1429	0.1384	0.1374	0.1371	0.1392	0.1399	0.1439	0.1417	0.1481	0.1385	0.1393	0.1372	0.1383	0.1415	0.1234	0.1416	0.0874
154	O. barthii	WAB0038206	HET0174	0.1487	0.1541	0.1399	0.1448	0.143	0.1433	0.149	0.1531	0.1365	0.1401	0.1367	0.1378	0.1404	0.141	0.137	0.1395	0.1472	0.1432	0.1477	0.1389	0.1428	0.1447	0.1535	0.1412	0.1456	0.1412	0.1465	0.1426	0.1464	0.1445	0.143	0.1398	0.1404	0.1417	0.1429	0.1474	0.1467	0.1417	0.1414	0.1424	0.1401	0.1392	0.147	0.1249	0.1434	0.0875
155	O. barthii	WAB0038206	HET0175	0.1441	0.1547	0.1375	0.1486	0.1397	0.1339	0.1443	0.1439	0.1375	0.141	0.1372	0.1354	0.146	0.14	0.1383	0.1384	0.1415	0.1406	0.1414	0.1438	0.138	0.1412	0.1499	0.143	0.1462	0.1374	0.1422	0.141	0.1457	0.1429	0.1385	0.1306	0.1367	0.1365	0.1395	0.1454	0.1406	0.1415	0.1364	0.1361	0.1369	0.1383	0.1446	0.1218	0.1417	0.0829
156	O. barthii	WAB0038206	HET0176	0.1399	0.147	0.1367	0.1436	0.1381	0.1383	0.141	0.1456	0.1346	0.1382	0.135	0.1371	0.1458	0.1355	0.1335	0.1389	0.136	0.1388	0.1367	0.1388	0.1326	0.1341	0.1501	0.1386	0.1377	0.1366	0.1399	0.1355	0.1349	0.137	0.1374	0.1317	0.13	0.136	0.1399	0.1445	0.1374	0.1438	0.1394	0.1337	0.1336	0.1372	0.1383	0.1182	0.1405	0.0815
157	O. barthii	WAB0038206	HET0177	0.1427	0.144	0.1396	0.14	0.1436	0.1443	0.1463	0.1507	0.141	0.14	0.1372	0.1401	0.1426	0.1421	0.1364	0.1425	0.1458	0.1425	0.1453	0.1424	0.1402	0.1407	0.155	0.139	0.147	0.1417	0.1472	0.1423	0.1406	0.1401	0.1428	0.1445	0.1451	0.148	0.15	0.1438	0.1439	0.1459	0.146	0.1432	0.1416	0.1389	0.1445	0.1269	0.1461	0.0875
158	O. barthii	WAB0038206	HET0178	0.1387	0.146	0.139	0.1454	0.1446	0.1426	0.1407	0.144	0.1385	0.1416	0.1345	0.1359	0.1505	0.139	0.1374	0.1382	0.1413	0.1428	0.1385	0.1459	0.1342	0.1363	0.1527	0.1461	0.1445	0.1382	0.1434	0.1392	0.1384	0.1408	0.1399	0.1378	0.1366	0.1405	0.1417	0.143	0.1364	0.1475	0.1376	0.1339	0.1376	0.1381	0.1408	0.1198	0.1422	0.0886
159	O. barthii	WAB0038206	HET0179	0.1432	0.1526	0.1412	0.1424	0.1468	0.1426	0.1451	0.1483	0.1438	0.142	0.1369	0.1393	0.1497	0.1369	0.1393	0.137	0.1424	0.1459	0.1443	0.1492	0.1406	0.1387	0.1542	0.1433	0.1464	0.142	0.1462	0.14	0.147	0.1464	0.1438	0.1395	0.141	0.1416	0.1456	0.1389	0.1435	0.1433	0.1387	0.14	0.1421	0.1382	0.139	0.1256	0.145	0.0859
160	O. barthii	WAB0038206	HET0180	0.1443	0.1531	0.1476	0.1479	0.1467	0.1467	0.1404	0.1536	0.145	0.1414	0.1428	0.1459	0.152	0.1449	0.1398	0.1427	0.1457	0.1487	0.1443	0.151	0.142	0.1446	0.1599	0.1436	0.152	0.1457	0.1499	0.1434	0.1487	0.146	0.1431	0.144	0.1432	0.1442	0.1465	0.1424	0.1415	0.1454	0.1488	0.1451	0.1451	0.1396	0.1495	0.1249	0.1498	0.0821
161	O. barthii	WAB0038206	HET0181	0.1426	0.1518	0.1382	0.1456	0.1424	0.1378	0.1434	0.1452	0.1375	0.1392	0.135	0.1383	0.1484	0.1391	0.1363	0.1418	0.1395	0.1434	0.141	0.1423	0.1361	0.1381	0.1516	0.145	0.1442	0.138	0.1428	0.1381	0.1418	0.1409	0.1393	0.1371	0.1369	0.138	0.14	0.1452	0.1399	0.1454	0.1379	0.1365	0.1382	0.1385	0.1425	0.1219	0.142	0.0856
162	O. barthii	WAB0038206	HET0182	0.1348	0.1453	0.1359	0.1415	0.1385	0.1418	0.1367	0.1472	0.1355	0.1356	0.1312	0.1358	0.1453	0.1331	0.1342	0.1393	0.1364	0.1401	0.1362	0.143	0.1322	0.1322	0.148	0.142	0.1371	0.1357	0.1388	0.1353	0.1367	0.1383	0.1356	0.1351	0.1314	0.1379	0.1412	0.1403	0.1355	0.1455	0.1407	0.1331	0.1347	0.1348	0.1359	0.1207	0.1394	0.0812
163	O. barthii	WAB0038206	HET0183	0.1421	0.15	0.137	0.1412	0.142	0.1395	0.1404	0.1453	0.1357	0.1366	0.1341	0.136	0.1438	0.1352	0.1339	0.1352	0.1424	0.1397	0.1423	0.143	0.1365	0.1382	0.1529	0.1396	0.1444	0.1385	0.1446	0.1374	0.1433	0.142	0.1405	0.1345	0.1363	0.1371	0.1409	0.1401	0.1406	0.1397	0.1386	0.1375	0.1381	0.1333	0.1411	0.1204	0.1419	0.0813
164	O. barthii	WAB0038206	HET0184	0.1356	0.1497	0.1369	0.1448	0.1403	0.1422	0.1372	0.1463	0.1372	0.1402	0.133	0.134	0.1483	0.1386	0.1356	0.139	0.1392	0.1415	0.1366	0.145	0.1292	0.1371	0.1484	0.1448	0.1421	0.1343	0.1392	0.1396	0.1377	0.1367	0.1371	0.1351	0.1348	0.1404	0.1398	0.1427	0.1347	0.1466	0.1399	0.1334	0.135	0.1361	0.1415	0.1205	0.1405	0.0842
165	O. barthii	WAB0038206	HET0185	0.1367	0.1495	0.1363	0.1456	0.1395	0.1439	0.1409	0.1488	0.1354	0.1395	0.1337	0.1372	0.1475	0.1336	0.1368	0.1434	0.1389	0.1423	0.1421	0.1424	0.1338	0.1364	0.1494	0.1473	0.1381	0.1362	0.1423	0.1386	0.137	0.1398	0.1396	0.1354	0.1337	0.1391	0.1428	0.1453	0.139	0.1486	0.1443	0.1338	0.1369	0.1391	0.1405	0.1216	0.1455	0.0874
166	O. barthii	WAB0038209	HET0188	0.1213	0.1322	0.1171	0.1236	0.1198	0.1245	0.1268	0.1343	0.1173	0.1184	0.1146	0.1193	0.119	0.1188	0.116	0.1012	0.0987	0.1025	0.1028	0.0965	0.0991	0.0981	0.1048	0.1017	0.0977	0.0965	0.1011	0.0974	0.1017	0.1012	0.0977	0.0963	0.0936	0.0978	0.0992	0.102	0.1007	0.1014	0.101	0.0961	0.0956	0.097	0.0985	0.0727	0.1018	0.1366
167	O. barthii	WAB0038209	HET0189	0.1178	0.1288	0.1177	0.1197	0.1218	0.118	0.1202	0.1233	0.1186	0.116	0.1146	0.1175	0.1254	0.111	0.1138	0.0979	0.0989	0.0996	0.0992	0.1045	0.0961	0.093	0.1106	0.1002	0.0989	0.0976	0.1009	0.0962	0.1007	0.1008	0.0968	0.0908	0.0911	0.0902	0.0987	0.0935	0.0935	0.0993	0.0955	0.0911	0.0922	0.0891	0.0947	0.0672	0.0992	0.1281
168	O. barthii	WAB0038209	HET0190	0.121	0.1307	0.1217	0.1194	0.1255	0.1237	0.1226	0.1309	0.1235	0.1177	0.1186	0.1217	0.1273	0.1168	0.1163	0.099	0.1008	0.1033	0.1005	0.1062	0.0985	0.0971	0.1149	0.0994	0.1007	0.1009	0.1042	0.0996	0.1019	0.1019	0.098	0.0989	0.0963	0.0983	0.1028	0.0913	0.0958	0.1018	0.0988	0.0961	0.0953	0.0907	0.0946	0.0715	0.1011	0.1311
169	O. barthii	WAB0038209	HET0191	0.1153	0.1267	0.1168	0.125	0.1206	0.1222	0.1245	0.1269	0.1218	0.1217	0.1142	0.1165	0.1262	0.1188	0.1186	0.0998	0.0981	0.1042	0.0964	0.1056	0.0968	0.0967	0.1088	0.1028	0.1016	0.0987	0.0998	0.1001	0.102	0.1007	0.0979	0.0958	0.0939	0.1019	0.1005	0.1006	0.0955	0.104	0.0961	0.093	0.0956	0.0955	0.0977	0.0715	0.1004	0.1362
170	O. barthii	WAB0038209	HET0192	0.1205	0.1295	0.1186	0.1169	0.1227	0.1234	0.1231	0.1319	0.119	0.1159	0.1146	0.1185	0.1195	0.1189	0.1139	0.0957	0.1015	0.0992	0.0999	0.0985	0.0957	0.0968	0.1077	0.0965	0.1012	0.0966	0.1016	0.0978	0.0991	0.0976	0.0959	0.0973	0.0975	0.0992	0.0987	0.0926	0.0957	0.0971	0.0986	0.0946	0.0938	0.0902	0.0969	0.0701	0.0986	0.1338
171	O. barthii	WAB0038209	HET0193	0.1155	0.1288	0.1119	0.123	0.1139	0.1185	0.1189	0.1265	0.114	0.1162	0.1098	0.1125	0.1197	0.1158	0.1128	0.094	0.095	0.0954	0.0949	0.0981	0.0907	0.095	0.1016	0.0973	0.0977	0.0907	0.0956	0.0956	0.0982	0.0946	0.0901	0.088	0.0888	0.0946	0.0939	0.0985	0.0918	0.0969	0.0937	0.0882	0.0894	0.0898	0.0973	0.0673	0.094	0.1292
172	O. barthii	WAB0038209	HET0194	0.1135	0.1277	0.1139	0.1255	0.113	0.1185	0.1171	0.1264	0.1183	0.1204	0.115	0.1122	0.1246	0.1183	0.1162	0.0974	0.092	0.0977	0.0899	0.1022	0.0908	0.0968	0.1045	0.0959	0.0977	0.0926	0.0944	0.1002	0.0978	0.0954	0.0886	0.0885	0.0878	0.0984	0.0965	0.1002	0.0911	0.101	0.0953	0.09	0.0904	0.0913	0.0993	0.0691	0.0944	0.1286
173	O. barthii	WAB0038209	HET0195	0.1174	0.1303	0.1155	0.1187	0.1183	0.122	0.1229	0.1321	0.1203	0.1165	0.1158	0.1162	0.1195	0.1162	0.1154	0.0944	0.0978	0.0973	0.0991	0.1026	0.0968	0.0969	0.106	0.0949	0.0995	0.0948	0.0985	0.0983	0.1036	0.0982	0.0934	0.0931	0.0946	0.0999	0.1019	0.0915	0.0956	0.0957	0.0979	0.0945	0.0941	0.089	0.095	0.0721	0.0973	0.1284
174	O. barthii	WAB0038209	HET0196	0.1202	0.1323	0.1196	0.1222	0.1214	0.1231	0.1245	0.1329	0.118	0.1186	0.1183	0.1192	0.1261	0.1182	0.1164	0.1031	0.0958	0.1006	0.0973	0.0991	0.0953	0.0965	0.1083	0.1032	0.0962	0.096	0.0974	0.0987	0.0986	0.0973	0.0934	0.0958	0.0898	0.0971	0.098	0.0969	0.0946	0.1075	0.0981	0.092	0.0902	0.093	0.0963	0.0714	0.0967	0.1342
175	O. barthii	WAB0038209	HET0197	0.1169	0.1272	0.1168	0.1186	0.1212	0.1236	0.1199	0.1293	0.1148	0.1158	0.1146	0.1158	0.124	0.1159	0.1133	0.0991	0.0995	0.0952	0.0972	0.0994	0.0909	0.0945	0.1107	0.0988	0.0984	0.095	0.0999	0.0977	0.0918	0.0916	0.0931	0.0927	0.0905	0.095	0.0968	0.0948	0.0903	0.1031	0.0969	0.0887	0.0879	0.0893	0.0966	0.0663	0.0955	0.1312
176	O. barthii	WAB0038209	HET0198	0.1216	0.1305	0.1231	0.1196	0.1253	0.123	0.1244	0.1292	0.1235	0.1204	0.1214	0.1219	0.1276	0.1173	0.118	0.0969	0.1021	0.1009	0.1019	0.1072	0.0995	0.0986	0.1159	0.0971	0.1019	0.1018	0.1032	0.1002	0.1035	0.1019	0.1002	0.0928	0.0929	0.0973	0.1033	0.0935	0.0989	0.1012	0.0985	0.0961	0.0945	0.0902	0.0965	0.0721	0.0983	0.1282
177	O. barthii	WAB0038209	HET0199	0.1186	0.1329	0.1164	0.1203	0.1193	0.1225	0.1221	0.1321	0.1223	0.1203	0.1186	0.115	0.1214	0.1183	0.1171	0.0928	0.101	0.0954	0.0979	0.106	0.0964	0.0989	0.1068	0.0952	0.1022	0.0957	0.0967	0.1013	0.1044	0.0985	0.0931	0.0912	0.0938	0.1	0.1006	0.093	0.0961	0.0972	0.0966	0.0936	0.0941	0.0887	0.0992	0.0738	0.0955	0.1276
178	O. barthii	WAB0038209	HET0200	0.118	0.1306	0.1174	0.1259	0.1197	0.1192	0.1185	0.1227	0.1178	0.1196	0.115	0.1144	0.1287	0.1165	0.1168	0.0974	0.0983	0.0984	0.0961	0.1048	0.0917	0.0976	0.1089	0.1024	0.1022	0.0942	0.1004	0.0992	0.0977	0.097	0.0942	0.0884	0.0906	0.0952	0.095	0.0983	0.0905	0.1026	0.0944	0.0891	0.0909	0.0906	0.0985	0.0652	0.0977	0.1316
179	O. barthii	WAB0038209	HET0201	0.119	0.1312	0.1145	0.1185	0.1178	0.121	0.1205	0.1305	0.1186	0.1189	0.1152	0.1131	0.1197	0.1179	0.1145	0.0929	0.097	0.095	0.0948	0.1014	0.0947	0.0946	0.1042	0.095	0.0999	0.0935	0.0932	0.0975	0.1013	0.0967	0.0918	0.0924	0.0907	0.0982	0.0967	0.0947	0.0954	0.0979	0.091	0.093	0.091	0.0876	0.0953	0.0715	0.09	0.1298
180	O. barthii	WAB0038209	HET0202	0.1161	0.1296	0.1161	0.1228	0.1184	0.1182	0.1223	0.1255	0.117	0.1157	0.113	0.1145	0.1243	0.1136	0.1133	0.0995	0.0942	0.096	0.0959	0.0997	0.0918	0.0938	0.1063	0.101	0.096	0.092	0.0981	0.0965	0.0971	0.096	0.0912	0.0908	0.09	0.0935	0.0974	0.0947	0.0904	0.1012	0.0959	0.0889	0.09	0.0901	0.0958	0.0657	0.0995	0.1281
181	O. barthii	WAB0038211	HET0205	0.1148	0.129	0.1162	0.1221	0.1189	0.1219	0.1186	0.1285	0.1142	0.1144	0.1113	0.116	0.1223	0.1153	0.1122	0.1017	0.1014	0.103	0.1029	0.1043	0.0958	0.0994	0.1082	0.1044	0.1031	0.0958	0.1024	0.0991	0.1037	0.1001	0.0888	0.0858	0.0854	0.0885	0.0903	0.0909	0.0874	0.0932	0.0922	0.0849	0.0868	0.0853	0.0907	0.0588	0.0934	0.1285
182	O. barthii	WAB0038211	HET0206	0.1163	0.1248	0.115	0.1197	0.1174	0.1207	0.1226	0.1292	0.115	0.1172	0.1143	0.1161	0.1242	0.1173	0.1138	0.1038	0.0996	0.1022	0.0996	0.102	0.0963	0.099	0.1126	0.0983	0.1004	0.0986	0.1042	0.1024	0.0992	0.0977	0.0867	0.0857	0.083	0.0911	0.0912	0.0926	0.0864	0.0949	0.0906	0.0838	0.0838	0.086	0.0899	0.0586	0.0907	0.1297
183	O. barthii	WAB0038211	HET0207	0.1138	0.1273	0.1137	0.1209	0.1156	0.117	0.1179	0.1243	0.1132	0.1151	0.1125	0.1134	0.1239	0.1134	0.112	0.1022	0.0981	0.1017	0.0989	0.103	0.0941	0.0972	0.1085	0.1031	0.0983	0.0957	0.0998	0.0997	0.1018	0.1005	0.0843	0.0821	0.0794	0.0865	0.0872	0.0903	0.0843	0.0962	0.0897	0.0818	0.0814	0.0843	0.0904	0.0574	0.091	0.1267
184	O. barthii	WAB0038211	HET0208	0.1211	0.133	0.1181	0.1219	0.1218	0.1225	0.1231	0.1297	0.1163	0.1169	0.1157	0.118	0.1255	0.118	0.1149	0.1062	0.1047	0.1061	0.1037	0.1053	0.0983	0.1005	0.113	0.1089	0.1042	0.1009	0.1049	0.1032	0.1042	0.103	0.0909	0.0893	0.0863	0.0896	0.09	0.0937	0.0899	0.1006	0.092	0.0893	0.0866	0.088	0.0944	0.0626	0.0922	0.1333
185	O. barthii	WAB0038211	HET0209	0.123	0.1341	0.1198	0.123	0.1228	0.1234	0.1235	0.1303	0.1178	0.1213	0.1178	0.1191	0.1285	0.1182	0.1173	0.1058	0.1046	0.105	0.1028	0.1069	0.0988	0.0991	0.1126	0.1081	0.1048	0.1019	0.1032	0.1039	0.102	0.1028	0.0904	0.0885	0.0839	0.0894	0.0894	0.0928	0.0891	0.1013	0.0901	0.088	0.0863	0.0866	0.0904	0.0616	0.0895	0.1332
186	O. barthii	WAB0038211	HET0210	0.1207	0.128	0.1164	0.1233	0.1185	0.1193	0.1229	0.1273	0.1157	0.1149	0.1131	0.1171	0.12	0.1188	0.1116	0.1008	0.1058	0.1028	0.1057	0.1041	0.1009	0.1021	0.1132	0.0989	0.1082	0.1013	0.1078	0.1006	0.1063	0.1022	0.0917	0.0876	0.089	0.0899	0.0921	0.0937	0.0911	0.0883	0.0909	0.0892	0.0896	0.0875	0.0943	0.0593	0.0937	0.129
187	O. barthii	WAB0038211	HET0211	0.1193	0.1298	0.1199	0.1179	0.1243	0.1257	0.1183	0.1314	0.1189	0.1167	0.1182	0.1192	0.127	0.117	0.1153	0.0994	0.1049	0.1015	0.1027	0.1091	0.0969	0.0987	0.1177	0.1012	0.1047	0.1013	0.1045	0.102	0.1007	0.0991	0.0893	0.0883	0.0855	0.0892	0.0928	0.0844	0.0861	0.0949	0.0914	0.0869	0.0851	0.0803	0.0897	0.0603	0.0881	0.1256
188	O. barthii	WAB0038211	HET0212	0.1207	0.1328	0.1181	0.1239	0.1213	0.1149	0.1236	0.1249	0.1195	0.1179	0.1177	0.1156	0.1264	0.1162	0.1149	0.1021	0.1027	0.1021	0.1041	0.1072	0.0994	0.1015	0.115	0.1022	0.1058	0.1003	0.104	0.1036	0.1061	0.1028	0.089	0.0847	0.0857	0.0857	0.0904	0.0898	0.0888	0.0924	0.0858	0.0874	0.0854	0.0827	0.0913	0.0588	0.0907	0.1283
189	O. barthii	WAB0038211	HET0213	0.1168	0.128	0.1128	0.121	0.1152	0.1166	0.1231	0.1262	0.1151	0.1165	0.1129	0.1124	0.1205	0.1157	0.1133	0.0993	0.0989	0.098	0.1	0.1016	0.0957	0.0975	0.1085	0.0983	0.1001	0.0962	0.0992	0.1005	0.1012	0.0981	0.0848	0.0834	0.0822	0.0888	0.09	0.09	0.0871	0.0906	0.0859	0.0842	0.0827	0.0832	0.0892	0.0586	0.0876	0.1273
190	O. barthii	WAB0038211	HET0214	0.1168	0.1312	0.1181	0.1259	0.1225	0.1231	0.1254	0.131	0.1226	0.1218	0.1159	0.1193	0.1275	0.1165	0.12	0.1061	0.0999	0.1082	0.1025	0.1095	0.1014	0.1005	0.1103	0.1078	0.1017	0.1012	0.1046	0.1044	0.1084	0.1059	0.0912	0.0871	0.0866	0.0938	0.0951	0.0928	0.09	0.0981	0.0916	0.0868	0.0898	0.0902	0.0872	0.0645	0.0955	0.1337
191	O. barthii	WAB0038211	HET0215	0.1212	0.1325	0.1265	0.133	0.1257	0.1279	0.1251	0.1355	0.1242	0.1213	0.1211	0.1287	0.1307	0.1219	0.1219	0.1145	0.103	0.1173	0.1067	0.1092	0.1088	0.1042	0.1144	0.1118	0.1067	0.1073	0.1119	0.1035	0.1141	0.1138	0.0956	0.0939	0.0894	0.0912	0.0942	0.099	0.0937	0.0993	0.0989	0.0932	0.0964	0.0982	0.094	0.0629	0.1038	0.1366
192	O. barthii	WAB0038211	HET0216	0.1166	0.1292	0.1129	0.1255	0.1149	0.1177	0.1228	0.1274	0.1178	0.1192	0.1152	0.1126	0.1243	0.1157	0.1149	0.102	0.0985	0.1013	0.1006	0.106	0.0969	0.0998	0.1091	0.102	0.1014	0.0968	0.1006	0.1036	0.1029	0.1007	0.0854	0.0824	0.0808	0.0902	0.0915	0.0926	0.0873	0.0941	0.0882	0.0841	0.084	0.0864	0.0908	0.0601	0.0891	0.1284
193	O. barthii	WAB0038211	HET0217	0.1192	0.129	0.1147	0.1215	0.1176	0.1211	0.1249	0.1301	0.1152	0.1189	0.1166	0.114	0.1227	0.1161	0.1159	0.1021	0.1014	0.1001	0.1028	0.1026	0.0978	0.1017	0.1121	0.1015	0.099	0.0981	0.1019	0.1036	0.1017	0.1003	0.0882	0.0831	0.0809	0.092	0.0933	0.0942	0.0905	0.0962	0.0908	0.085	0.0827	0.0859	0.091	0.0624	0.0898	0.1287
194	O. barthii	WAB0038211	HET0218	0.1177	0.1287	0.1133	0.1181	0.1164	0.1188	0.1233	0.1288	0.114	0.1153	0.113	0.1132	0.1199	0.1155	0.1121	0.1018	0.0999	0.0984	0.1021	0.0986	0.0946	0.0985	0.1093	0.0992	0.0984	0.0953	0.101	0.1013	0.099	0.0963	0.0848	0.0833	0.082	0.0888	0.09	0.0912	0.0868	0.094	0.0897	0.0834	0.0816	0.0841	0.0909	0.0588	0.0889	0.1288
195	O. barthii	WAB0038211	HET0219	0.1145	0.1279	0.1158	0.1231	0.1176	0.1163	0.1189	0.1231	0.1174	0.1173	0.1134	0.1128	0.1251	0.1164	0.1143	0.1011	0.0992	0.1006	0.0976	0.1063	0.0946	0.098	0.1107	0.1012	0.1035	0.0966	0.1008	0.1016	0.102	0.0987	0.0848	0.0811	0.0829	0.0874	0.0886	0.0893	0.0829	0.0925	0.086	0.0807	0.0835	0.0835	0.0899	0.0569	0.0897	0.1266
196	O. barthii	WAB0038213	HET0222	0.1249	0.1358	0.1192	0.1308	0.1204	0.1226	0.1273	0.131	0.1228	0.1238	0.1203	0.1156	0.1291	0.1221	0.1217	0.1123	0.1158	0.1132	0.1154	0.1202	0.1131	0.1174	0.1243	0.117	0.1179	0.112	0.1145	0.1188	0.1203	0.117	0.1026	0.0976	0.1015	0.1076	0.1082	0.1096	0.1066	0.1088	0.1037	0.1017	0.1019	0.1024	0.1112	0.0892	0.1058	0.1184
197	O. barthii	WAB0038213	HET0223	0.1218	0.1306	0.1195	0.1268	0.1219	0.1252	0.1212	0.1298	0.1179	0.1192	0.1165	0.1192	0.1307	0.1197	0.1168	0.1159	0.1148	0.1155	0.1153	0.1184	0.109	0.111	0.126	0.1186	0.117	0.1121	0.1175	0.1118	0.1128	0.1126	0.1034	0.1026	0.1002	0.1046	0.1071	0.1112	0.1035	0.1137	0.1099	0.0996	0.1013	0.1037	0.1101	0.0868	0.1091	0.1197
198	O. barthii	WAB0038213	HET0224	0.1194	0.1286	0.1209	0.1289	0.1187	0.1215	0.1216	0.1287	0.1198	0.119	0.1187	0.1199	0.1323	0.118	0.1182	0.1177	0.11	0.1164	0.1132	0.1193	0.1112	0.1128	0.1282	0.1163	0.1146	0.1129	0.1172	0.1135	0.1142	0.114	0.1004	0.1008	0.0962	0.1028	0.1074	0.1099	0.1006	0.1114	0.1082	0.0991	0.1012	0.1028	0.1075	0.0843	0.1094	0.1159
199	O. barthii	WAB0038213	HET0225	0.123	0.1292	0.1229	0.1274	0.1218	0.1276	0.1294	0.1386	0.1237	0.1229	0.1228	0.1225	0.1316	0.1256	0.1217	0.1217	0.1143	0.1161	0.1168	0.118	0.1159	0.1187	0.1303	0.115	0.1161	0.1161	0.1193	0.1186	0.1159	0.111	0.104	0.1069	0.1041	0.1134	0.1157	0.1143	0.1071	0.1158	0.1135	0.1056	0.106	0.1081	0.1124	0.093	0.1122	0.1218
200	O. barthii	WAB0038213	HET0226	0.1275	0.137	0.1184	0.1303	0.1201	0.1179	0.1315	0.1282	0.1228	0.1248	0.121	0.1175	0.1285	0.1205	0.1203	0.1136	0.1143	0.1139	0.1178	0.1181	0.1137	0.1155	0.1226	0.1156	0.1174	0.1123	0.1145	0.1179	0.1214	0.1178	0.1033	0.1006	0.1018	0.1043	0.1093	0.1128	0.1099	0.1093	0.1032	0.1049	0.1034	0.1049	0.1116	0.0897	0.1065	0.1215
201	O. barthii	WAB0038213	HET0227	0.1195	0.1315	0.1181	0.1291	0.1166	0.1214	0.1229	0.1315	0.1214	0.122	0.1188	0.1158	0.128	0.1212	0.1191	0.1144	0.1102	0.112	0.1113	0.119	0.1102	0.1145	0.1226	0.1142	0.114	0.1107	0.1129	0.117	0.1173	0.1127	0.0974	0.0983	0.0977	0.1065	0.1078	0.1094	0.1012	0.11	0.1063	0.1011	0.1011	0.1005	0.11	0.0882	0.1057	0.1149
202	O. barthii	WAB0038213	HET0228	0.1235	0.1289	0.1198	0.1222	0.1226	0.128	0.1239	0.1333	0.1185	0.1197	0.1167	0.1203	0.1271	0.1219	0.1175	0.1134	0.1186	0.1153	0.1168	0.1178	0.1108	0.1126	0.1253	0.116	0.1174	0.114	0.1175	0.1141	0.116	0.1136	0.1066	0.1039	0.1027	0.1099	0.1095	0.1112	0.1082	0.1132	0.111	0.104	0.1022	0.1043	0.1096	0.0909	0.1078	0.1218
203	O. barthii	WAB0038213	HET0229	0.1188	0.1286	0.1167	0.1271	0.1142	0.1197	0.1226	0.1304	0.1187	0.119	0.1173	0.115	0.1268	0.1195	0.1171	0.1129	0.1087	0.1138	0.1118	0.1171	0.1103	0.114	0.1223	0.1129	0.1134	0.1098	0.1127	0.1146	0.118	0.1133	0.0985	0.0987	0.0971	0.1066	0.1084	0.1103	0.1032	0.1081	0.1063	0.1	0.101	0.102	0.1085	0.0875	0.1058	0.1159
204	O. barthii	WAB0038213	HET0230	0.1108	0.1192	0.1066	0.1146	0.1076	0.1113	0.1143	0.1208	0.1103	0.1087	0.1078	0.1065	0.1155	0.1096	0.1068	0.1042	0.1061	0.1057	0.107	0.1121	0.1066	0.1057	0.1178	0.1056	0.1084	0.1056	0.1081	0.1079	0.1136	0.1086	0.0946	0.0944	0.0929	0.0998	0.1032	0.1004	0.0996	0.1006	0.0986	0.0966	0.0957	0.094	0.1018	0.0844	0.0988	0.1016
205	O. barthii	WAB0038213	HET0231	0.1287	0.134	0.1258	0.1273	0.1298	0.1248	0.127	0.1297	0.1253	0.1237	0.1233	0.1255	0.1349	0.1208	0.1215	0.1152	0.1212	0.1204	0.1216	0.1262	0.1177	0.1139	0.1334	0.1183	0.1246	0.1207	0.124	0.116	0.1225	0.1229	0.1121	0.1053	0.1066	0.1042	0.1129	0.1087	0.1115	0.1111	0.1104	0.1076	0.1082	0.1055	0.1125	0.0905	0.1144	0.1202
206	O. barthii	WAB0038213	HET0232	0.126	0.1361	0.1202	0.1277	0.1261	0.1265	0.1296	0.1318	0.1218	0.1238	0.1193	0.1182	0.1352	0.1212	0.1223	0.1174	0.1156	0.1198	0.1182	0.1204	0.1119	0.1154	0.1271	0.1247	0.1173	0.1127	0.1189	0.1177	0.1185	0.1179	0.1066	0.1053	0.1031	0.1082	0.1085	0.1124	0.1078	0.1166	0.1072	0.1011	0.1035	0.1068	0.111	0.0902	0.1106	0.1272
207	O. barthii	WAB0038213	HET0233	0.1207	0.1297	0.1213	0.1303	0.1206	0.1244	0.1214	0.1297	0.1205	0.1202	0.1191	0.1207	0.132	0.1212	0.1193	0.1191	0.1131	0.1196	0.115	0.1199	0.1125	0.1154	0.1263	0.1187	0.1185	0.1145	0.1187	0.1144	0.1193	0.1186	0.1021	0.1016	0.1005	0.1048	0.1066	0.1135	0.1038	0.113	0.1111	0.1035	0.1055	0.1072	0.113	0.0879	0.1129	0.1177
208	O. barthii	WAB0038213	HET0234	0.1203	0.1316	0.1193	0.1271	0.1222	0.1259	0.1254	0.1317	0.1206	0.1212	0.117	0.1173	0.1318	0.1192	0.1204	0.1153	0.1132	0.1178	0.1156	0.121	0.1103	0.1127	0.1241	0.1207	0.1144	0.1114	0.1144	0.1153	0.1181	0.1156	0.1049	0.1015	0.0995	0.1069	0.1084	0.1093	0.1059	0.1137	0.1074	0.1003	0.1025	0.1049	0.1067	0.0895	0.1073	0.1212
209	O. barthii	WAB0038213	HET0235	0.1233	0.1328	0.1165	0.128	0.1169	0.1212	0.1274	0.1316	0.1198	0.121	0.1175	0.1149	0.1249	0.1208	0.1186	0.1121	0.1134	0.1108	0.1151	0.1157	0.1108	0.1152	0.1211	0.1128	0.1168	0.1089	0.1134	0.1159	0.1156	0.1121	0.1006	0.0987	0.1003	0.1081	0.1081	0.1112	0.1055	0.1081	0.1048	0.1009	0.1003	0.1016	0.1104	0.0886	0.1041	0.1198
210	O. barthii	WAB0038213	HET0236	0.1226	0.1364	0.1209	0.1303	0.126	0.1267	0.1297	0.1337	0.1228	0.1233	0.1204	0.1206	0.135	0.12	0.1238	0.1207	0.1151	0.1176	0.1184	0.1208	0.1124	0.1165	0.1245	0.1268	0.1144	0.1122	0.1187	0.1177	0.1182	0.1169	0.1064	0.103	0.1036	0.1086	0.1101	0.111	0.1057	0.1175	0.1112	0.1001	0.1038	0.1078	0.1098	0.0909	0.1134	0.1259
211	O. barthii	WAB0038214	HET0239	0.1159	0.1292	0.1153	0.1221	0.1192	0.1151	0.1227	0.1222	0.1164	0.1152	0.1151	0.1149	0.1259	0.1116	0.1135	0.1057	0.0998	0.1028	0.1021	0.106	0.0973	0.0993	0.1147	0.1056	0.1004	0.0988	0.1036	0.1011	0.1034	0.1024	0.0874	0.0829	0.0818	0.0833	0.09	0.0892	0.0859	0.0942	0.0881	0.0823	0.0818	0.0848	0.089	0.0565	0.0924	0.1244
212	O. barthii	WAB0038214	HET0240	0.1132	0.127	0.1152	0.1247	0.1155	0.1202	0.1197	0.1289	0.117	0.1178	0.1152	0.1163	0.1246	0.1149	0.115	0.107	0.099	0.1058	0.101	0.1056	0.099	0.1011	0.1117	0.1047	0.0988	0.0996	0.1039	0.1027	0.1052	0.1044	0.0845	0.0844	0.0797	0.0889	0.0918	0.0943	0.0864	0.0956	0.0935	0.085	0.0856	0.0882	0.0917	0.0617	0.0948	0.1259
213	O. barthii	WAB0038214	HET0241	0.1157	0.1255	0.1149	0.1212	0.1167	0.1205	0.1232	0.1304	0.1192	0.1185	0.1153	0.1153	0.1222	0.1175	0.1152	0.1033	0.1015	0.1022	0.1012	0.1067	0.0989	0.1026	0.115	0.0982	0.1044	0.1003	0.1034	0.1049	0.1033	0.0998	0.0868	0.0868	0.0861	0.0942	0.0945	0.0916	0.0879	0.092	0.091	0.0857	0.0864	0.0863	0.0913	0.0617	0.0907	0.1252
214	O. barthii	WAB0038214	HET0242	0.113	0.1282	0.1166	0.1259	0.1199	0.1197	0.1196	0.1243	0.1183	0.1181	0.1148	0.1162	0.1281	0.113	0.1158	0.106	0.1012	0.1039	0.1012	0.1091	0.0972	0.0993	0.1124	0.1077	0.1023	0.1002	0.1048	0.1017	0.1034	0.1035	0.0867	0.0822	0.0811	0.0864	0.0894	0.0916	0.0837	0.0946	0.0896	0.0806	0.0856	0.0863	0.0887	0.0574	0.0947	0.1274
215	O. barthii	WAB0038214	HET0243	0.1234	0.1338	0.1169	0.1244	0.1195	0.1186	0.1248	0.1283	0.1232	0.1221	0.1205	0.1156	0.1225	0.1202	0.1179	0.099	0.104	0.1027	0.1025	0.1097	0.1016	0.1038	0.1127	0.0998	0.1082	0.101	0.1018	0.1061	0.1095	0.1049	0.0867	0.0852	0.0857	0.0894	0.0916	0.0902	0.0911	0.0892	0.0838	0.089	0.0873	0.0839	0.092	0.0625	0.0859	0.1276
216	O. barthii	WAB0038214	HET0244	0.1191	0.1293	0.1134	0.1232	0.1178	0.1189	0.1249	0.128	0.1161	0.1184	0.1129	0.1133	0.1222	0.1189	0.114	0.1006	0.1038	0.1025	0.1027	0.1047	0.0992	0.1019	0.1119	0.1022	0.1046	0.0996	0.1044	0.1031	0.1059	0.1022	0.0877	0.0868	0.0865	0.0918	0.0919	0.0932	0.0894	0.0911	0.0863	0.0852	0.0866	0.0867	0.0908	0.0606	0.0899	0.1284
217	O. barthii	WAB0038214	HET0245	0.1151	0.128	0.119	0.1231	0.121	0.1242	0.1187	0.1298	0.1204	0.119	0.1186	0.1183	0.1297	0.1165	0.1174	0.1045	0.1016	0.1064	0.099	0.112	0.0993	0.1008	0.117	0.1036	0.1041	0.1025	0.1045	0.1039	0.1064	0.104	0.0867	0.0852	0.0822	0.0911	0.0928	0.089	0.0866	0.0959	0.0913	0.0848	0.0854	0.085	0.0893	0.0625	0.0896	0.1209
218	O. barthii	WAB0038214	HET0246	0.115	0.1289	0.1142	0.1228	0.1197	0.1194	0.1184	0.1255	0.1165	0.1148	0.1127	0.1136	0.1252	0.1127	0.1133	0.1038	0.0993	0.1031	0.0994	0.1062	0.095	0.0973	0.1125	0.1051	0.1015	0.0975	0.1026	0.1011	0.0995	0.0995	0.0845	0.0845	0.0824	0.085	0.0886	0.0882	0.0826	0.0952	0.0882	0.0816	0.0821	0.083	0.0881	0.0573	0.0904	0.1255
219	O. barthii	WAB0038214	HET0247	0.1193	0.1303	0.1153	0.1195	0.1203	0.1207	0.124	0.1297	0.1164	0.1176	0.1149	0.1157	0.122	0.1172	0.1137	0.1066	0.1032	0.1041	0.1006	0.1033	0.0978	0.099	0.1114	0.1054	0.1013	0.1005	0.1029	0.103	0.1019	0.1011	0.0863	0.0874	0.0834	0.0904	0.0882	0.0924	0.0877	0.0991	0.0895	0.086	0.0837	0.0865	0.0896	0.061	0.0891	0.1295
220	O. barthii	WAB0038214	HET0248	0.1152	0.1289	0.1116	0.1238	0.1146	0.117	0.1231	0.1258	0.1146	0.1163	0.1127	0.1114	0.1231	0.1141	0.1139	0.102	0.0981	0.1011	0.1006	0.1043	0.0971	0.1002	0.1108	0.1034	0.1007	0.0965	0.1017	0.102	0.1037	0.1012	0.0844	0.0804	0.0804	0.0879	0.0895	0.0917	0.0867	0.0912	0.0872	0.0809	0.0824	0.0847	0.0899	0.0587	0.0902	0.1247
221	O. barthii	WAB0038214	HET0249	0.1206	0.132	0.1206	0.1286	0.1237	0.1186	0.1223	0.1223	0.1181	0.1184	0.1158	0.1194	0.1283	0.1158	0.1151	0.1074	0.1052	0.1095	0.1049	0.1079	0.101	0.1025	0.1159	0.1084	0.1089	0.1024	0.1093	0.1009	0.1079	0.1078	0.0919	0.085	0.0862	0.0815	0.0879	0.0955	0.0884	0.0929	0.0902	0.0861	0.0882	0.09	0.0942	0.0561	0.0977	0.129
222	O. barthii	WAB0038214	HET0250	0.1167	0.1291	0.1142	0.1224	0.1171	0.1187	0.1196	0.1261	0.1142	0.1183	0.113	0.1139	0.1244	0.1122	0.1143	0.1037	0.1005	0.1029	0.0989	0.1054	0.0962	0.0977	0.1097	0.1061	0.0992	0.0978	0.1006	0.1014	0.1019	0.1028	0.0864	0.0822	0.078	0.0872	0.0874	0.093	0.0865	0.0968	0.0891	0.0824	0.0824	0.0851	0.0884	0.0594	0.0892	0.1247
223	O. barthii	WAB0038214	HET0251	0.1122	0.1266	0.1183	0.1271	0.1169	0.1233	0.1178	0.1283	0.119	0.1196	0.1185	0.1181	0.1307	0.117	0.1169	0.1071	0.101	0.1079	0.1	0.1121	0.0995	0.1038	0.1167	0.1058	0.1023	0.1038	0.106	0.1054	0.1072	0.1061	0.0876	0.0834	0.0817	0.092	0.0936	0.0945	0.0877	0.0979	0.0955	0.0862	0.0875	0.0903	0.0942	0.0617	0.0972	0.1238
224	O. barthii	WAB0038214	HET0252	0.1144	0.1258	0.1178	0.1248	0.1163	0.1209	0.1214	0.1302	0.122	0.12	0.1175	0.1191	0.1255	0.1189	0.1169	0.1051	0.1024	0.1038	0.1007	0.1117	0.1008	0.1044	0.116	0.0994	0.1052	0.1035	0.1062	0.1063	0.1049	0.1013	0.0865	0.0873	0.0849	0.0955	0.0966	0.0912	0.0857	0.0905	0.0925	0.0867	0.0889	0.0862	0.0916	0.0619	0.0931	0.1248
225	O. barthii	WAB0038214	HET0253	0.1209	0.127	0.1198	0.1169	0.1241	0.128	0.1265	0.1341	0.1207	0.1205	0.1178	0.1225	0.1259	0.1176	0.1172	0.1065	0.1076	0.1084	0.1045	0.1072	0.1032	0.0991	0.1161	0.1028	0.1047	0.1074	0.1071	0.1033	0.1037	0.105	0.0948	0.0924	0.0874	0.0957	0.0962	0.0927	0.0938	0.0975	0.0943	0.0889	0.0894	0.0888	0.0883	0.0652	0.0943	0.131
226	O. barthii	WAB0038220	HET0256	0.1181	0.1294	0.1154	0.1212	0.1189	0.1131	0.1243	0.1218	0.1135	0.1149	0.1129	0.1152	0.1228	0.1108	0.1129	0.1057	0.0992	0.1052	0.1052	0.103	0.0993	0.1003	0.1123	0.1062	0.1016	0.0989	0.1052	0.1004	0.1057	0.1048	0.0929	0.0889	0.0872	0.088	0.0947	0.0949	0.0938	0.0976	0.0931	0.0876	0.0895	0.0916	0.0916	0.0635	0.0978	0.1336
227	O. barthii	WAB0038220	HET0257	0.1191	0.1265	0.1167	0.1174	0.1226	0.1211	0.1232	0.1261	0.1139	0.1126	0.1143	0.1176	0.1201	0.1139	0.111	0.1057	0.1065	0.1031	0.1079	0.1009	0.1006	0.1016	0.1169	0.1039	0.1038	0.103	0.1086	0.1001	0.1018	0.1015	0.0957	0.0918	0.0901	0.0883	0.094	0.095	0.093	0.0973	0.0955	0.0909	0.0893	0.09	0.0948	0.0624	0.0975	0.1328
228	O. barthii	WAB0038220	HET0258	0.1146	0.1216	0.1133	0.1168	0.1182	0.1179	0.1183	0.1221	0.1124	0.1122	0.112	0.1153	0.1215	0.1077	0.1105	0.1029	0.1008	0.1018	0.1026	0.103	0.0965	0.0972	0.1152	0.0991	0.1027	0.1006	0.1057	0.0987	0.0981	0.0991	0.0932	0.087	0.0859	0.088	0.0934	0.0928	0.0901	0.0938	0.0944	0.0862	0.0869	0.0867	0.0903	0.0599	0.0944	0.1274
229	O. barthii	WAB0038220	HET0259	0.1129	0.124	0.1134	0.1221	0.1153	0.113	0.1174	0.1182	0.1134	0.1139	0.1128	0.1136	0.1243	0.1109	0.1116	0.1036	0.0988	0.1019	0.1008	0.1053	0.0956	0.0987	0.1152	0.1027	0.1027	0.0996	0.1052	0.1	0.1008	0.1013	0.0913	0.0842	0.0838	0.0865	0.0935	0.0949	0.0882	0.0959	0.0931	0.0854	0.0868	0.0888	0.0926	0.0584	0.0958	0.1268
230	O. barthii	WAB0038220	HET0260	0.1153	0.129	0.1093	0.1209	0.1128	0.1163	0.1223	0.1265	0.1135	0.116	0.1115	0.1082	0.1171	0.1129	0.1121	0.0993	0.1	0.0972	0.1009	0.1023	0.0963	0.1013	0.1091	0.1017	0.1016	0.0956	0.0989	0.1033	0.1017	0.0979	0.0876	0.0858	0.086	0.0938	0.0938	0.0931	0.091	0.0946	0.0906	0.0862	0.0853	0.0862	0.0934	0.0647	0.0905	0.1287
231	O. barthii	WAB0038220	HET0261	0.1092	0.1243	0.1093	0.1156	0.1138	0.1164	0.1156	0.1231	0.1134	0.111	0.1095	0.11	0.1187	0.1082	0.1097	0.0993	0.0977	0.098	0.0983	0.1042	0.0921	0.0966	0.1098	0.1006	0.0982	0.0952	0.098	0.0988	0.0999	0.0963	0.0868	0.0853	0.0826	0.0894	0.0921	0.0885	0.0868	0.0937	0.0903	0.0833	0.0846	0.0823	0.0886	0.0618	0.0905	0.1249
232	O. barthii	WAB0038220	HET0262	0.1155	0.127	0.114	0.1205	0.1175	0.1169	0.1186	0.1224	0.1114	0.1143	0.1101	0.1122	0.1222	0.1125	0.1119	0.1015	0.1005	0.1035	0.101	0.103	0.0954	0.0982	0.1096	0.1052	0.1005	0.0967	0.102	0.0981	0.1032	0.103	0.0909	0.0846	0.0834	0.0863	0.089	0.095	0.0895	0.0961	0.0914	0.0853	0.0853	0.0877	0.0909	0.0605	0.0935	0.1295
233	O. barthii	WAB0038220	HET0263	0.1129	0.1251	0.1153	0.1184	0.1191	0.1209	0.1153	0.1244	0.1167	0.1154	0.1146	0.115	0.124	0.1102	0.1124	0.0997	0.103	0.1031	0.1012	0.1107	0.0986	0.0982	0.1153	0.1027	0.1043	0.1016	0.1038	0.101	0.1046	0.1033	0.0932	0.0861	0.0849	0.0897	0.0949	0.089	0.0891	0.0962	0.0941	0.0874	0.0886	0.084	0.092	0.0646	0.0952	0.1242
234	O. barthii	WAB0038220	HET0264	0.113	0.124	0.1107	0.1179	0.1141	0.1159	0.1173	0.1221	0.1119	0.113	0.1098	0.1116	0.1211	0.1088	0.1095	0.0996	0.0971	0.0997	0.0984	0.1031	0.0943	0.0956	0.1115	0.099	0.1001	0.0974	0.1004	0.0977	0.0994	0.0982	0.0886	0.0831	0.0821	0.0876	0.0917	0.091	0.0881	0.0932	0.0905	0.0843	0.0839	0.0843	0.0879	0.0603	0.0897	0.1261
235	O. barthii	WAB0038220	HET0265	0.1105	0.1245	0.1141	0.1192	0.1143	0.1211	0.1166	0.1286	0.1145	0.1167	0.1147	0.1156	0.1251	0.1142	0.1151	0.1035	0.0981	0.1029	0.099	0.1072	0.0965	0.1014	0.1125	0.1029	0.0976	0.1006	0.1012	0.1017	0.1035	0.1014	0.089	0.0865	0.082	0.0946	0.0953	0.0943	0.09	0.0995	0.0958	0.0865	0.0869	0.0895	0.0929	0.0664	0.0943	0.1278
236	O. barthii	WAB0038220	HET0266	0.1149	0.1284	0.1153	0.1246	0.1179	0.1196	0.1153	0.1243	0.112	0.115	0.1115	0.1141	0.1239	0.1142	0.1128	0.1044	0.1026	0.1063	0.1026	0.105	0.0968	0.1021	0.1104	0.1079	0.1053	0.0991	0.1053	0.0992	0.1049	0.1039	0.0925	0.0854	0.0864	0.0874	0.0884	0.0979	0.0906	0.0959	0.0967	0.0876	0.0891	0.0904	0.096	0.061	0.0975	0.1298
237	O. barthii	WAB0038220	HET0267	0.1123	0.1228	0.1129	0.1169	0.1143	0.1177	0.1167	0.1278	0.1142	0.1112	0.112	0.1141	0.1183	0.1142	0.1106	0.0996	0.099	0.102	0.0993	0.1041	0.0973	0.0985	0.1112	0.0978	0.1022	0.0973	0.1011	0.0993	0.1036	0.0985	0.0876	0.089	0.0864	0.0915	0.094	0.0893	0.0891	0.0934	0.0936	0.0881	0.0878	0.0848	0.0916	0.0642	0.0921	0.1253
238	O. barthii	WAB0038220	HET0268	0.1177	0.1313	0.1165	0.1265	0.1211	0.1156	0.1225	0.1221	0.1145	0.1158	0.113	0.1166	0.1241	0.1148	0.1137	0.1087	0.1023	0.1086	0.1069	0.104	0.1	0.1038	0.1107	0.1094	0.1063	0.0999	0.1083	0.1006	0.1078	0.107	0.0949	0.0895	0.091	0.0867	0.0904	0.0987	0.093	0.0946	0.0953	0.0893	0.0923	0.0934	0.0968	0.0614	0.1012	0.1345
239	O. barthii	WAB0038220	HET0269	0.1171	0.1279	0.1134	0.1199	0.114	0.1168	0.1225	0.1288	0.1171	0.1184	0.116	0.113	0.1193	0.1144	0.1137	0.099	0.1002	0.101	0.101	0.1072	0.1023	0.1017	0.1114	0.0989	0.102	0.1009	0.0984	0.1038	0.1088	0.1041	0.09	0.0873	0.0855	0.0946	0.0965	0.0927	0.0944	0.0945	0.0915	0.0913	0.0889	0.0861	0.091	0.0689	0.0889	0.1255
240	O. barthii	WAB0038220	HET0270	0.1112	0.1239	0.1142	0.1163	0.1151	0.12	0.1181	0.1308	0.1153	0.1125	0.1148	0.1142	0.1195	0.1161	0.1117	0.1045	0.0983	0.1005	0.099	0.1023	0.0968	0.1015	0.1138	0.0983	0.0994	0.0986	0.1005	0.1024	0.0999	0.095	0.0859	0.0907	0.0865	0.0947	0.0962	0.0909	0.0888	0.0973	0.0948	0.0884	0.0863	0.087	0.0932	0.0661	0.0928	0.1275
241	O. barthii	WABTMP460	HET0273	0.1235	0.1281	0.1216	0.1172	0.1251	0.1263	0.1239	0.1346	0.1207	0.1205	0.1188	0.1224	0.1268	0.1228	0.1178	0.1096	0.1159	0.1126	0.1129	0.1146	0.1094	0.1085	0.1256	0.1089	0.1154	0.1149	0.1164	0.1104	0.1124	0.1117	0.1158	0.1156	0.1122	0.1178	0.1176	0.1122	0.1155	0.1191	0.1181	0.1132	0.113	0.1099	0.115	0.1	0.1168	0.1182
242	O. barthii	WABTMP460	HET0274	0.1235	0.1373	0.1244	0.1285	0.1265	0.1324	0.1283	0.1414	0.1268	0.127	0.1228	0.1267	0.1302	0.1253	0.1253	0.1266	0.1305	0.1323	0.1307	0.1329	0.1266	0.1281	0.1366	0.129	0.1302	0.1286	0.1297	0.1279	0.1353	0.1328	0.1218	0.1201	0.1181	0.1259	0.1248	0.1241	0.1242	0.1233	0.1277	0.1207	0.122	0.1193	0.124	0.1088	0.1261	0.1228
243	O. barthii	WABTMP460	HET0275	0.1229	0.1341	0.1253	0.1319	0.1264	0.13	0.1233	0.1335	0.1227	0.1235	0.1217	0.1234	0.1342	0.1242	0.123	0.1276	0.1285	0.1302	0.127	0.1317	0.1229	0.1255	0.1381	0.1315	0.1298	0.1261	0.13	0.1248	0.1302	0.1295	0.1192	0.1144	0.1144	0.1177	0.1203	0.1243	0.1186	0.126	0.1244	0.1157	0.1174	0.1186	0.125	0.1005	0.126	0.1191
244	O. barthii	WABTMP460	HET0276	0.1213	0.1366	0.1206	0.1295	0.1242	0.1258	0.1257	0.1333	0.1218	0.1241	0.119	0.1188	0.1326	0.1229	0.1221	0.1244	0.1262	0.1234	0.1246	0.129	0.1184	0.1249	0.1351	0.1295	0.1267	0.1209	0.1258	0.1253	0.1252	0.1227	0.1166	0.1132	0.1139	0.1206	0.1204	0.1211	0.1154	0.1256	0.1202	0.1129	0.1131	0.1144	0.1218	0.1	0.1213	0.1173
245	O. barthii	WABTMP460	HET0277	0.1234	0.1307	0.1273	0.131	0.1263	0.1292	0.1273	0.1348	0.1305	0.1288	0.1259	0.1269	0.138	0.1281	0.1262	0.1272	0.1266	0.1321	0.1267	0.137	0.1286	0.1296	0.1434	0.1234	0.1335	0.1302	0.1326	0.1296	0.1354	0.1323	0.1206	0.1205	0.1181	0.1265	0.1288	0.1235	0.1216	0.1224	0.1241	0.1202	0.122	0.1204	0.1245	0.1052	0.1268	0.118
246	O. barthii	WABTMP460	HET0278	0.1275	0.1314	0.1233	0.126	0.1263	0.1279	0.1282	0.1341	0.1213	0.1224	0.1203	0.1236	0.1293	0.1257	0.1186	0.1252	0.1305	0.1254	0.1296	0.1241	0.1245	0.1252	0.1399	0.1228	0.1308	0.1262	0.133	0.1226	0.1255	0.1245	0.1209	0.1162	0.118	0.1205	0.1225	0.1235	0.1212	0.121	0.1231	0.1168	0.1167	0.116	0.1223	0.1002	0.1241	0.1205
247	O. barthii	WABTMP460	HET0279	0.1264	0.1329	0.1243	0.1242	0.1293	0.1304	0.1271	0.1353	0.1226	0.1239	0.1215	0.1242	0.1304	0.1208	0.1204	0.1272	0.1315	0.1261	0.13	0.1295	0.124	0.1227	0.1395	0.1267	0.13	0.1282	0.1312	0.1251	0.1255	0.1273	0.1214	0.1201	0.1168	0.1201	0.1246	0.1226	0.1214	0.1272	0.1264	0.118	0.1172	0.1169	0.1212	0.1031	0.1243	0.1193
248	O. barthii	WABTMP460	HET0280	0.127	0.1317	0.1238	0.1237	0.129	0.1281	0.1287	0.1339	0.1219	0.1218	0.1209	0.1237	0.1303	0.121	0.1202	0.125	0.1299	0.1295	0.131	0.1274	0.1265	0.1208	0.1409	0.1269	0.13	0.1283	0.133	0.1229	0.1277	0.1294	0.1227	0.119	0.1166	0.1172	0.1236	0.1205	0.1222	0.1233	0.122	0.117	0.1171	0.1166	0.1202	0.1009	0.1249	0.12
249	O. barthii	WABTMP460	HET0281	0.1262	0.1354	0.1243	0.1297	0.1216	0.1288	0.1275	0.1415	0.1278	0.1257	0.1249	0.1227	0.1268	0.1299	0.1239	0.1231	0.1289	0.1252	0.1275	0.132	0.129	0.1301	0.1362	0.1204	0.1332	0.1264	0.1283	0.1298	0.1358	0.1297	0.1139	0.1204	0.1187	0.1269	0.1273	0.1235	0.1228	0.119	0.1251	0.122	0.1213	0.1164	0.1279	0.1084	0.1217	0.1151
250	O. barthii	WABTMP460	HET0282	0.1296	0.142	0.1272	0.1345	0.1316	0.1255	0.1331	0.1332	0.1244	0.1254	0.1245	0.1247	0.1364	0.1234	0.1252	0.1332	0.13	0.1308	0.1318	0.1284	0.1269	0.1283	0.1396	0.1362	0.1308	0.126	0.1345	0.1271	0.132	0.1314	0.1224	0.1168	0.1192	0.1164	0.121	0.1261	0.1208	0.1291	0.1258	0.1183	0.1182	0.1216	0.1265	0.1007	0.1301	0.1237
251	O. barthii	WABTMP460	HET0283	0.123	0.1298	0.1222	0.1248	0.1273	0.1248	0.1247	0.1306	0.1228	0.1218	0.1182	0.1227	0.1314	0.1202	0.1194	0.1228	0.1254	0.128	0.1247	0.1287	0.1225	0.119	0.1379	0.1215	0.1293	0.1257	0.129	0.121	0.1257	0.127	0.1202	0.1176	0.1151	0.1181	0.1211	0.1197	0.1187	0.1197	0.121	0.1148	0.1168	0.116	0.1184	0.099	0.1228	0.1177
252	O. barthii	WABTMP460	HET0284	0.1247	0.1333	0.1207	0.13	0.1232	0.1261	0.1268	0.1333	0.1214	0.1241	0.1187	0.1205	0.1301	0.1239	0.1215	0.1246	0.1263	0.1276	0.1266	0.1282	0.1226	0.1237	0.1344	0.1275	0.1293	0.1248	0.1282	0.1245	0.1286	0.1279	0.1184	0.1139	0.1132	0.1196	0.1197	0.1259	0.1202	0.1236	0.1216	0.1156	0.1166	0.1179	0.1228	0.1017	0.1219	0.1206
253	O. barthii	WABTMP460	HET0285	0.1257	0.1307	0.1243	0.1269	0.1257	0.1288	0.1315	0.1378	0.1255	0.1231	0.122	0.1261	0.1298	0.124	0.1217	0.1298	0.1272	0.13	0.1296	0.1266	0.1277	0.1258	0.1405	0.1246	0.1282	0.1298	0.1331	0.1258	0.129	0.1278	0.1204	0.1194	0.118	0.1235	0.1255	0.1237	0.123	0.1239	0.1253	0.1198	0.1187	0.1201	0.1215	0.1044	0.1259	0.1213
254	O. barthii	WABTMP460	HET0286	0.1239	0.1354	0.1221	0.1305	0.1254	0.1213	0.1277	0.127	0.1212	0.1227	0.1209	0.1203	0.1324	0.1194	0.1205	0.1252	0.126	0.1258	0.1266	0.1287	0.1223	0.1241	0.1374	0.1287	0.1285	0.1242	0.1286	0.1239	0.1291	0.1275	0.1182	0.1111	0.1133	0.1143	0.119	0.1224	0.1177	0.122	0.1186	0.1132	0.1143	0.1166	0.1214	0.0979	0.1227	0.1167
255	O. barthii	WABTMP460	HET0287	0.1211	0.1346	0.1259	0.1339	0.1251	0.1294	0.1261	0.1377	0.1271	0.1253	0.1243	0.1245	0.136	0.1238	0.1254	0.1314	0.1219	0.1265	0.1249	0.1322	0.1248	0.1266	0.1384	0.1301	0.125	0.1249	0.1268	0.1271	0.1284	0.1257	0.114	0.1174	0.1123	0.1209	0.1252	0.1212	0.1149	0.1287	0.1247	0.1159	0.1167	0.1174	0.121	0.1028	0.1241	0.1182
256	O. barthii	WABTMP480	HET0290	0.1119	0.1199	0.1159	0.1127	0.1155	0.1195	0.1148	0.1291	0.1174	0.1127	0.1135	0.1179	0.1187	0.118	0.1113	0.0825	0.0812	0.086	0.0795	0.0835	0.0797	0.0807	0.0939	0.0773	0.0829	0.0828	0.0846	0.0815	0.0836	0.081	0.0724	0.0784	0.0734	0.0798	0.0794	0.0735	0.0725	0.0774	0.0791	0.0752	0.0743	0.072	0.0765	0.0721	0.0793	0.1295
257	O. barthii	WABTMP480	HET0291	0.1098	0.1234	0.1093	0.1151	0.1124	0.1144	0.1147	0.1214	0.1113	0.111	0.1079	0.1093	0.1162	0.1112	0.1084	0.076	0.0807	0.0796	0.0779	0.083	0.0736	0.0779	0.0869	0.0812	0.0819	0.075	0.0799	0.0773	0.0819	0.078	0.0695	0.0687	0.0693	0.0724	0.0718	0.0734	0.0702	0.0736	0.0717	0.0677	0.0676	0.0664	0.0725	0.0667	0.0729	0.1269
258	O. barthii	WABTMP480	HET0292	0.1068	0.1202	0.1096	0.1171	0.1116	0.1141	0.1133	0.1193	0.1096	0.1128	0.1083	0.1081	0.1226	0.1102	0.1103	0.0801	0.0765	0.0811	0.0736	0.0837	0.0704	0.0772	0.0884	0.0822	0.0793	0.0756	0.0782	0.0795	0.0757	0.0764	0.07	0.0665	0.065	0.0727	0.0732	0.0758	0.0679	0.0793	0.0732	0.0645	0.0658	0.07	0.0714	0.0636	0.0727	0.1272
259	O. barthii	WABTMP480	HET0293	0.1159	0.1229	0.1177	0.1162	0.1162	0.1236	0.117	0.1332	0.1156	0.1145	0.1147	0.1198	0.117	0.119	0.1124	0.0825	0.0869	0.0856	0.0852	0.083	0.0844	0.0856	0.0932	0.0784	0.0869	0.086	0.0889	0.0813	0.088	0.0847	0.0774	0.0759	0.0735	0.0785	0.0788	0.0803	0.0794	0.0743	0.085	0.0784	0.0776	0.0733	0.082	0.0739	0.0828	0.1291
260	O. barthii	WABTMP480	HET0294	0.1096	0.1182	0.1101	0.1131	0.1127	0.1138	0.116	0.1219	0.1111	0.1101	0.1082	0.1111	0.1189	0.1103	0.1077	0.0803	0.0783	0.0792	0.0783	0.0824	0.0753	0.0753	0.0913	0.0792	0.0812	0.0775	0.0807	0.0772	0.0792	0.0771	0.0709	0.071	0.0697	0.073	0.077	0.0727	0.0706	0.0762	0.0751	0.0678	0.0688	0.0692	0.0724	0.0667	0.0763	0.1258
261	O. barthii	WABTMP480	HET0295	0.1158	0.1282	0.1181	0.1188	0.117	0.1203	0.1192	0.131	0.1168	0.1166	0.1177	0.1184	0.1254	0.1168	0.1152	0.0881	0.0819	0.0875	0.0817	0.0875	0.0801	0.0837	0.0965	0.0877	0.0823	0.0842	0.0843	0.0848	0.0856	0.0837	0.0719	0.0783	0.072	0.0791	0.0806	0.0776	0.0761	0.088	0.081	0.0762	0.0737	0.0743	0.0799	0.0754	0.0804	0.1307
262	O. barthii	WABTMP480	HET0296	0.107	0.1187	0.1077	0.1127	0.1111	0.1143	0.114	0.1211	0.1072	0.1086	0.1062	0.1089	0.1171	0.1065	0.1074	0.0796	0.0764	0.0807	0.0774	0.0814	0.0739	0.0738	0.0884	0.0821	0.0763	0.0759	0.0789	0.0757	0.0782	0.0772	0.0712	0.0692	0.0645	0.0719	0.0748	0.0737	0.0711	0.078	0.073	0.0655	0.0669	0.068	0.0688	0.0657	0.0731	0.1259
263	O. barthii	WABTMP480	HET0297	0.1094	0.1219	0.1113	0.1108	0.1152	0.1164	0.1105	0.1221	0.1129	0.1105	0.1081	0.112	0.1181	0.1104	0.109	0.0796	0.0813	0.0838	0.0771	0.0855	0.074	0.0763	0.0896	0.0829	0.0827	0.0789	0.0798	0.0799	0.0801	0.0793	0.0709	0.0729	0.0691	0.0727	0.0718	0.0702	0.0684	0.0781	0.0723	0.0685	0.0686	0.0666	0.0702	0.0665	0.0723	0.1275
264	O. barthii	WABTMP480	HET0298	0.1148	0.1275	0.12	0.1299	0.1187	0.1204	0.1168	0.1236	0.1185	0.1181	0.1171	0.1205	0.1274	0.1169	0.1165	0.0884	0.0839	0.0917	0.0851	0.0895	0.0846	0.0866	0.094	0.0883	0.0903	0.0864	0.0914	0.0806	0.0921	0.091	0.0784	0.0718	0.072	0.0697	0.0744	0.0861	0.0769	0.0769	0.0818	0.0756	0.0784	0.0794	0.0831	0.0686	0.0869	0.1332
265	O. barthii	WABTMP480	HET0299	0.122	0.1322	0.1186	0.1217	0.1214	0.119	0.1213	0.127	0.1166	0.1163	0.1156	0.1195	0.1231	0.1181	0.1145	0.088	0.0866	0.0903	0.0847	0.0844	0.0834	0.0814	0.0889	0.0915	0.0891	0.085	0.0859	0.081	0.0896	0.0893	0.0789	0.0774	0.0754	0.0709	0.0722	0.0816	0.0786	0.0829	0.0764	0.0778	0.0753	0.0775	0.0796	0.0701	0.0807	0.1378
266	O. barthii	WABTMP480	HET0300	0.1132	0.1268	0.1141	0.1185	0.1173	0.1188	0.1184	0.1265	0.1177	0.1153	0.1128	0.1134	0.1232	0.1129	0.1134	0.1013	0.1024	0.1042	0.1017	0.1098	0.0995	0.1021	0.1134	0.1038	0.1057	0.1	0.104	0.1041	0.1068	0.1031	0.0848	0.0837	0.0838	0.0896	0.0909	0.0843	0.084	0.0905	0.0884	0.083	0.0839	0.0805	0.087	0.0668	0.0899	0.1153
267	O. barthii	WABTMP480	HET0301	0.1124	0.1264	0.1147	0.12	0.1141	0.1197	0.1193	0.1301	0.1171	0.1161	0.1165	0.1164	0.1228	0.1124	0.1168	0.0876	0.0759	0.0878	0.0797	0.0865	0.0818	0.0799	0.0885	0.087	0.0761	0.0802	0.0787	0.0828	0.0887	0.0869	0.0721	0.0737	0.0667	0.0772	0.0784	0.0772	0.0764	0.0856	0.0774	0.0726	0.0721	0.0745	0.0716	0.075	0.0771	0.1303
268	O. barthii	WABTMP480	HET0302	0.1182	0.1302	0.1168	0.1241	0.1197	0.1154	0.1245	0.1245	0.1227	0.1173	0.1168	0.1169	0.1252	0.1143	0.1162	0.1071	0.1035	0.1073	0.1069	0.1119	0.1065	0.1059	0.1168	0.1065	0.1086	0.1045	0.1084	0.1078	0.1126	0.1079	0.0886	0.0863	0.0895	0.0892	0.0955	0.0888	0.0894	0.092	0.0895	0.0886	0.0888	0.0859	0.0897	0.0695	0.0936	0.12
269	O. barthii	WABTMP480	HET0303	0.1109	0.123	0.1091	0.1147	0.1115	0.1125	0.1143	0.1193	0.1101	0.1101	0.1074	0.1094	0.1182	0.109	0.1081	0.0785	0.0757	0.0817	0.0742	0.0812	0.0746	0.0719	0.0838	0.0824	0.0787	0.076	0.075	0.0749	0.081	0.0802	0.0691	0.0676	0.0641	0.0683	0.0687	0.074	0.0693	0.078	0.0689	0.0668	0.0671	0.0684	0.069	0.066	0.0717	0.1271
270	O. barthii	WABTMP480	HET0304	0.1147	0.1224	0.1148	0.1175	0.1138	0.1174	0.1158	0.1253	0.1111	0.11	0.1122	0.1172	0.1192	0.1144	0.1093	0.0861	0.0789	0.0858	0.0795	0.0778	0.0797	0.0778	0.0903	0.0828	0.0809	0.0812	0.0837	0.0761	0.0825	0.0833	0.072	0.0748	0.0686	0.0698	0.0714	0.0797	0.0734	0.0793	0.0784	0.0735	0.0701	0.0745	0.0768	0.0669	0.0796	0.1298
271	O. glaberrima	WAB0001491	HET0307	0.1281	0.1324	0.1233	0.1278	0.1253	0.1264	0.1277	0.1298	0.1209	0.1233	0.1207	0.1227	0.1344	0.1221	0.1213	0.1256	0.1267	0.1277	0.1282	0.1279	0.1222	0.1225	0.1388	0.1277	0.1285	0.1253	0.1306	0.1245	0.1258	0.1271	0.1183	0.1118	0.1117	0.1142	0.1185	0.1238	0.118	0.1228	0.1195	0.1121	0.1127	0.1165	0.1201	0.097	0.1206	0.1218
272	O. glaberrima	WAB0001491	HET0308	0.1265	0.1388	0.1226	0.1362	0.1218	0.1224	0.1336	0.1334	0.127	0.1286	0.127	0.1209	0.1347	0.123	0.1263	0.127	0.1221	0.1241	0.127	0.1304	0.1247	0.1285	0.1348	0.1257	0.1264	0.1215	0.1248	0.1291	0.1316	0.1276	0.111	0.109	0.108	0.114	0.1205	0.1226	0.1173	0.1186	0.1152	0.1129	0.1129	0.1154	0.1197	0.0986	0.1161	0.1228
273	O. glaberrima	WAB0001491	HET0309	0.1236	0.1348	0.1197	0.1276	0.1236	0.1249	0.1284	0.1317	0.12	0.1227	0.1193	0.1193	0.1312	0.1192	0.1205	0.1229	0.1227	0.1211	0.1238	0.1269	0.1178	0.1204	0.1297	0.1284	0.1211	0.1192	0.1229	0.1232	0.126	0.1233	0.1108	0.1078	0.1081	0.1132	0.1153	0.1177	0.1142	0.121	0.116	0.1082	0.109	0.1127	0.117	0.0985	0.1164	0.1183
274	O. glaberrima	WAB0001491	HET0310	0.1302	0.1391	0.1203	0.1331	0.1218	0.1252	0.133	0.1355	0.1256	0.1267	0.122	0.1201	0.1305	0.1261	0.1241	0.1258	0.1258	0.1252	0.13	0.1295	0.126	0.1272	0.132	0.1272	0.1308	0.1228	0.1266	0.1291	0.1321	0.1281	0.1136	0.1142	0.1153	0.1197	0.1209	0.126	0.121	0.1208	0.1183	0.116	0.1161	0.118	0.124	0.1032	0.1178	0.1244
275	O. glaberrima	WAB0001491	HET0311	0.1278	0.134	0.1244	0.1224	0.129	0.1318	0.1295	0.1392	0.1244	0.1232	0.1222	0.125	0.1316	0.1234	0.121	0.1248	0.1307	0.127	0.1313	0.1312	0.1255	0.1243	0.1412	0.1261	0.1284	0.1282	0.1316	0.1265	0.1301	0.1261	0.1185	0.1189	0.1163	0.1218	0.1242	0.116	0.1211	0.1236	0.1238	0.1169	0.1159	0.1136	0.1202	0.1044	0.1203	0.1194
276	O. glaberrima	WAB0001491	HET0312	0.1251	0.1299	0.126	0.1252	0.1249	0.1326	0.1241	0.1376	0.1248	0.1236	0.1237	0.1263	0.1333	0.1245	0.1217	0.1239	0.1291	0.1287	0.1283	0.1327	0.1266	0.125	0.1424	0.1227	0.1299	0.1305	0.1332	0.1261	0.1299	0.129	0.1181	0.1171	0.1135	0.122	0.1243	0.1196	0.1194	0.1224	0.1263	0.1175	0.1171	0.1149	0.1228	0.1031	0.1237	0.1162
277	O. glaberrima	WAB0001491	HET0313	0.1223	0.1339	0.1216	0.1307	0.1219	0.1278	0.1243	0.1337	0.1239	0.1232	0.1204	0.121	0.134	0.1241	0.1221	0.1253	0.1241	0.1264	0.1245	0.1328	0.122	0.1261	0.1357	0.1276	0.1274	0.1229	0.1267	0.128	0.1289	0.1254	0.1123	0.1133	0.111	0.1197	0.1208	0.1218	0.1149	0.1229	0.1205	0.1125	0.1142	0.1148	0.1213	0.1014	0.1189	0.1177
278	O. glaberrima	WAB0001491	HET0314	0.1237	0.1308	0.1238	0.1282	0.1242	0.1282	0.1293	0.1346	0.1237	0.1229	0.1229	0.1253	0.1363	0.1244	0.1224	0.1311	0.1255	0.1295	0.1286	0.1307	0.1259	0.1274	0.1422	0.127	0.1276	0.1286	0.1335	0.1259	0.1301	0.1272	0.1162	0.1151	0.1134	0.1198	0.1225	0.1239	0.1178	0.1218	0.1233	0.115	0.1167	0.1191	0.1222	0.1009	0.1246	0.1201
279	O. glaberrima	WAB0001491	HET0315	0.1256	0.13	0.1215	0.1279	0.1225	0.1291	0.1292	0.1363	0.1225	0.1233	0.1208	0.1231	0.1327	0.1247	0.1218	0.129	0.1242	0.1263	0.1272	0.1263	0.1233	0.1245	0.1368	0.1259	0.1249	0.1256	0.1301	0.1258	0.1253	0.1253	0.1152	0.1139	0.1106	0.1194	0.1215	0.1248	0.1179	0.1233	0.1227	0.1137	0.1129	0.1181	0.1211	0.1014	0.1214	0.1213
280	O. glaberrima	WAB0001491	HET0316	0.1294	0.1376	0.1223	0.1322	0.1225	0.12	0.1318	0.1316	0.1254	0.1254	0.1235	0.121	0.1314	0.1249	0.122	0.125	0.1262	0.1246	0.1285	0.1306	0.1267	0.1275	0.1367	0.1244	0.1312	0.1249	0.127	0.1288	0.1335	0.1287	0.1133	0.1121	0.1138	0.1155	0.1211	0.1233	0.1196	0.1177	0.1164	0.1164	0.1155	0.1153	0.1235	0.101	0.1183	0.1196
281	O. glaberrima	WAB0001491	HET0317	0.1266	0.1374	0.1189	0.1306	0.1194	0.1228	0.1284	0.1326	0.1231	0.1249	0.1196	0.1155	0.1281	0.1235	0.1213	0.1189	0.1245	0.121	0.1252	0.1289	0.1215	0.1249	0.1301	0.1248	0.1276	0.1193	0.1224	0.1264	0.1303	0.1253	0.1107	0.1096	0.1106	0.1168	0.1175	0.1205	0.1164	0.1172	0.1129	0.1118	0.1115	0.1104	0.1198	0.1	0.1134	0.1185
282	O. glaberrima	WAB0001491	HET0318	0.1271	0.135	0.1235	0.1272	0.1271	0.1309	0.128	0.1363	0.1209	0.1252	0.1209	0.1225	0.1331	0.1225	0.1224	0.1283	0.1272	0.127	0.1292	0.1274	0.1213	0.1226	0.1371	0.1305	0.1253	0.1246	0.1279	0.1265	0.1238	0.125	0.1171	0.1153	0.1115	0.1169	0.1209	0.1234	0.1184	0.1278	0.1226	0.1117	0.1122	0.1168	0.1206	0.101	0.1198	0.1229
283	O. glaberrima	WAB0001491	HET0319	0.1235	0.1315	0.1254	0.1246	0.1256	0.1306	0.1243	0.1371	0.1249	0.1242	0.1239	0.1241	0.1356	0.124	0.1226	0.1242	0.1257	0.1278	0.1248	0.1344	0.1247	0.1245	0.1409	0.1249	0.1252	0.127	0.128	0.1265	0.1318	0.1284	0.1147	0.1142	0.1112	0.1194	0.122	0.1156	0.1171	0.1217	0.1213	0.1147	0.1152	0.1127	0.119	0.103	0.1193	0.1149
284	O. glaberrima	WAB0001491	HET0320	0.1287	0.1307	0.1243	0.1238	0.1278	0.134	0.13	0.1366	0.1234	0.1248	0.1219	0.1242	0.1328	0.1245	0.1214	0.1262	0.1318	0.1284	0.1312	0.13	0.1252	0.1245	0.1417	0.126	0.13	0.1289	0.1331	0.1267	0.1261	0.1264	0.1207	0.1182	0.1163	0.1216	0.1234	0.122	0.1212	0.1246	0.1234	0.1167	0.1162	0.1167	0.1216	0.1031	0.1212	0.1222
285	O. glaberrima	WAB0001491	HET0321	0.1244	0.1332	0.1249	0.1355	0.1246	0.1303	0.1271	0.1344	0.1262	0.1272	0.1241	0.1255	0.1402	0.1274	0.1266	0.1319	0.1247	0.1326	0.1272	0.1352	0.1257	0.1282	0.1397	0.132	0.1297	0.1286	0.1322	0.129	0.1335	0.1318	0.1164	0.1144	0.1128	0.1214	0.1214	0.1278	0.1185	0.1261	0.124	0.1149	0.1183	0.1222	0.1256	0.1033	0.1257	0.1233
286	O. glaberrima	WAB0001959	HET0324	0.1284	0.1392	0.1202	0.1334	0.1203	0.1268	0.1322	0.1389	0.1258	0.128	0.123	0.1188	0.1291	0.1274	0.1254	0.1242	0.1257	0.122	0.1273	0.1299	0.1248	0.1275	0.1306	0.1253	0.1276	0.1212	0.122	0.1303	0.1323	0.1268	0.1104	0.1129	0.1127	0.1207	0.1223	0.1234	0.1195	0.1193	0.1173	0.1144	0.1136	0.1149	0.1236	0.1057	0.1132	0.1211
287	O. glaberrima	WAB0001959	HET0325	0.1292	0.1373	0.1255	0.1338	0.1293	0.1241	0.1333	0.1307	0.1267	0.1261	0.124	0.1262	0.1385	0.1217	0.1251	0.1309	0.1283	0.1306	0.1326	0.1339	0.1265	0.126	0.1412	0.133	0.131	0.1286	0.1348	0.1277	0.1322	0.1324	0.1203	0.114	0.1152	0.1156	0.1227	0.1256	0.1211	0.1239	0.1223	0.1161	0.118	0.1204	0.1224	0.1022	0.1258	0.1228
288	O. glaberrima	WAB0001959	HET0326	0.133	0.1399	0.1293	0.1395	0.1327	0.1292	0.135	0.1316	0.1312	0.131	0.1258	0.1303	0.1424	0.1277	0.1299	0.1339	0.1325	0.1364	0.1357	0.1383	0.1312	0.1303	0.1441	0.1373	0.1374	0.1333	0.1381	0.1314	0.1364	0.1377	0.1247	0.1177	0.1192	0.1177	0.1241	0.1317	0.1233	0.1261	0.1245	0.1188	0.1231	0.1246	0.1271	0.1054	0.1292	0.1277
289	O. glaberrima	WAB0001959	HET0327	0.1256	0.1359	0.1225	0.1357	0.1201	0.1277	0.1265	0.1378	0.1263	0.1287	0.1239	0.1202	0.1342	0.1286	0.1253	0.1263	0.124	0.1278	0.1243	0.1333	0.125	0.1292	0.1351	0.1261	0.1298	0.1237	0.1263	0.1311	0.1339	0.1281	0.1102	0.1136	0.1117	0.1234	0.1221	0.1264	0.1185	0.1227	0.1205	0.1162	0.1161	0.1178	0.1257	0.1071	0.1189	0.1179
290	O. glaberrima	WAB0001959	HET0328	0.1264	0.1338	0.1214	0.1313	0.1258	0.1281	0.1292	0.132	0.1224	0.1252	0.1184	0.1205	0.1346	0.1208	0.1231	0.1242	0.1255	0.1278	0.1281	0.1308	0.1226	0.1221	0.137	0.1314	0.1272	0.1247	0.1296	0.1247	0.1276	0.1289	0.1166	0.1118	0.1099	0.115	0.1188	0.1228	0.1175	0.1224	0.1171	0.1106	0.1134	0.1159	0.1178	0.0995	0.1194	0.1208
291	O. glaberrima	WAB0001959	HET0329	0.1309	0.1363	0.1245	0.131	0.1284	0.1293	0.1335	0.1349	0.125	0.1265	0.1225	0.1238	0.1361	0.1257	0.1244	0.1301	0.1306	0.1294	0.1325	0.1307	0.1263	0.1274	0.1417	0.1314	0.1329	0.1273	0.1347	0.1295	0.1267	0.1273	0.1202	0.1175	0.1169	0.1202	0.1233	0.1265	0.1215	0.1265	0.1213	0.1161	0.1162	0.1198	0.1237	0.1046	0.1224	0.1262
292	O. glaberrima	WAB0001959	HET0330	0.1226	0.1302	0.1214	0.1277	0.1209	0.1274	0.1267	0.1363	0.1216	0.1223	0.1209	0.1222	0.1328	0.1256	0.1222	0.1285	0.1238	0.1257	0.1248	0.128	0.1228	0.1259	0.1369	0.1258	0.1251	0.1244	0.129	0.1271	0.1257	0.124	0.1122	0.1154	0.1121	0.122	0.123	0.1241	0.1169	0.1244	0.1239	0.1136	0.1146	0.1186	0.1236	0.1031	0.1224	0.118
293	O. glaberrima	WAB0001959	HET0331	0.1307	0.135	0.1257	0.1256	0.1291	0.1297	0.1327	0.1392	0.1255	0.1238	0.1242	0.1253	0.1303	0.1252	0.1225	0.1264	0.1293	0.1262	0.1326	0.1276	0.128	0.1261	0.142	0.1236	0.128	0.1273	0.1302	0.1269	0.1278	0.1251	0.1173	0.1172	0.1144	0.12	0.1245	0.1184	0.1214	0.1208	0.1214	0.1168	0.1155	0.1133	0.1196	0.1044	0.119	0.1209
294	O. glaberrima	WAB0001959	HET0332	0.1292	0.1414	0.1204	0.133	0.1241	0.1272	0.133	0.1385	0.1254	0.1276	0.1217	0.1176	0.1309	0.127	0.1261	0.1231	0.1275	0.1234	0.1286	0.1302	0.1247	0.128	0.1324	0.1289	0.1306	0.1212	0.1248	0.13	0.1323	0.1255	0.1121	0.1139	0.115	0.1203	0.1213	0.1232	0.1199	0.1217	0.1153	0.1134	0.1151	0.1147	0.1228	0.1065	0.1157	0.1229
295	O. glaberrima	WAB0001959	HET0333	0.1302	0.1403	0.1225	0.1283	0.1254	0.1282	0.1336	0.1412	0.1276	0.1268	0.1241	0.122	0.1282	0.1262	0.126	0.1209	0.1295	0.1232	0.1311	0.1324	0.1273	0.1281	0.1345	0.1247	0.1309	0.1241	0.1257	0.1295	0.1344	0.1285	0.1148	0.1163	0.1174	0.1234	0.1246	0.1175	0.1224	0.1174	0.1189	0.1176	0.1173	0.1122	0.1216	0.1084	0.1169	0.1199
296	O. glaberrima	WAB0001959	HET0334	0.1287	0.1358	0.1234	0.1266	0.1288	0.1303	0.1299	0.135	0.1236	0.1258	0.1216	0.1224	0.1348	0.1238	0.1233	0.1248	0.1304	0.1294	0.1301	0.1331	0.1247	0.1243	0.14	0.1309	0.1296	0.128	0.1305	0.1281	0.1326	0.1312	0.1197	0.1161	0.1146	0.1185	0.1212	0.1206	0.1207	0.1245	0.1197	0.1149	0.1152	0.1148	0.1205	0.1049	0.1204	0.1203
297	O. glaberrima	WAB0001959	HET0335	0.126	0.1349	0.1232	0.1344	0.1214	0.126	0.1265	0.1333	0.1251	0.1258	0.1219	0.1227	0.1361	0.1262	0.1239	0.1286	0.1234	0.13	0.1252	0.1315	0.124	0.1266	0.137	0.1292	0.1291	0.1249	0.1292	0.1277	0.1327	0.1301	0.1135	0.1133	0.1114	0.1192	0.1193	0.1261	0.1167	0.1236	0.1212	0.1145	0.1154	0.1186	0.1242	0.1035	0.1229	0.1185
298	O. glaberrima	WAB0001959	HET0336	0.1277	0.1319	0.1293	0.1338	0.128	0.1359	0.1257	0.1374	0.1311	0.1289	0.1275	0.1316	0.1411	0.1282	0.1273	0.1286	0.1293	0.1355	0.1303	0.1399	0.1308	0.1281	0.1477	0.1279	0.1352	0.1346	0.1376	0.1295	0.1346	0.1357	0.1217	0.118	0.1153	0.1224	0.1271	0.1253	0.1213	0.1242	0.1276	0.12	0.1218	0.1196	0.1251	0.1066	0.1281	0.1179
299	O. glaberrima	WAB0001959	HET0337	0.1276	0.1347	0.1228	0.1284	0.1275	0.1279	0.1298	0.1326	0.1207	0.1226	0.1202	0.1219	0.1351	0.1221	0.1219	0.1269	0.1264	0.1246	0.129	0.1286	0.1215	0.1221	0.1382	0.1306	0.1266	0.1232	0.1306	0.1244	0.1232	0.1233	0.1171	0.1153	0.1128	0.1155	0.1208	0.1225	0.1171	0.1251	0.1201	0.1116	0.1125	0.1155	0.1191	0.0985	0.1202	0.1226
300	O. glaberrima	WAB0001959	HET0338	0.1324	0.1365	0.1253	0.1337	0.1283	0.1305	0.1379	0.1375	0.1278	0.1283	0.1257	0.1285	0.1368	0.1259	0.1264	0.1356	0.1286	0.1323	0.1348	0.1295	0.1296	0.1304	0.1431	0.1305	0.1307	0.1309	0.1356	0.1311	0.1305	0.1312	0.1216	0.1171	0.1156	0.122	0.1248	0.131	0.1247	0.1261	0.1259	0.1187	0.1196	0.1236	0.1248	0.1062	0.1277	0.1281
301	O. glaberrima	WAB0007942	HET0341	0.124	0.1321	0.1251	0.1339	0.1245	0.1305	0.1275	0.1359	0.1257	0.1268	0.1223	0.1267	0.1387	0.1259	0.1266	0.1336	0.1232	0.1321	0.1272	0.1319	0.1243	0.1268	0.1381	0.1313	0.1258	0.1268	0.1315	0.1279	0.1283	0.1293	0.1149	0.1156	0.1121	0.1215	0.1223	0.1267	0.117	0.1263	0.1261	0.1128	0.1169	0.122	0.1235	0.1024	0.1263	0.1221
302	O. glaberrima	WAB0007942	HET0342	0.1238	0.1309	0.1179	0.1261	0.1194	0.1232	0.1252	0.1302	0.1179	0.1206	0.1171	0.1178	0.128	0.1194	0.1168	0.1196	0.1211	0.1189	0.1215	0.1222	0.1154	0.1184	0.1306	0.1213	0.1198	0.118	0.1225	0.121	0.1206	0.1202	0.109	0.1044	0.1038	0.1117	0.1129	0.1167	0.1112	0.1163	0.1138	0.1066	0.1068	0.1084	0.1161	0.0945	0.1137	0.114
303	O. glaberrima	WAB0007942	HET0343	0.1215	0.1289	0.1237	0.1307	0.1218	0.1288	0.1235	0.1339	0.1228	0.1231	0.1226	0.1249	0.1348	0.1219	0.1215	0.1285	0.1216	0.1249	0.1236	0.1286	0.1221	0.1209	0.1374	0.124	0.1225	0.1252	0.1282	0.1227	0.1231	0.125	0.1111	0.1084	0.1058	0.1142	0.1191	0.1217	0.1127	0.1205	0.1215	0.1103	0.1121	0.1142	0.1192	0.0973	0.1208	0.1142
304	O. glaberrima	WAB0007942	HET0344	0.1307	0.1343	0.1242	0.1281	0.1301	0.1284	0.1344	0.1354	0.1257	0.1229	0.1223	0.1261	0.133	0.1232	0.122	0.128	0.1279	0.1259	0.1318	0.1264	0.1257	0.124	0.1401	0.1266	0.128	0.1272	0.1331	0.1256	0.1252	0.1251	0.1181	0.1156	0.115	0.1171	0.1218	0.1214	0.1194	0.1216	0.1199	0.1153	0.1165	0.1167	0.1193	0.1011	0.1221	0.1217
305	O. glaberrima	WAB0007942	HET0345	0.1278	0.1342	0.1237	0.1289	0.1272	0.1338	0.1341	0.1394	0.1254	0.1272	0.1235	0.1236	0.1333	0.1239	0.1256	0.1288	0.1276	0.1256	0.1315	0.1263	0.1239	0.1257	0.1372	0.1285	0.1241	0.1251	0.1295	0.1284	0.1235	0.1249	0.117	0.1145	0.1117	0.1202	0.124	0.1243	0.1197	0.1263	0.1224	0.1135	0.1144	0.1177	0.1203	0.1028	0.1207	0.1253
306	O. glaberrima	WAB0007942	HET0346	0.1245	0.1351	0.121	0.1273	0.1269	0.1321	0.1289	0.1377	0.125	0.1247	0.1192	0.1229	0.1335	0.1209	0.1235	0.1218	0.125	0.1263	0.1282	0.131	0.1228	0.1214	0.1351	0.1284	0.1237	0.1238	0.1268	0.1213	0.1294	0.1269	0.1164	0.1125	0.1098	0.1173	0.1193	0.1169	0.1177	0.1184	0.116	0.1103	0.1139	0.1129	0.1147	0.1013	0.118	0.1229
307	O. glaberrima	WAB0007942	HET0347	0.1254	0.1344	0.1215	0.1274	0.1256	0.1284	0.1271	0.1336	0.1205	0.123	0.1194	0.1206	0.1323	0.1239	0.121	0.1232	0.1257	0.1227	0.1255	0.1264	0.1191	0.1214	0.1346	0.1271	0.1268	0.1208	0.1269	0.1242	0.1224	0.1215	0.113	0.1106	0.1106	0.1162	0.1163	0.12	0.1145	0.1214	0.1177	0.1102	0.1105	0.1117	0.1192	0.0985	0.1163	0.1181
308	O. glaberrima	WAB0007942	HET0348	0.1275	0.1318	0.1239	0.1229	0.1294	0.1328	0.1298	0.137	0.1228	0.1228	0.1205	0.1241	0.1326	0.1231	0.1214	0.1262	0.1298	0.1266	0.1304	0.1281	0.1232	0.1217	0.1395	0.1274	0.126	0.126	0.1307	0.1244	0.1239	0.1252	0.1182	0.1169	0.1144	0.1191	0.1225	0.12	0.1193	0.1241	0.1219	0.113	0.1144	0.1147	0.119	0.1017	0.1207	0.1206
309	O. glaberrima	WAB0007942	HET0349	0.1305	0.1377	0.1211	0.1313	0.1222	0.1266	0.1303	0.1351	0.1223	0.1261	0.1216	0.121	0.1317	0.1271	0.1234	0.122	0.1262	0.1238	0.1265	0.1273	0.1218	0.1251	0.1329	0.1255	0.1284	0.1217	0.1261	0.1263	0.1275	0.1258	0.1138	0.1084	0.1115	0.119	0.119	0.1231	0.1189	0.1198	0.1174	0.1117	0.1112	0.1148	0.1219	0.1011	0.1162	0.1205
310	O. glaberrima	WAB0007942	HET0350	0.1257	0.1329	0.1216	0.1275	0.1275	0.1324	0.1315	0.137	0.127	0.1254	0.1223	0.126	0.1336	0.1244	0.1245	0.1252	0.1292	0.1261	0.1303	0.1335	0.1266	0.125	0.1392	0.1258	0.1294	0.1288	0.1319	0.1262	0.1308	0.1283	0.1193	0.114	0.1141	0.1216	0.1233	0.1199	0.1209	0.1181	0.1216	0.1153	0.1164	0.1152	0.1194	0.1039	0.1214	0.1202
311	O. glaberrima	WAB0007942	HET0351	0.1281	0.1363	0.1281	0.1359	0.1282	0.1254	0.1306	0.1331	0.1278	0.1253	0.1269	0.1286	0.139	0.1248	0.1266	0.1321	0.1233	0.1303	0.1282	0.1326	0.1281	0.126	0.1412	0.1299	0.1284	0.1287	0.1312	0.1265	0.1323	0.1306	0.1154	0.1123	0.1115	0.1128	0.1219	0.123	0.1176	0.1231	0.1211	0.1136	0.116	0.1197	0.1231	0.1006	0.1254	0.1182
312	O. glaberrima	WAB0007942	HET0352	0.128	0.1361	0.1254	0.1286	0.1297	0.131	0.1324	0.1379	0.1238	0.1242	0.1235	0.1244	0.1368	0.1246	0.1246	0.1288	0.1259	0.1254	0.1284	0.1279	0.1218	0.1238	0.1384	0.1299	0.1249	0.123	0.1286	0.1256	0.1238	0.1228	0.1147	0.1134	0.1104	0.1168	0.1198	0.1189	0.1156	0.1245	0.1194	0.1107	0.1114	0.1139	0.1161	0.0995	0.1158	0.1215
313	O. glaberrima	WAB0007942	HET0353	0.1191	0.1325	0.1206	0.1289	0.1222	0.1263	0.1228	0.1326	0.1219	0.1222	0.1194	0.1197	0.1335	0.1224	0.1225	0.1235	0.1215	0.1227	0.1211	0.1293	0.1172	0.1223	0.1321	0.1261	0.1227	0.1198	0.1226	0.1237	0.1252	0.1223	0.1087	0.1062	0.106	0.1155	0.1152	0.1171	0.1099	0.1188	0.1168	0.1066	0.1093	0.1111	0.1177	0.0979	0.1159	0.1148
314	O. glaberrima	WAB0007942	HET0354	0.1252	0.1345	0.1216	0.1311	0.1244	0.1266	0.1275	0.1301	0.1223	0.1242	0.1199	0.1197	0.1344	0.1198	0.1227	0.1239	0.1242	0.1251	0.1268	0.13	0.1212	0.1225	0.1348	0.1296	0.1261	0.1233	0.1271	0.1226	0.1255	0.1269	0.1144	0.1083	0.1078	0.1127	0.1158	0.1211	0.1146	0.1208	0.1161	0.1087	0.1114	0.1136	0.1178	0.0967	0.119	0.1197
315	O. glaberrima	WAB0007942	HET0355	0.1321	0.1398	0.1272	0.1328	0.1319	0.1275	0.1335	0.1321	0.1249	0.1285	0.1255	0.1267	0.1382	0.1233	0.1265	0.1289	0.13	0.1292	0.1328	0.1321	0.1258	0.1256	0.1382	0.1335	0.1293	0.1278	0.1321	0.1272	0.1322	0.133	0.1204	0.1131	0.1142	0.114	0.1196	0.1238	0.1212	0.1238	0.1204	0.1149	0.116	0.1187	0.1218	0.1003	0.1238	0.123
316	O. glaberrima	WAB0007994	HET0358	0.1275	0.1335	0.1225	0.1277	0.1249	0.1266	0.1313	0.1342	0.121	0.1231	0.1223	0.1222	0.1339	0.1243	0.1217	0.1263	0.1248	0.1219	0.1269	0.1228	0.1204	0.123	0.1345	0.1258	0.1242	0.1223	0.128	0.1242	0.1233	0.1219	0.1129	0.1099	0.1091	0.1149	0.1174	0.1209	0.1154	0.1205	0.1188	0.1104	0.1094	0.1147	0.119	0.0976	0.1185	0.119
317	O. glaberrima	WAB0007994	HET0359	0.1283	0.1386	0.1226	0.1327	0.1254	0.1285	0.1297	0.1356	0.125	0.1295	0.1232	0.1225	0.1342	0.1253	0.1253	0.1249	0.1271	0.1245	0.1272	0.1302	0.12	0.125	0.1335	0.1284	0.1275	0.1215	0.126	0.1281	0.1268	0.1245	0.1143	0.1118	0.1113	0.1198	0.1203	0.1227	0.1166	0.1234	0.1198	0.1115	0.1111	0.1141	0.1219	0.1016	0.1178	0.1202
318	O. glaberrima	WAB0007994	HET0360	0.13	0.1391	0.1234	0.1338	0.1222	0.1293	0.132	0.1399	0.1275	0.1296	0.1249	0.1231	0.1297	0.1304	0.1263	0.1242	0.1275	0.1238	0.129	0.1321	0.1267	0.1285	0.1325	0.1263	0.1318	0.1246	0.1255	0.1308	0.1349	0.1286	0.1114	0.1128	0.114	0.1215	0.1222	0.1226	0.1193	0.1177	0.119	0.116	0.1153	0.1138	0.1228	0.1054	0.1143	0.1198
319	O. glaberrima	WAB0007994	HET0361	0.1255	0.1357	0.1236	0.1309	0.1281	0.1287	0.1265	0.1325	0.1237	0.1245	0.1208	0.123	0.1367	0.1229	0.1241	0.125	0.1268	0.126	0.1263	0.1309	0.1202	0.1234	0.1363	0.13	0.1282	0.123	0.1272	0.1249	0.126	0.125	0.115	0.1111	0.1119	0.1153	0.1163	0.1191	0.1136	0.1235	0.118	0.1092	0.1123	0.1134	0.1203	0.0987	0.1189	0.1192
320	O. glaberrima	WAB0007994	HET0362	0.1317	0.1412	0.1218	0.1355	0.1234	0.1223	0.1356	0.1337	0.1278	0.129	0.1247	0.1202	0.1308	0.1262	0.1265	0.1236	0.1253	0.1192	0.1286	0.1293	0.1252	0.1273	0.1288	0.1253	0.129	0.1216	0.1242	0.1288	0.1316	0.1275	0.1122	0.1095	0.1122	0.1148	0.1193	0.1235	0.1199	0.1172	0.1133	0.1145	0.1134	0.1141	0.1219	0.1014	0.1135	0.1206
321	O. glaberrima	WAB0007994	HET0363	0.126	0.1358	0.1188	0.128	0.1222	0.1268	0.1298	0.1351	0.1227	0.1244	0.1179	0.1179	0.1293	0.1236	0.122	0.1206	0.1229	0.12	0.1254	0.1261	0.1189	0.1221	0.1294	0.1245	0.1251	0.1184	0.1217	0.1243	0.1265	0.1201	0.1098	0.1104	0.1111	0.1167	0.1179	0.1182	0.1151	0.1184	0.1139	0.1104	0.1108	0.1103	0.1181	0.0998	0.1132	0.1178
322	O. glaberrima	WAB0007994	HET0364	0.1298	0.1352	0.1259	0.1328	0.1299	0.128	0.1334	0.1312	0.1242	0.1259	0.1219	0.1254	0.1383	0.1243	0.1235	0.1286	0.1281	0.1275	0.1307	0.1301	0.1227	0.1245	0.1409	0.1311	0.1293	0.1256	0.1335	0.1251	0.126	0.1268	0.1188	0.1146	0.1142	0.1168	0.1208	0.123	0.1173	0.1232	0.1188	0.1124	0.1154	0.1166	0.1198	0.0982	0.123	0.1212
323	O. glaberrima	WAB0007994	HET0365	0.1264	0.1375	0.1242	0.1359	0.124	0.1289	0.1285	0.1353	0.1262	0.1292	0.1238	0.1228	0.1375	0.1294	0.1265	0.1276	0.1243	0.1261	0.1243	0.1306	0.1208	0.1274	0.1347	0.1289	0.1283	0.1222	0.1263	0.1291	0.1285	0.125	0.1114	0.1123	0.1121	0.1215	0.1202	0.1249	0.1148	0.1245	0.1211	0.1128	0.1137	0.1169	0.1251	0.1017	0.1202	0.1192
324	O. glaberrima	WAB0007994	HET0366	0.1264	0.1331	0.1231	0.1286	0.1254	0.1319	0.1291	0.1359	0.1253	0.126	0.1212	0.1232	0.1333	0.1256	0.1232	0.1223	0.1286	0.1261	0.1284	0.132	0.1234	0.1254	0.1376	0.1259	0.1289	0.1258	0.1299	0.126	0.1298	0.1264	0.1165	0.1134	0.1133	0.1214	0.1217	0.119	0.1175	0.1192	0.1194	0.1137	0.1149	0.1126	0.1191	0.1029	0.1181	0.1188
325	O. glaberrima	WAB0007994	HET0367	0.1313	0.1407	0.1222	0.1354	0.1216	0.1203	0.1339	0.1339	0.1266	0.1281	0.1252	0.1211	0.1305	0.1271	0.1251	0.1244	0.1233	0.1224	0.1274	0.1281	0.1257	0.1271	0.1311	0.124	0.1303	0.1225	0.1235	0.1286	0.1328	0.1292	0.1104	0.1108	0.1122	0.1137	0.12	0.1237	0.1192	0.1166	0.1139	0.1155	0.1143	0.1155	0.124	0.1022	0.116	0.12
326	O. glaberrima	WAB0007994	HET0368	0.1367	0.1374	0.1305	0.1349	0.134	0.1322	0.137	0.1342	0.1285	0.1311	0.1275	0.1299	0.1412	0.1287	0.1285	0.1326	0.1327	0.1323	0.136	0.1303	0.1281	0.1275	0.1454	0.1317	0.1327	0.1316	0.139	0.1299	0.1281	0.1317	0.1243	0.1175	0.1173	0.1182	0.1239	0.1309	0.1228	0.128	0.1235	0.1181	0.1186	0.1231	0.1264	0.1014	0.1274	0.1279
327	O. glaberrima	WAB0007994	HET0369	0.135	0.1409	0.1324	0.1363	0.1354	0.133	0.1326	0.1334	0.1324	0.1317	0.1304	0.1327	0.1434	0.1297	0.1297	0.1279	0.1342	0.1333	0.1342	0.1383	0.1288	0.1294	0.145	0.1314	0.1382	0.1329	0.1391	0.1295	0.1361	0.1356	0.1243	0.1155	0.1193	0.1186	0.123	0.1246	0.1218	0.121	0.1235	0.1188	0.1203	0.119	0.1259	0.1012	0.1274	0.1235
328	O. glaberrima	WAB0007994	HET0370	0.129	0.1381	0.1239	0.1335	0.1294	0.1261	0.1351	0.1319	0.1275	0.1276	0.1233	0.1254	0.1356	0.1223	0.1257	0.1274	0.125	0.1269	0.1306	0.1296	0.1244	0.1239	0.1373	0.1293	0.1267	0.1246	0.1286	0.1249	0.1299	0.129	0.1165	0.1124	0.112	0.1129	0.1204	0.12	0.1183	0.1208	0.1158	0.1129	0.1143	0.1145	0.1192	0.0985	0.121	0.1215
329	O. glaberrima	WAB0007994	HET0371	0.1281	0.1378	0.1233	0.1326	0.1281	0.1278	0.1319	0.1338	0.1256	0.1265	0.1217	0.1229	0.1352	0.1232	0.125	0.1257	0.126	0.1257	0.1282	0.1305	0.1222	0.1245	0.1356	0.129	0.1284	0.1231	0.1274	0.1265	0.1295	0.1264	0.1143	0.1111	0.1133	0.117	0.1187	0.1198	0.1164	0.1207	0.1168	0.1115	0.1141	0.1142	0.1208	0.0994	0.1192	0.1195
330	O. glaberrima	WAB0007994	HET0372	0.1277	0.1311	0.1292	0.1323	0.1275	0.1316	0.1306	0.1369	0.129	0.127	0.1262	0.1295	0.1383	0.1273	0.1249	0.1301	0.1252	0.1288	0.1274	0.1311	0.1263	0.126	0.1434	0.1238	0.1287	0.1288	0.1323	0.1266	0.1277	0.1263	0.1163	0.1164	0.113	0.1203	0.1244	0.1226	0.1162	0.1216	0.1222	0.1154	0.117	0.1162	0.1204	0.1009	0.1232	0.1172
331	O. glaberrima	WAB0008272	HET0375	0.1252	0.1335	0.121	0.1321	0.1238	0.1208	0.1299	0.1286	0.123	0.1237	0.1215	0.122	0.1349	0.1199	0.1227	0.1258	0.1203	0.1256	0.1248	0.1275	0.1222	0.1229	0.1355	0.127	0.1232	0.1227	0.1274	0.124	0.1281	0.1285	0.1118	0.1088	0.107	0.1098	0.1162	0.12	0.1142	0.1174	0.1143	0.1098	0.1114	0.1143	0.1165	0.0956	0.1188	0.1178
332	O. glaberrima	WAB0008272	HET0376	0.1257	0.1346	0.126	0.1346	0.1243	0.1299	0.1233	0.1346	0.1252	0.1284	0.1239	0.1238	0.1386	0.1261	0.1243	0.1268	0.1224	0.1302	0.1218	0.1323	0.1217	0.1245	0.1378	0.1277	0.1269	0.1238	0.1272	0.1263	0.1272	0.1275	0.1104	0.1108	0.1052	0.1153	0.1171	0.1218	0.1126	0.1239	0.1185	0.1116	0.1121	0.1152	0.1196	0.0988	0.1193	0.1179
333	O. glaberrima	WAB0008272	HET0377	0.1257	0.1315	0.1234	0.1247	0.1266	0.1325	0.1284	0.136	0.1208	0.1245	0.1208	0.1232	0.133	0.1251	0.1208	0.1271	0.1282	0.1255	0.128	0.1257	0.1204	0.124	0.1381	0.1264	0.1258	0.1246	0.1293	0.1262	0.1209	0.1226	0.1164	0.1147	0.1119	0.1188	0.1205	0.1221	0.1166	0.1245	0.1219	0.1117	0.1116	0.1155	0.1188	0.1006	0.1197	0.121
334	O. glaberrima	WAB0008272	HET0378	0.1236	0.1328	0.1206	0.1308	0.1216	0.1278	0.1285	0.1362	0.1237	0.1258	0.1197	0.1202	0.1316	0.1267	0.1229	0.1261	0.1235	0.1265	0.124	0.1305	0.1235	0.126	0.1342	0.1266	0.1282	0.1232	0.126	0.128	0.1291	0.1264	0.1117	0.1146	0.1121	0.1213	0.1198	0.1235	0.1159	0.1216	0.1187	0.1137	0.1147	0.1156	0.1208	0.1026	0.1183	0.1201
335	O. glaberrima	WAB0008272	HET0379	0.1235	0.132	0.1206	0.1295	0.1231	0.1267	0.1241	0.1306	0.12	0.1218	0.1178	0.1206	0.1329	0.1215	0.1192	0.1242	0.125	0.1242	0.124	0.1283	0.119	0.1221	0.136	0.1266	0.1269	0.1221	0.1281	0.1234	0.1221	0.1218	0.1119	0.1086	0.1078	0.1147	0.1155	0.1193	0.1114	0.1208	0.1182	0.109	0.1101	0.1111	0.1185	0.0947	0.1173	0.1164
336	O. glaberrima	WAB0008272	HET0380	0.1301	0.1379	0.1265	0.1322	0.1328	0.129	0.1305	0.1323	0.1265	0.1253	0.1227	0.1247	0.1384	0.1245	0.1243	0.1267	0.1314	0.1307	0.1321	0.1347	0.1271	0.124	0.1423	0.1336	0.1341	0.1291	0.1342	0.1263	0.1314	0.132	0.1199	0.1155	0.1167	0.1135	0.1198	0.1213	0.1187	0.1227	0.1181	0.1146	0.1162	0.1171	0.1215	0.0993	0.1235	0.1231
337	O. glaberrima	WAB0008272	HET0381	0.1299	0.1427	0.1214	0.1339	0.1239	0.1248	0.1333	0.136	0.1255	0.1292	0.1244	0.1175	0.1306	0.1265	0.1258	0.1223	0.1246	0.1196	0.1253	0.1276	0.1219	0.1263	0.1288	0.1273	0.1264	0.1179	0.1212	0.1295	0.1292	0.1249	0.1076	0.1087	0.1102	0.1157	0.1169	0.1207	0.1151	0.1191	0.112	0.1111	0.1092	0.1115	0.1205	0.1006	0.1119	0.1212
338	O. glaberrima	WAB0008272	HET0382	0.124	0.1351	0.1238	0.1295	0.1286	0.1276	0.1298	0.1318	0.1243	0.1242	0.1239	0.1245	0.1354	0.1204	0.123	0.1252	0.1271	0.1256	0.1287	0.1327	0.1254	0.1242	0.1376	0.1285	0.1278	0.1276	0.1303	0.1248	0.1308	0.1301	0.118	0.1086	0.1101	0.113	0.1183	0.1182	0.1175	0.1183	0.1181	0.1107	0.1131	0.1141	0.1173	0.0966	0.1206	0.1196
339	O. glaberrima	WAB0008272	HET0383	0.1297	0.1359	0.1199	0.1292	0.124	0.126	0.1326	0.1356	0.1211	0.1249	0.1187	0.1198	0.1309	0.1255	0.1218	0.1245	0.1261	0.1247	0.1287	0.1265	0.1229	0.1241	0.1337	0.128	0.1281	0.1223	0.1273	0.1252	0.1272	0.1262	0.1141	0.1132	0.1124	0.1173	0.1176	0.1235	0.1189	0.1216	0.1168	0.1128	0.1122	0.115	0.1201	0.1	0.1173	0.1228
340	O. glaberrima	WAB0008272	HET0384	0.1244	0.1317	0.1211	0.1268	0.1249	0.1253	0.1282	0.1308	0.1181	0.1214	0.1182	0.1201	0.1325	0.1203	0.1202	0.1257	0.1248	0.1235	0.1263	0.1259	0.1194	0.1206	0.1362	0.1294	0.1233	0.1218	0.1285	0.122	0.1211	0.124	0.1139	0.1105	0.1097	0.1134	0.1168	0.1189	0.1141	0.1208	0.1179	0.1071	0.1102	0.1142	0.1173	0.0945	0.1199	0.12
341	O. glaberrima	WAB0008272	HET0385	0.128	0.1377	0.121	0.1352	0.1244	0.1225	0.1315	0.1305	0.1238	0.127	0.1228	0.1207	0.1344	0.1221	0.1244	0.1238	0.1247	0.1246	0.1276	0.1295	0.1226	0.1263	0.1349	0.1277	0.1294	0.122	0.1285	0.1272	0.1274	0.1276	0.1134	0.1079	0.1106	0.1145	0.1176	0.1222	0.1176	0.1184	0.1147	0.1104	0.1109	0.1151	0.1198	0.0967	0.118	0.1204
342	O. glaberrima	WAB0008272	HET0386	0.1232	0.1314	0.1191	0.1256	0.1235	0.1259	0.1258	0.1321	0.1186	0.1205	0.1156	0.1189	0.13	0.1205	0.1184	0.1219	0.1233	0.1232	0.1237	0.1265	0.1184	0.1196	0.1331	0.1256	0.1243	0.1206	0.1244	0.1214	0.1239	0.1227	0.1115	0.1105	0.1082	0.1137	0.1157	0.1168	0.1132	0.1195	0.1158	0.1083	0.1084	0.1102	0.1158	0.0961	0.1146	0.1174
343	O. glaberrima	WAB0008272	HET0387	0.133	0.1374	0.1222	0.1254	0.1262	0.1316	0.1346	0.1423	0.1265	0.1284	0.123	0.1219	0.1275	0.1273	0.1236	0.1193	0.1323	0.1233	0.1327	0.1296	0.1293	0.1271	0.1359	0.1219	0.1318	0.1271	0.128	0.1298	0.1329	0.1285	0.117	0.1187	0.1176	0.1241	0.1249	0.1189	0.1247	0.1188	0.1181	0.1188	0.1168	0.1135	0.1214	0.1077	0.1164	0.1214
344	O. glaberrima	WAB0008272	HET0388	0.1215	0.1331	0.1209	0.13	0.1206	0.1255	0.1247	0.1334	0.1205	0.1233	0.1189	0.1204	0.1331	0.1226	0.1215	0.1275	0.1219	0.1263	0.1238	0.1284	0.1194	0.124	0.1333	0.1289	0.123	0.1214	0.1255	0.126	0.1261	0.1256	0.1104	0.1116	0.1082	0.1173	0.1178	0.1225	0.1135	0.1235	0.1208	0.1106	0.1125	0.1154	0.1208	0.1006	0.121	0.118
345	O. glaberrima	WAB0008272	HET0389	0.129	0.1366	0.1235	0.1285	0.1285	0.1245	0.1338	0.1321	0.1243	0.1246	0.1225	0.1248	0.1337	0.1206	0.1229	0.1255	0.1264	0.1273	0.1296	0.1316	0.1264	0.1251	0.1388	0.1284	0.1273	0.1266	0.1292	0.1254	0.1317	0.1309	0.1177	0.1131	0.1118	0.113	0.1212	0.1193	0.1192	0.1186	0.1163	0.1123	0.1142	0.1142	0.1154	0.0994	0.1193	0.1204
346	O. glaberrima	WAB0009216	HET0392	0.125	0.1363	0.1237	0.1313	0.1237	0.1299	0.1291	0.1397	0.1308	0.1272	0.1248	0.124	0.1345	0.127	0.126	0.1231	0.1255	0.1239	0.1263	0.1343	0.1263	0.128	0.1366	0.1238	0.1291	0.1253	0.1277	0.1286	0.1336	0.1273	0.1126	0.1122	0.1132	0.1219	0.1231	0.1177	0.1172	0.1168	0.1199	0.1156	0.1167	0.1128	0.1211	0.1047	0.119	0.1166
347	O. glaberrima	WAB0009216	HET0393	0.1254	0.1371	0.1218	0.1306	0.1255	0.1289	0.1264	0.1327	0.1213	0.1267	0.1207	0.1202	0.1351	0.1216	0.123	0.1248	0.1256	0.1256	0.1247	0.129	0.1196	0.1219	0.1333	0.1308	0.1257	0.1217	0.1267	0.1256	0.1251	0.1264	0.1138	0.1078	0.1078	0.1135	0.1156	0.1211	0.1151	0.1248	0.1187	0.1089	0.1091	0.1136	0.1202	0.099	0.118	0.1205
348	O. glaberrima	WAB0009216	HET0394	0.1307	0.1378	0.1316	0.1349	0.133	0.1288	0.129	0.1311	0.1318	0.1302	0.1293	0.1304	0.1442	0.1288	0.1274	0.1282	0.1319	0.1332	0.1302	0.1393	0.1287	0.1293	0.1463	0.1293	0.1377	0.1329	0.1382	0.1302	0.135	0.1342	0.121	0.1138	0.1174	0.1174	0.1226	0.1225	0.1191	0.122	0.1226	0.1182	0.1194	0.1179	0.1251	0.1011	0.1272	0.1205
349	O. glaberrima	WAB0009216	HET0395	0.1287	0.1354	0.1279	0.1289	0.1304	0.1278	0.1291	0.1335	0.128	0.125	0.125	0.1263	0.1367	0.1223	0.1232	0.1253	0.1262	0.1281	0.1278	0.1326	0.126	0.1231	0.1412	0.126	0.1273	0.1268	0.1295	0.1249	0.13	0.1288	0.1155	0.1138	0.111	0.1123	0.1214	0.1152	0.117	0.1197	0.1179	0.1148	0.1149	0.1113	0.1173	0.0994	0.119	0.1169
350	O. glaberrima	WAB0009216	HET0396	0.1312	0.1339	0.1287	0.1255	0.1309	0.1353	0.1312	0.1429	0.1294	0.1267	0.1272	0.1308	0.1357	0.1301	0.1249	0.1259	0.1314	0.131	0.1308	0.1337	0.1301	0.127	0.1455	0.1238	0.1319	0.1328	0.1347	0.1284	0.1322	0.1309	0.1195	0.12	0.1166	0.1234	0.1268	0.1192	0.1229	0.1237	0.126	0.1207	0.1182	0.117	0.1236	0.1077	0.123	0.1185
351	O. glaberrima	WAB0009216	HET0397	0.1205	0.1338	0.1234	0.132	0.1234	0.1277	0.1232	0.1344	0.1228	0.125	0.1222	0.1214	0.1373	0.1225	0.1226	0.1266	0.1202	0.1243	0.1215	0.1298	0.1183	0.123	0.135	0.1276	0.123	0.1203	0.1244	0.1251	0.1233	0.1226	0.1083	0.1097	0.1056	0.1138	0.1179	0.1183	0.1106	0.1234	0.1193	0.1092	0.11	0.1113	0.1183	0.0968	0.1183	0.1153
352	O. glaberrima	WAB0009216	HET0398	0.1254	0.1346	0.1216	0.1284	0.127	0.1282	0.1267	0.1308	0.1202	0.1233	0.119	0.1198	0.1343	0.1213	0.1211	0.1239	0.1262	0.1251	0.1264	0.1285	0.1194	0.1216	0.1358	0.1304	0.1268	0.1218	0.128	0.1237	0.1245	0.125	0.1148	0.1109	0.1101	0.1139	0.1166	0.1198	0.1148	0.1239	0.1176	0.1093	0.1098	0.113	0.1185	0.0977	0.1181	0.119
353	O. glaberrima	WAB0009216	HET0399	0.1243	0.1338	0.1243	0.1333	0.125	0.1292	0.1257	0.1331	0.1243	0.126	0.1226	0.1229	0.1382	0.1241	0.1244	0.1268	0.125	0.1286	0.1249	0.133	0.1223	0.1235	0.1367	0.1304	0.1285	0.1253	0.1282	0.1258	0.1285	0.1293	0.1143	0.1098	0.1096	0.1161	0.1182	0.1225	0.1149	0.1237	0.12	0.1104	0.1136	0.1158	0.1194	0.1	0.1211	0.1195
354	O. glaberrima	WAB0009216	HET0400	0.127	0.1349	0.126	0.1284	0.1287	0.1334	0.1231	0.1363	0.1265	0.1263	0.1232	0.1256	0.1374	0.1269	0.1231	0.1207	0.1296	0.1294	0.126	0.1346	0.1238	0.1246	0.1401	0.1249	0.1332	0.1277	0.1316	0.1263	0.1307	0.1295	0.1173	0.1134	0.1138	0.1193	0.1211	0.1184	0.1183	0.1214	0.1223	0.1149	0.1146	0.1132	0.1218	0.1025	0.1214	0.1166
355	O. glaberrima	WAB0009216	HET0401	0.1316	0.1402	0.1263	0.1346	0.1254	0.1269	0.1339	0.1388	0.1334	0.1303	0.1291	0.1255	0.1341	0.1306	0.1269	0.1244	0.1277	0.1265	0.1292	0.1351	0.131	0.1313	0.1372	0.1222	0.1354	0.1279	0.1289	0.1312	0.1377	0.1318	0.113	0.116	0.1182	0.1216	0.1259	0.1214	0.1221	0.1159	0.1182	0.121	0.1196	0.1159	0.1254	0.1065	0.119	0.1194
356	O. glaberrima	WAB0009216	HET0402	0.1233	0.1348	0.1242	0.132	0.1274	0.1313	0.1253	0.1336	0.1254	0.1259	0.1223	0.1237	0.1374	0.1265	0.1239	0.1241	0.1285	0.1271	0.1268	0.1333	0.1211	0.1257	0.1375	0.1294	0.1313	0.1258	0.131	0.1265	0.1274	0.1265	0.1177	0.111	0.1148	0.1206	0.12	0.1221	0.1162	0.122	0.1211	0.1116	0.1144	0.1161	0.1209	0.1	0.1214	0.1227
357	O. glaberrima	WAB0009216	HET0403	0.1291	0.1382	0.1252	0.1334	0.1304	0.1259	0.1319	0.13	0.1238	0.1252	0.1222	0.1235	0.1385	0.1236	0.1243	0.1287	0.1282	0.1271	0.1303	0.1308	0.1248	0.1249	0.1409	0.134	0.1311	0.1267	0.1338	0.1255	0.1266	0.1281	0.1181	0.1133	0.1143	0.1139	0.1206	0.1228	0.1168	0.1248	0.1189	0.1123	0.1134	0.1173	0.1221	0.098	0.1228	0.1235
358	O. glaberrima	WAB0009216	HET0404	0.128	0.1374	0.1247	0.1286	0.1311	0.1336	0.1289	0.1362	0.1242	0.1273	0.1215	0.1226	0.1379	0.1229	0.1242	0.1234	0.1305	0.1272	0.1284	0.1325	0.1227	0.123	0.1392	0.1314	0.1299	0.1257	0.1311	0.1266	0.1273	0.128	0.1177	0.1154	0.1142	0.1174	0.1204	0.119	0.1172	0.1238	0.1192	0.1122	0.1135	0.1136	0.1206	0.1016	0.12	0.1212
359	O. glaberrima	WAB0009273	HET0407	0.1213	0.131	0.1208	0.1253	0.1252	0.1277	0.1236	0.1309	0.1204	0.1206	0.118	0.1189	0.1323	0.1197	0.1195	0.1213	0.1262	0.123	0.1243	0.1301	0.1193	0.1204	0.1356	0.1271	0.1259	0.1217	0.1274	0.1237	0.1237	0.1226	0.1135	0.1108	0.1096	0.1149	0.118	0.116	0.112	0.1208	0.1171	0.1088	0.1095	0.1094	0.1158	0.0961	0.1162	0.1146
360	O. glaberrima	WAB0009273	HET0408	0.1247	0.1352	0.1205	0.1288	0.126	0.1287	0.1269	0.1325	0.1209	0.1238	0.1174	0.1196	0.1341	0.1208	0.1219	0.1261	0.127	0.1265	0.1278	0.1298	0.1202	0.1223	0.1355	0.132	0.1259	0.1218	0.1284	0.1254	0.1242	0.1252	0.1144	0.1129	0.111	0.1151	0.1178	0.1206	0.1155	0.1244	0.1178	0.1093	0.1115	0.1133	0.1172	0.099	0.1195	0.1206
361	O. glaberrima	WAB0009273	HET0409	0.1231	0.1323	0.119	0.1285	0.1242	0.1255	0.1262	0.1287	0.1191	0.1216	0.1166	0.1167	0.1328	0.1176	0.1194	0.123	0.1232	0.1247	0.1254	0.1273	0.1188	0.12	0.1339	0.1301	0.1245	0.1196	0.1268	0.1226	0.1227	0.1244	0.1129	0.1092	0.1073	0.112	0.1154	0.1189	0.1134	0.1215	0.1149	0.1069	0.1092	0.1125	0.1164	0.0951	0.1173	0.1178
362	O. glaberrima	WAB0009273	HET0410	0.1225	0.1334	0.118	0.1305	0.1213	0.1256	0.1266	0.1302	0.121	0.1233	0.1184	0.1178	0.1322	0.1217	0.1219	0.1221	0.1228	0.1233	0.1235	0.1273	0.1189	0.1237	0.1332	0.1272	0.1241	0.12	0.1256	0.1248	0.1251	0.1237	0.1121	0.1062	0.1075	0.1164	0.1158	0.1206	0.113	0.1187	0.1161	0.1075	0.1097	0.1126	0.1178	0.097	0.1177	0.1183
363	O. glaberrima	WAB0009273	HET0411	0.1245	0.137	0.1207	0.1316	0.1249	0.1284	0.1261	0.1322	0.1219	0.1251	0.119	0.1188	0.1329	0.1246	0.1226	0.1216	0.1264	0.1248	0.1246	0.1299	0.1196	0.1249	0.1335	0.1296	0.1287	0.1206	0.1269	0.1252	0.1265	0.1237	0.1133	0.1098	0.1119	0.1175	0.115	0.1199	0.1136	0.1211	0.1151	0.1096	0.1107	0.112	0.12	0.0983	0.1177	0.119
364	O. glaberrima	WAB0009273	HET0412	0.1293	0.1383	0.122	0.1354	0.1255	0.1203	0.1343	0.1279	0.1241	0.1267	0.1221	0.1211	0.1355	0.1235	0.1239	0.1273	0.1257	0.1276	0.129	0.1308	0.1249	0.1278	0.1363	0.1303	0.1314	0.1236	0.1304	0.1282	0.131	0.129	0.1156	0.1114	0.1145	0.1155	0.1183	0.1245	0.1187	0.1192	0.1158	0.1133	0.1143	0.118	0.1222	0.0992	0.1214	0.1225
365	O. glaberrima	WAB0009273	HET0413	0.1261	0.1391	0.1188	0.1316	0.1194	0.1225	0.1292	0.1343	0.1241	0.126	0.1219	0.1146	0.1283	0.1253	0.1234	0.121	0.1247	0.119	0.1241	0.1286	0.1212	0.1268	0.1282	0.1255	0.1267	0.118	0.1215	0.1298	0.1289	0.1237	0.1072	0.1083	0.1111	0.1174	0.1168	0.1194	0.1147	0.1168	0.1136	0.1119	0.1105	0.1102	0.1222	0.1003	0.1123	0.1166
366	O. glaberrima	WAB0009273	HET0414	0.1298	0.1346	0.1221	0.1291	0.1215	0.1272	0.131	0.137	0.1227	0.125	0.1232	0.1211	0.1277	0.1273	0.1214	0.1229	0.1264	0.1218	0.1271	0.123	0.1235	0.126	0.1335	0.1201	0.1282	0.1221	0.1265	0.1271	0.126	0.123	0.1115	0.1101	0.1125	0.1196	0.1191	0.1239	0.1186	0.1186	0.1188	0.1139	0.1115	0.1144	0.1223	0.1002	0.1158	0.1189
367	O. glaberrima	WAB0009273	HET0415	0.1278	0.1379	0.1203	0.1297	0.1228	0.1254	0.1313	0.1363	0.1224	0.1258	0.1213	0.1186	0.1288	0.1248	0.1228	0.1224	0.1252	0.1199	0.1262	0.1267	0.121	0.1254	0.1309	0.125	0.1261	0.1189	0.1225	0.1267	0.1264	0.1212	0.1101	0.1098	0.1104	0.1176	0.1187	0.1181	0.1168	0.1196	0.1148	0.1098	0.1089	0.1105	0.1193	0.1	0.1126	0.1186
368	O. glaberrima	WAB0009273	HET0416	0.1242	0.1362	0.1192	0.1309	0.1218	0.128	0.1315	0.1367	0.1259	0.1262	0.1226	0.1199	0.1294	0.1235	0.1225	0.1211	0.1253	0.1203	0.1259	0.1301	0.123	0.1258	0.1346	0.1232	0.1256	0.122	0.1254	0.1281	0.1289	0.1236	0.1124	0.1091	0.11	0.1193	0.1211	0.1178	0.1162	0.1165	0.116	0.113	0.1132	0.109	0.1184	0.1008	0.1156	0.1174
369	O. glaberrima	WAB0009273	HET0417	0.1262	0.1324	0.1227	0.1292	0.127	0.1295	0.1266	0.1321	0.1228	0.1228	0.1189	0.1234	0.133	0.1223	0.1199	0.1258	0.1281	0.1276	0.1292	0.1305	0.1239	0.122	0.1372	0.1287	0.1301	0.1255	0.1316	0.1229	0.1265	0.1263	0.1177	0.1143	0.1133	0.1165	0.1188	0.1219	0.1174	0.1214	0.1201	0.1132	0.1139	0.1146	0.1192	0.0986	0.1215	0.1203
370	O. glaberrima	WAB0009273	HET0418	0.1432	0.1464	0.1401	0.1446	0.1418	0.1416	0.1425	0.1489	0.1397	0.1385	0.1369	0.1404	0.1469	0.1415	0.1377	0.145	0.1419	0.1455	0.1456	0.1439	0.1432	0.1419	0.1509	0.1427	0.1465	0.1434	0.1482	0.1405	0.1463	0.1443	0.1322	0.135	0.133	0.1354	0.1346	0.1394	0.1349	0.1359	0.1369	0.1335	0.134	0.1354	0.1378	0.1178	0.1396	0.1382
371	O. glaberrima	WAB0009273	HET0419	0.1242	0.1341	0.1215	0.1294	0.1272	0.1285	0.1265	0.1307	0.1217	0.1224	0.1187	0.1202	0.1348	0.1201	0.1215	0.1253	0.1265	0.1259	0.1275	0.1314	0.1214	0.1219	0.1361	0.1319	0.1269	0.1226	0.1296	0.1244	0.1249	0.1256	0.1145	0.1133	0.112	0.1153	0.1181	0.1196	0.1149	0.1238	0.1182	0.11	0.1126	0.1138	0.1181	0.0985	0.1199	0.1193
372	O. glaberrima	WAB0009273	HET0420	0.1296	0.1341	0.1187	0.1284	0.1221	0.1268	0.1339	0.1361	0.1229	0.1248	0.1204	0.1192	0.1272	0.1258	0.1215	0.1234	0.127	0.1224	0.1289	0.1241	0.1245	0.1256	0.1339	0.1234	0.1279	0.1225	0.1275	0.1273	0.126	0.1236	0.1141	0.1131	0.1129	0.1199	0.1193	0.1233	0.1198	0.1179	0.1162	0.1136	0.1124	0.1156	0.12	0.1023	0.1159	0.1216
373	O. glaberrima	WAB0009273	HET0421	0.132	0.1329	0.1271	0.1219	0.133	0.1307	0.1318	0.1349	0.1252	0.1235	0.1238	0.1289	0.1342	0.1236	0.1215	0.1253	0.1331	0.1302	0.1339	0.1311	0.129	0.1241	0.1449	0.1255	0.1328	0.1315	0.1364	0.1258	0.1302	0.1304	0.123	0.1195	0.1178	0.1163	0.1236	0.1194	0.1229	0.121	0.1222	0.1172	0.1171	0.1159	0.1202	0.1018	0.1235	0.121
374	O. glaberrima	WAB0015005	HET0424	0.127	0.1377	0.1236	0.1322	0.1275	0.1332	0.1278	0.1353	0.1227	0.1278	0.1225	0.1225	0.1388	0.1264	0.1262	0.1257	0.1277	0.1287	0.1269	0.132	0.1203	0.1246	0.1355	0.1329	0.1278	0.1242	0.1286	0.1277	0.1268	0.1277	0.1189	0.1135	0.1134	0.1208	0.1205	0.1273	0.1196	0.1281	0.1225	0.1122	0.1138	0.1194	0.124	0.1031	0.1227	0.1239
375	O. glaberrima	WAB0015005	HET0425	0.1249	0.1366	0.1189	0.1295	0.1229	0.1222	0.1275	0.13	0.1206	0.1228	0.1183	0.1171	0.1317	0.1201	0.1209	0.1204	0.1205	0.1202	0.1215	0.1255	0.1167	0.1201	0.1298	0.1257	0.123	0.1169	0.1226	0.1228	0.124	0.1211	0.1099	0.1052	0.1074	0.112	0.1128	0.1186	0.1125	0.1193	0.1143	0.1087	0.109	0.1108	0.1192	0.0954	0.1156	0.1166
376	O. glaberrima	WAB0015005	HET0426	0.128	0.1347	0.1251	0.1304	0.1307	0.1271	0.1337	0.1321	0.1256	0.1256	0.1251	0.1265	0.1347	0.1208	0.1236	0.1272	0.1284	0.125	0.131	0.1274	0.1255	0.1237	0.1418	0.126	0.126	0.1285	0.1339	0.1251	0.1243	0.1267	0.1213	0.1117	0.1122	0.1145	0.1235	0.1236	0.12	0.1227	0.1205	0.1155	0.1159	0.1165	0.1206	0.0984	0.1247	0.1232
377	O. glaberrima	WAB0015005	HET0427	0.1331	0.134	0.127	0.1269	0.1327	0.1333	0.1314	0.1345	0.1261	0.1256	0.1243	0.1275	0.1357	0.1232	0.1237	0.1231	0.1326	0.1296	0.1339	0.1309	0.1277	0.1242	0.1447	0.1245	0.1322	0.1315	0.138	0.1254	0.1278	0.1306	0.1255	0.1174	0.1179	0.1185	0.1248	0.1226	0.1236	0.1211	0.1223	0.1183	0.119	0.1176	0.1226	0.1011	0.126	0.1224
378	O. glaberrima	WAB0015005	HET0428	0.1205	0.1333	0.1209	0.1321	0.1227	0.1284	0.1228	0.1304	0.1217	0.1241	0.1205	0.1209	0.1367	0.1216	0.1235	0.1232	0.1212	0.1252	0.1205	0.1301	0.117	0.1219	0.1329	0.1283	0.1235	0.1203	0.1245	0.1228	0.124	0.1238	0.1122	0.1062	0.1063	0.1156	0.1158	0.1216	0.1121	0.1228	0.1182	0.1063	0.1104	0.1141	0.1189	0.0969	0.1188	0.1182
379	O. glaberrima	WAB0015005	HET0429	0.1283	0.1394	0.1209	0.1349	0.1225	0.1233	0.1311	0.1311	0.1265	0.1275	0.1231	0.1191	0.1337	0.1258	0.1246	0.1212	0.1239	0.1202	0.1254	0.1288	0.1212	0.1261	0.1306	0.1265	0.128	0.12	0.1248	0.1272	0.1287	0.1247	0.1126	0.1083	0.1134	0.1173	0.1189	0.1225	0.1169	0.1186	0.1156	0.1138	0.1135	0.1141	0.1225	0.0998	0.1175	0.1193
380	O. glaberrima	WAB0015005	HET0430	0.1283	0.1396	0.1204	0.1329	0.125	0.1211	0.1316	0.1308	0.1241	0.1263	0.1227	0.1175	0.1336	0.1224	0.1241	0.1206	0.1226	0.1216	0.1252	0.128	0.1211	0.1238	0.132	0.1263	0.1262	0.1192	0.1231	0.1251	0.1274	0.1236	0.1129	0.1067	0.1101	0.1121	0.118	0.1198	0.1165	0.1193	0.1117	0.1107	0.1114	0.1121	0.1199	0.098	0.1157	0.1178
381	O. glaberrima	WAB0015005	HET0431	0.1252	0.1341	0.1221	0.1286	0.1257	0.1271	0.1259	0.1314	0.1218	0.1249	0.1196	0.1214	0.134	0.1205	0.1223	0.1254	0.1237	0.1264	0.1254	0.1296	0.1202	0.1191	0.1341	0.13	0.1233	0.1224	0.1256	0.1236	0.1259	0.1269	0.1146	0.11	0.1077	0.1123	0.1176	0.1212	0.116	0.125	0.1187	0.1105	0.1118	0.1147	0.119	0.0982	0.1195	0.119
382	O. glaberrima	WAB0015005	HET0432	0.1236	0.135	0.1198	0.124	0.125	0.1283	0.1272	0.1351	0.121	0.1235	0.1185	0.1201	0.1303	0.1199	0.1209	0.12	0.1238	0.1207	0.1234	0.1282	0.1179	0.1201	0.132	0.1238	0.1239	0.1201	0.1229	0.1232	0.1254	0.1225	0.1125	0.1112	0.11	0.1173	0.1187	0.1167	0.1162	0.1203	0.1185	0.1113	0.1111	0.1106	0.1184	0.1009	0.1162	0.1153
383	O. glaberrima	WAB0015005	HET0433	0.1232	0.1307	0.1248	0.1302	0.124	0.1306	0.1218	0.1345	0.1235	0.1243	0.1218	0.1245	0.1358	0.1246	0.1216	0.1268	0.1229	0.1273	0.1223	0.1301	0.1202	0.1227	0.1379	0.1251	0.1257	0.1248	0.1285	0.1242	0.1242	0.1247	0.1124	0.1158	0.1105	0.119	0.121	0.125	0.1143	0.1244	0.1246	0.1149	0.1151	0.1175	0.123	0.1009	0.1224	0.1155
384	O. glaberrima	WAB0015005	HET0434	0.1237	0.1335	0.1228	0.1287	0.1255	0.1275	0.1255	0.1351	0.125	0.1224	0.1219	0.1234	0.1332	0.1221	0.1224	0.1238	0.1231	0.124	0.1234	0.1314	0.1227	0.1214	0.1364	0.1254	0.1253	0.1235	0.1264	0.124	0.1277	0.125	0.1118	0.1126	0.1105	0.1156	0.1197	0.1166	0.1137	0.1206	0.1194	0.1126	0.1136	0.1117	0.119	0.0997	0.1199	0.1139
385	O. glaberrima	WAB0015005	HET0435	0.1239	0.1333	0.118	0.1267	0.1209	0.1264	0.1263	0.1342	0.1211	0.1224	0.1182	0.1177	0.1274	0.1214	0.1192	0.1181	0.1233	0.1185	0.124	0.1256	0.118	0.1213	0.1305	0.1213	0.1239	0.1194	0.1225	0.1221	0.125	0.1208	0.1118	0.1099	0.11	0.118	0.1187	0.1189	0.1167	0.1161	0.117	0.112	0.1116	0.1104	0.1183	0.1004	0.1146	0.1155
386	O. glaberrima	WAB0015005	HET0436	0.1276	0.1336	0.1233	0.1308	0.1269	0.1221	0.1295	0.1276	0.1225	0.1238	0.1208	0.1227	0.1366	0.122	0.1215	0.1245	0.1236	0.126	0.1268	0.1284	0.1213	0.1223	0.1368	0.127	0.127	0.1242	0.129	0.1226	0.1275	0.1268	0.1164	0.1116	0.1116	0.1123	0.1181	0.1222	0.1174	0.1198	0.1168	0.1125	0.1135	0.1166	0.1204	0.0971	0.1203	0.1194
387	O. glaberrima	WAB0015005	HET0437	0.1261	0.1359	0.1265	0.1338	0.1246	0.1348	0.1309	0.1442	0.1333	0.1308	0.1299	0.1281	0.1347	0.1312	0.1295	0.1235	0.1268	0.1237	0.1274	0.1353	0.1291	0.1313	0.1389	0.121	0.1305	0.1277	0.1287	0.1307	0.1328	0.1271	0.1155	0.1168	0.1165	0.1289	0.1291	0.1205	0.1204	0.1199	0.125	0.1207	0.1205	0.1159	0.1259	0.1078	0.1224	0.1164
388	O. glaberrima	WAB0015005	HET0438	0.1263	0.1318	0.1193	0.1258	0.1244	0.1253	0.131	0.1338	0.1224	0.1209	0.1192	0.1194	0.1299	0.1242	0.1195	0.1224	0.1239	0.1216	0.1268	0.1239	0.1216	0.122	0.1348	0.1219	0.1257	0.1212	0.1267	0.1225	0.1231	0.1207	0.1144	0.1132	0.1129	0.1178	0.1195	0.1206	0.1179	0.1199	0.1178	0.1137	0.1121	0.1128	0.1195	0.0998	0.1169	0.1192
389	O. glaberrima	WAB0019890	HET0441	0.1275	0.1364	0.1234	0.1331	0.1275	0.1232	0.1297	0.1273	0.1244	0.1253	0.1226	0.124	0.1371	0.1188	0.124	0.1268	0.126	0.1272	0.1291	0.1322	0.1227	0.124	0.139	0.1309	0.128	0.1254	0.1301	0.1251	0.1272	0.1297	0.1186	0.1103	0.1102	0.1112	0.1194	0.1231	0.1178	0.122	0.1192	0.1123	0.1147	0.1157	0.1197	0.0975	0.1221	0.1198
390	O. glaberrima	WAB0019890	HET0442	0.1238	0.1368	0.1186	0.1301	0.121	0.1253	0.1267	0.1332	0.1219	0.1253	0.1201	0.1169	0.1302	0.1242	0.1228	0.1196	0.1241	0.1177	0.1237	0.1272	0.1175	0.1245	0.1303	0.125	0.1249	0.1183	0.1229	0.1273	0.123	0.1197	0.1106	0.1072	0.1107	0.1191	0.1182	0.1186	0.1134	0.1203	0.1158	0.111	0.1103	0.1106	0.1199	0.0998	0.1144	0.116
391	O. glaberrima	WAB0019890	HET0443	0.1301	0.1353	0.1269	0.127	0.1306	0.129	0.1279	0.1323	0.1257	0.1253	0.1243	0.1258	0.1353	0.1208	0.1234	0.1206	0.1299	0.1274	0.1301	0.1332	0.1251	0.1232	0.1421	0.1252	0.1289	0.1285	0.1317	0.1245	0.1294	0.1301	0.1211	0.1134	0.1135	0.1141	0.122	0.117	0.1196	0.1196	0.1192	0.1148	0.1157	0.1116	0.1185	0.0997	0.1209	0.1168
392	O. glaberrima	WAB0019890	HET0444	0.1251	0.1337	0.1223	0.1263	0.1271	0.131	0.1282	0.1342	0.1246	0.1239	0.1205	0.1225	0.134	0.1211	0.1232	0.1204	0.128	0.1256	0.1281	0.1333	0.123	0.1243	0.1382	0.1265	0.1287	0.1251	0.13	0.1255	0.129	0.1256	0.1179	0.1115	0.1133	0.1197	0.1212	0.1159	0.1171	0.1187	0.1193	0.1118	0.1148	0.1114	0.1175	0.1008	0.1198	0.1183
393	O. glaberrima	WAB0019890	HET0445	0.1227	0.1339	0.122	0.128	0.1256	0.127	0.1249	0.132	0.1208	0.1221	0.1196	0.1212	0.1325	0.1202	0.1212	0.1253	0.125	0.1233	0.1249	0.1291	0.1183	0.1192	0.1346	0.1281	0.1242	0.1217	0.125	0.1231	0.1242	0.1234	0.113	0.1101	0.1092	0.1125	0.1176	0.1182	0.1132	0.1238	0.12	0.1103	0.1106	0.111	0.1181	0.097	0.1186	0.1156
394	O. glaberrima	WAB0019890	HET0446	0.1308	0.1369	0.1239	0.1313	0.1232	0.1282	0.1326	0.1381	0.1287	0.1285	0.1257	0.1235	0.1311	0.1283	0.1245	0.1224	0.1278	0.1248	0.1288	0.1317	0.1275	0.1279	0.1355	0.1227	0.1322	0.1259	0.127	0.1295	0.1322	0.1286	0.1161	0.1153	0.1162	0.122	0.1246	0.123	0.1228	0.1195	0.1196	0.1195	0.1178	0.1157	0.1239	0.1058	0.1185	0.1189
395	O. glaberrima	WAB0019890	HET0447	0.1211	0.1303	0.1214	0.132	0.1222	0.1262	0.1227	0.1294	0.1238	0.1215	0.121	0.1233	0.135	0.1207	0.1217	0.126	0.1212	0.1261	0.1236	0.1321	0.1224	0.1212	0.137	0.127	0.1263	0.1246	0.1282	0.123	0.1276	0.1269	0.1136	0.1105	0.1085	0.1144	0.1189	0.122	0.114	0.1214	0.1203	0.1123	0.1146	0.1157	0.1203	0.0984	0.1221	0.1152
396	O. glaberrima	WAB0019890	HET0448	0.1286	0.1363	0.1263	0.1255	0.1295	0.1325	0.1258	0.1354	0.1249	0.1265	0.1231	0.1254	0.1335	0.1227	0.1233	0.1236	0.1336	0.1274	0.1314	0.1343	0.1242	0.1242	0.1413	0.1274	0.1312	0.1282	0.1313	0.1279	0.128	0.1281	0.1197	0.1159	0.1155	0.1199	0.1225	0.1176	0.1186	0.1239	0.1237	0.1167	0.1167	0.1115	0.1219	0.1026	0.1218	0.1176
397	O. glaberrima	WAB0019890	HET0449	0.1249	0.1345	0.1214	0.1333	0.1243	0.1225	0.129	0.1274	0.1227	0.1242	0.1219	0.1225	0.1348	0.121	0.1221	0.1263	0.1229	0.1254	0.1259	0.1284	0.1214	0.1239	0.1366	0.1278	0.1257	0.1237	0.1293	0.1249	0.1276	0.1262	0.1152	0.108	0.1093	0.1142	0.1172	0.1233	0.1157	0.1201	0.1188	0.1119	0.1128	0.1168	0.1211	0.0969	0.1219	0.1189
398	O. glaberrima	WAB0019890	HET0450	0.126	0.134	0.125	0.1327	0.1267	0.1287	0.1271	0.1316	0.1258	0.1254	0.1231	0.1251	0.1395	0.1232	0.1234	0.1267	0.1268	0.1253	0.1274	0.1339	0.1232	0.1234	0.1399	0.1296	0.1289	0.1253	0.1311	0.1261	0.1265	0.1263	0.1173	0.1127	0.1123	0.1156	0.1224	0.1214	0.1146	0.1224	0.1214	0.1133	0.1146	0.1143	0.1203	0.0986	0.1222	0.1182
399	O. glaberrima	WAB0019890	HET0451	0.1237	0.1305	0.1257	0.1306	0.1242	0.129	0.1244	0.1344	0.1287	0.1248	0.124	0.1254	0.1368	0.125	0.1241	0.1249	0.1259	0.1291	0.1257	0.1365	0.1271	0.1259	0.1417	0.1247	0.1317	0.1291	0.1318	0.1278	0.1329	0.1302	0.1153	0.1134	0.1127	0.1195	0.1228	0.1186	0.1162	0.1201	0.1224	0.1163	0.1173	0.1142	0.1226	0.1025	0.1225	0.114
400	O. glaberrima	WAB0019890	HET0452	0.1285	0.1322	0.1256	0.1259	0.1263	0.1325	0.1287	0.1399	0.1253	0.1252	0.1247	0.1268	0.1306	0.1261	0.1229	0.1261	0.13	0.127	0.1293	0.1288	0.1258	0.1242	0.1407	0.1228	0.1281	0.1287	0.1304	0.1279	0.1274	0.127	0.1182	0.1177	0.1143	0.1216	0.1253	0.1222	0.1222	0.1243	0.1259	0.1192	0.1164	0.1156	0.1243	0.1057	0.1224	0.1186
401	O. glaberrima	WAB0019890	HET0453	0.1247	0.1292	0.1237	0.1281	0.1226	0.1307	0.1261	0.1367	0.1224	0.1248	0.1226	0.1231	0.1335	0.1248	0.1223	0.1281	0.1237	0.1265	0.1247	0.1258	0.1207	0.1225	0.1374	0.1243	0.123	0.1241	0.1273	0.1265	0.1213	0.1234	0.1137	0.1132	0.1075	0.1178	0.1207	0.1239	0.1163	0.1258	0.1234	0.113	0.1118	0.1171	0.1215	0.1001	0.1203	0.119
402	O. glaberrima	WAB0019890	HET0454	0.1254	0.1335	0.1217	0.1299	0.1224	0.1262	0.1288	0.1342	0.124	0.1226	0.1206	0.1211	0.1326	0.1257	0.121	0.1254	0.1241	0.1262	0.1259	0.1292	0.1239	0.1246	0.136	0.1258	0.1271	0.1242	0.1283	0.1259	0.1309	0.1262	0.1119	0.1131	0.1124	0.1192	0.1202	0.1214	0.1174	0.1208	0.1192	0.115	0.1146	0.1155	0.1222	0.1023	0.1198	0.1178
403	O. glaberrima	WAB0019890	HET0455	0.1306	0.1375	0.1243	0.1277	0.1244	0.125	0.1308	0.1357	0.1274	0.1266	0.1259	0.1233	0.1302	0.1257	0.1229	0.1187	0.1288	0.1218	0.1276	0.1314	0.1256	0.1265	0.1379	0.1191	0.1292	0.1247	0.126	0.1282	0.1321	0.1261	0.1157	0.1112	0.1148	0.1186	0.1237	0.1166	0.12	0.1156	0.1176	0.118	0.1149	0.1092	0.1212	0.1019	0.1165	0.1148
404	O. glaberrima	WAB0020608	HET0458	0.1281	0.1362	0.1228	0.1294	0.128	0.1274	0.1307	0.1338	0.1226	0.1242	0.1208	0.1224	0.1348	0.1223	0.1227	0.1275	0.1257	0.1291	0.1289	0.1293	0.123	0.1227	0.1363	0.1315	0.1277	0.1247	0.1286	0.126	0.1283	0.1298	0.1159	0.1125	0.11	0.114	0.1175	0.122	0.1173	0.1242	0.119	0.1116	0.1115	0.1155	0.1198	0.0992	0.12	0.1209
405	O. glaberrima	WAB0020608	HET0459	0.1249	0.1333	0.1224	0.1298	0.1265	0.1334	0.127	0.1348	0.1238	0.1259	0.1205	0.1233	0.1361	0.1232	0.124	0.1242	0.1274	0.1294	0.1273	0.1329	0.1216	0.123	0.1372	0.1299	0.1291	0.1247	0.1293	0.1262	0.1276	0.1278	0.1177	0.1135	0.111	0.1184	0.1202	0.1227	0.1177	0.1235	0.1208	0.1123	0.1145	0.1146	0.119	0.1014	0.1206	0.1197
406	O. glaberrima	WAB0020608	HET0460	0.1337	0.1415	0.1257	0.1308	0.1309	0.126	0.1359	0.1349	0.1303	0.1289	0.1257	0.1248	0.1348	0.1263	0.1265	0.1223	0.1312	0.1295	0.1332	0.1357	0.1308	0.1285	0.1397	0.1277	0.1368	0.129	0.1327	0.1299	0.1382	0.1347	0.1194	0.1155	0.1177	0.1175	0.1235	0.1207	0.1232	0.1178	0.1159	0.1185	0.1186	0.1158	0.1223	0.1062	0.1209	0.121
407	O. glaberrima	WAB0020608	HET0461	0.1265	0.1338	0.1223	0.1297	0.1265	0.1287	0.1276	0.1306	0.1214	0.1253	0.1192	0.1207	0.1363	0.1244	0.1222	0.1261	0.1267	0.1289	0.1269	0.1303	0.1204	0.1234	0.1357	0.133	0.1294	0.1228	0.1291	0.126	0.1267	0.1284	0.1154	0.1131	0.1114	0.116	0.1165	0.1229	0.1151	0.1253	0.1184	0.1101	0.1121	0.1161	0.1208	0.0987	0.1201	0.1225
408	O. glaberrima	WAB0020608	HET0462	0.1275	0.1361	0.1272	0.1303	0.1289	0.1341	0.127	0.1403	0.1286	0.1273	0.1249	0.1282	0.1368	0.1296	0.1259	0.1262	0.1304	0.132	0.1301	0.1367	0.128	0.1282	0.1412	0.1285	0.1337	0.1307	0.1329	0.1295	0.1357	0.1337	0.1179	0.1169	0.115	0.1221	0.1233	0.1214	0.1202	0.1226	0.1252	0.1178	0.1187	0.1158	0.1241	0.1061	0.1242	0.1191
409	O. glaberrima	WAB0020608	HET0463	0.1273	0.1348	0.1253	0.1311	0.1289	0.1275	0.129	0.1325	0.1247	0.1253	0.1227	0.1237	0.1368	0.1245	0.1225	0.128	0.128	0.1304	0.1284	0.1337	0.1253	0.1246	0.1397	0.1311	0.1305	0.1279	0.1302	0.126	0.1315	0.1321	0.1162	0.1117	0.1115	0.114	0.1189	0.1214	0.1164	0.1236	0.1186	0.1128	0.1133	0.1162	0.12	0.1005	0.121	0.1182
410	O. glaberrima	WAB0020608	HET0464	0.1308	0.139	0.125	0.1359	0.129	0.127	0.1334	0.1331	0.126	0.127	0.1227	0.1251	0.1365	0.1247	0.1249	0.1308	0.1297	0.1322	0.1331	0.1326	0.1266	0.1273	0.1389	0.1358	0.1315	0.1282	0.1342	0.1285	0.1321	0.134	0.1184	0.1123	0.1136	0.1154	0.1198	0.1268	0.1196	0.1238	0.1212	0.1144	0.1168	0.1201	0.1234	0.1005	0.1256	0.1248
411	O. glaberrima	WAB0020608	HET0465	0.1276	0.1364	0.1233	0.1341	0.1211	0.1278	0.1307	0.1402	0.1262	0.1274	0.1242	0.122	0.1317	0.1294	0.1255	0.1272	0.1238	0.1253	0.1267	0.1296	0.1258	0.129	0.1346	0.1244	0.1288	0.1239	0.1262	0.1306	0.1317	0.1268	0.1096	0.1133	0.1115	0.1216	0.1227	0.1253	0.1179	0.1217	0.1204	0.1154	0.1141	0.1159	0.1246	0.1051	0.1175	0.1174
412	O. glaberrima	WAB0020608	HET0466	0.1251	0.1329	0.1206	0.1261	0.126	0.1308	0.1267	0.1349	0.123	0.1246	0.1189	0.1211	0.1322	0.1224	0.1211	0.1191	0.1277	0.1253	0.1268	0.1318	0.1217	0.122	0.1352	0.1258	0.1298	0.1239	0.128	0.124	0.1283	0.1273	0.1155	0.1124	0.1111	0.1172	0.1181	0.1167	0.1162	0.1181	0.1173	0.111	0.1128	0.1101	0.1174	0.1009	0.117	0.1166
413	O. glaberrima	WAB0020608	HET0467	0.1249	0.1339	0.123	0.1253	0.1279	0.1304	0.1258	0.1359	0.1245	0.1239	0.1197	0.1234	0.1324	0.1215	0.1215	0.1234	0.1291	0.1257	0.1287	0.1328	0.1227	0.1232	0.1378	0.1274	0.1294	0.1253	0.1292	0.1256	0.1269	0.1254	0.1154	0.114	0.1129	0.118	0.1207	0.1173	0.1148	0.1213	0.1207	0.1132	0.1142	0.1097	0.1187	0.1016	0.119	0.1165
414	O. glaberrima	WAB0020608	HET0468	0.1223	0.1324	0.1205	0.1323	0.1191	0.1261	0.1256	0.1346	0.1245	0.126	0.1221	0.1208	0.1329	0.1247	0.1228	0.1244	0.1214	0.1259	0.1232	0.1318	0.1223	0.125	0.1343	0.1239	0.1268	0.1229	0.1251	0.1273	0.1296	0.1273	0.1096	0.1089	0.1069	0.1178	0.1187	0.1218	0.1139	0.119	0.1174	0.1115	0.1116	0.1135	0.1206	0.1005	0.1163	0.1152
415	O. glaberrima	WAB0020608	HET0469	0.123	0.1363	0.1173	0.1304	0.1199	0.1245	0.1293	0.134	0.1218	0.1247	0.1186	0.1175	0.1298	0.1216	0.1229	0.1237	0.1219	0.1222	0.1253	0.1265	0.1202	0.1242	0.1291	0.1279	0.1238	0.1195	0.1215	0.1267	0.1276	0.1259	0.1102	0.1076	0.1086	0.1168	0.1177	0.1218	0.116	0.1198	0.1165	0.1098	0.1111	0.1136	0.1193	0.1006	0.1163	0.1192
416	O. glaberrima	WAB0020608	HET0470	0.1285	0.1383	0.1241	0.1335	0.1273	0.1324	0.1287	0.1355	0.1259	0.1301	0.1231	0.1217	0.1382	0.1257	0.1259	0.1227	0.1287	0.1297	0.1281	0.1349	0.1239	0.1262	0.1379	0.1312	0.131	0.1259	0.1303	0.1288	0.1309	0.1313	0.1181	0.1105	0.1122	0.1199	0.1203	0.1247	0.1196	0.1248	0.1191	0.1135	0.1146	0.1161	0.1221	0.1031	0.1207	0.1215
417	O. glaberrima	WAB0020608	HET0471	0.13	0.1401	0.1232	0.1353	0.1207	0.1264	0.1323	0.1397	0.128	0.1288	0.1243	0.1214	0.1301	0.1297	0.1254	0.1269	0.1266	0.1273	0.1286	0.1311	0.1275	0.13	0.1319	0.1274	0.1319	0.1241	0.1257	0.1316	0.136	0.1319	0.1104	0.1145	0.1139	0.1212	0.1214	0.1265	0.1199	0.1198	0.1199	0.118	0.117	0.1174	0.1266	0.1067	0.1187	0.1216
418	O. glaberrima	WAB0020608	HET0472	0.1247	0.1347	0.124	0.1299	0.1285	0.1299	0.1249	0.132	0.1248	0.1239	0.1211	0.1229	0.1363	0.1211	0.1221	0.125	0.1279	0.1266	0.1277	0.1338	0.1232	0.1229	0.1379	0.1305	0.1292	0.1256	0.1305	0.1253	0.1279	0.1281	0.1162	0.1123	0.1116	0.1155	0.1193	0.1191	0.1146	0.1231	0.1197	0.1123	0.1139	0.113	0.1192	0.0999	0.1204	0.1164
419	O. glaberrima	WAB0020807	HET0475	0.1279	0.1377	0.124	0.1297	0.1291	0.1275	0.128	0.1323	0.1221	0.124	0.12	0.1215	0.1351	0.1201	0.1223	0.1243	0.1252	0.1257	0.1273	0.1281	0.1208	0.1192	0.1353	0.1309	0.1271	0.1227	0.1254	0.1226	0.1256	0.1268	0.1133	0.1115	0.1095	0.1107	0.1158	0.1174	0.1146	0.1224	0.1156	0.1092	0.1099	0.1118	0.1165	0.0976	0.1174	0.1209
420	O. glaberrima	WAB0020807	HET0476	0.1282	0.1347	0.1243	0.1286	0.1301	0.1277	0.1312	0.1325	0.1235	0.1229	0.1211	0.1244	0.1346	0.1211	0.1215	0.1258	0.1257	0.126	0.1288	0.1277	0.1223	0.1205	0.1379	0.1279	0.1277	0.125	0.1302	0.1223	0.1259	0.1264	0.1152	0.1134	0.1114	0.1115	0.1177	0.1184	0.1159	0.1203	0.117	0.1115	0.1113	0.1133	0.1157	0.0965	0.1184	0.1223
421	O. glaberrima	WAB0020807	HET0477	0.1227	0.1303	0.1212	0.1224	0.1256	0.1262	0.1235	0.131	0.1196	0.1197	0.118	0.1204	0.1299	0.1183	0.1177	0.1186	0.1225	0.1202	0.1218	0.125	0.1156	0.1149	0.133	0.1204	0.1213	0.1191	0.1228	0.1178	0.1206	0.1204	0.1101	0.1082	0.1055	0.1092	0.1143	0.1104	0.1103	0.1161	0.115	0.1071	0.1063	0.1049	0.1116	0.093	0.1128	0.1112
422	O. glaberrima	WAB0020807	HET0478	0.1258	0.1373	0.1202	0.1312	0.1236	0.1256	0.1306	0.1349	0.1229	0.1249	0.1185	0.1182	0.1312	0.1234	0.1226	0.1216	0.1227	0.1235	0.1242	0.1265	0.1206	0.1215	0.13	0.1279	0.1259	0.1202	0.1225	0.124	0.1284	0.1242	0.1099	0.1075	0.108	0.1148	0.1141	0.1179	0.1143	0.1182	0.1124	0.1079	0.1085	0.1115	0.1162	0.1003	0.1137	0.1222
423	O. glaberrima	WAB0020807	HET0479	0.126	0.1368	0.1213	0.1301	0.1245	0.1287	0.1277	0.1328	0.1212	0.1268	0.1193	0.1188	0.1353	0.1239	0.1226	0.1222	0.1252	0.1251	0.1242	0.1267	0.1167	0.1227	0.1324	0.1297	0.1259	0.1199	0.1256	0.1254	0.1245	0.1247	0.1123	0.1084	0.1085	0.1159	0.1134	0.1201	0.114	0.1221	0.1155	0.108	0.1082	0.1126	0.1183	0.0983	0.1158	0.1213
424	O. glaberrima	WAB0020807	HET0480	0.1273	0.1373	0.1217	0.1297	0.1225	0.1249	0.1305	0.1372	0.1214	0.1252	0.1226	0.1206	0.13	0.1262	0.1222	0.1252	0.1239	0.121	0.1255	0.1227	0.12	0.1245	0.1319	0.1241	0.1247	0.12	0.1239	0.1262	0.125	0.1216	0.1083	0.1103	0.1095	0.1177	0.1177	0.1203	0.1153	0.1204	0.1193	0.1117	0.1081	0.113	0.1217	0.1007	0.1158	0.1216
425	O. glaberrima	WAB0020807	HET0481	0.1266	0.1353	0.1245	0.1299	0.1286	0.1327	0.1275	0.1346	0.124	0.1275	0.1221	0.1237	0.138	0.1254	0.1244	0.1247	0.1276	0.1277	0.1252	0.1319	0.1216	0.1222	0.1367	0.1311	0.1287	0.1253	0.1279	0.1255	0.1276	0.1282	0.1153	0.1122	0.1104	0.1157	0.1164	0.1194	0.1152	0.1236	0.1185	0.1109	0.1113	0.114	0.1187	0.1006	0.1172	0.1222
426	O. glaberrima	WAB0020807	HET0482	0.1223	0.1337	0.12	0.1279	0.123	0.1251	0.1264	0.1325	0.1224	0.1225	0.1177	0.1171	0.1302	0.1222	0.1204	0.1187	0.1213	0.121	0.1207	0.126	0.1169	0.1195	0.1295	0.1234	0.1229	0.1176	0.1204	0.122	0.1257	0.1215	0.1085	0.1079	0.1072	0.1134	0.1146	0.1144	0.1118	0.1174	0.112	0.1083	0.1084	0.1081	0.1146	0.0974	0.1122	0.1142
427	O. glaberrima	WAB0020807	HET0483	0.1272	0.1354	0.1249	0.1246	0.1291	0.1307	0.1254	0.1345	0.124	0.1245	0.1228	0.1234	0.1328	0.1226	0.1218	0.1181	0.1284	0.1256	0.127	0.1318	0.1214	0.1206	0.1379	0.1245	0.1279	0.125	0.1275	0.1232	0.1271	0.1272	0.1169	0.112	0.1118	0.1156	0.1187	0.1125	0.1167	0.1198	0.1188	0.1126	0.1125	0.1088	0.1182	0.0991	0.118	0.1149
428	O. glaberrima	WAB0020807	HET0484	0.1269	0.139	0.124	0.1325	0.1277	0.1283	0.1287	0.1317	0.1246	0.1267	0.1219	0.1192	0.1368	0.1232	0.1235	0.1222	0.1246	0.1233	0.1239	0.1295	0.1187	0.1229	0.1352	0.1299	0.1263	0.1193	0.1257	0.1263	0.1241	0.1227	0.112	0.1065	0.1067	0.1131	0.1151	0.1167	0.1109	0.1219	0.113	0.1083	0.1079	0.1092	0.1165	0.0965	0.1132	0.1201
429	O. glaberrima	WAB0020807	HET0485	0.1273	0.1375	0.1222	0.1315	0.1266	0.1266	0.1306	0.1319	0.1211	0.1255	0.1217	0.1221	0.1354	0.1189	0.1236	0.1264	0.1247	0.1256	0.1283	0.1268	0.1195	0.1232	0.1348	0.129	0.125	0.1227	0.1274	0.1238	0.1259	0.1272	0.1141	0.108	0.1079	0.1122	0.1153	0.1196	0.1153	0.1204	0.1174	0.109	0.1094	0.114	0.1182	0.0961	0.1196	0.1221
430	O. glaberrima	WAB0020807	HET0486	0.1209	0.131	0.1181	0.1256	0.121	0.1224	0.1262	0.1312	0.1174	0.12	0.1179	0.1179	0.1292	0.1191	0.1184	0.1237	0.1207	0.1203	0.1219	0.1228	0.1179	0.1213	0.1329	0.1254	0.1201	0.1192	0.1245	0.1225	0.1219	0.121	0.1075	0.1049	0.1041	0.112	0.114	0.1146	0.1106	0.1182	0.1153	0.1066	0.1052	0.1091	0.1151	0.0944	0.1145	0.1165
431	O. glaberrima	WAB0020807	HET0487	0.1246	0.1351	0.1225	0.1289	0.1259	0.1283	0.126	0.1333	0.122	0.1239	0.1202	0.1223	0.1337	0.1216	0.1218	0.1244	0.1247	0.1252	0.1255	0.128	0.1184	0.1185	0.1336	0.1287	0.1246	0.1215	0.1242	0.1228	0.1243	0.1247	0.1121	0.1095	0.1071	0.1111	0.1153	0.1163	0.1132	0.122	0.117	0.1087	0.1088	0.1118	0.1168	0.0964	0.1171	0.12
432	O. glaberrima	WAB0020807	HET0488	0.1282	0.1376	0.1192	0.129	0.1205	0.1264	0.132	0.1382	0.124	0.1271	0.1207	0.1185	0.127	0.1266	0.1219	0.1197	0.124	0.1198	0.124	0.1256	0.1206	0.123	0.1281	0.1218	0.1263	0.1195	0.1196	0.1255	0.1281	0.123	0.1073	0.1112	0.1099	0.1179	0.1178	0.1188	0.1167	0.1161	0.1132	0.1121	0.1101	0.1107	0.1177	0.1014	0.1094	0.1214
433	O. glaberrima	WAB0020807	HET0489	0.1217	0.1299	0.1199	0.1243	0.1213	0.1265	0.1231	0.1345	0.1226	0.1215	0.1203	0.1205	0.1294	0.1224	0.12	0.119	0.1227	0.1228	0.1219	0.129	0.1207	0.1215	0.1336	0.1202	0.1248	0.1227	0.1246	0.1232	0.1284	0.1251	0.1092	0.1093	0.1077	0.1162	0.1176	0.1136	0.1129	0.1152	0.1177	0.1111	0.1106	0.1091	0.1171	0.1005	0.1152	0.1146
434	O. glaberrima	WAB0020834	HET0492	0.1264	0.1402	0.1241	0.1331	0.1292	0.1308	0.1277	0.1345	0.1244	0.1277	0.1223	0.123	0.1366	0.124	0.1264	0.1279	0.1277	0.1262	0.1278	0.1315	0.1202	0.1237	0.1325	0.1339	0.1279	0.123	0.1267	0.1272	0.1263	0.1264	0.1152	0.1113	0.1117	0.1154	0.1174	0.123	0.116	0.1264	0.1204	0.1109	0.112	0.1155	0.1216	0.1008	0.1205	0.1237
435	O. glaberrima	WAB0020834	HET0493	0.1237	0.135	0.1231	0.1255	0.1275	0.1314	0.1259	0.1364	0.1238	0.1247	0.1195	0.1218	0.1343	0.1212	0.1223	0.1193	0.1276	0.1234	0.1255	0.1315	0.1202	0.1227	0.1365	0.1262	0.1258	0.123	0.1264	0.1242	0.1262	0.1237	0.1153	0.1109	0.1109	0.1181	0.1197	0.1136	0.1151	0.1196	0.1178	0.1108	0.1116	0.1089	0.1161	0.1007	0.1166	0.116
436	O. glaberrima	WAB0020834	HET0494	0.1249	0.1362	0.1218	0.1255	0.1267	0.1308	0.128	0.137	0.1255	0.1263	0.1214	0.1202	0.1323	0.1231	0.123	0.1197	0.1266	0.1237	0.1254	0.1318	0.1217	0.1231	0.1337	0.1252	0.1268	0.1226	0.1244	0.126	0.1296	0.1268	0.1135	0.1107	0.1111	0.1181	0.1192	0.1142	0.1171	0.1187	0.1165	0.1117	0.1126	0.1087	0.117	0.1027	0.1152	0.1177
437	O. glaberrima	WAB0020834	HET0495	0.1287	0.1339	0.1251	0.1247	0.1312	0.1354	0.1321	0.1395	0.125	0.1251	0.1236	0.1265	0.1337	0.1227	0.1232	0.1252	0.1315	0.1243	0.1311	0.1284	0.1251	0.1237	0.1406	0.1262	0.1273	0.1286	0.1322	0.1259	0.125	0.1255	0.1193	0.1149	0.1138	0.1199	0.1234	0.1173	0.1197	0.1212	0.1221	0.1144	0.114	0.1122	0.1179	0.1012	0.1205	0.1215
438	O. glaberrima	WAB0020834	HET0496	0.1299	0.1364	0.1226	0.1275	0.1262	0.1291	0.1312	0.1374	0.1244	0.1252	0.1221	0.1218	0.1311	0.1256	0.1221	0.1201	0.1297	0.124	0.1286	0.1301	0.1246	0.1256	0.1372	0.1249	0.13	0.1241	0.1279	0.1268	0.1297	0.1254	0.1166	0.113	0.1143	0.1203	0.1221	0.1181	0.1207	0.1202	0.1175	0.1148	0.1124	0.1119	0.1199	0.1033	0.1155	0.1188
439	O. glaberrima	WAB0020834	HET0497	0.129	0.1383	0.127	0.1292	0.1311	0.1332	0.127	0.1362	0.1241	0.1261	0.1235	0.1262	0.1356	0.1244	0.1244	0.1246	0.1315	0.1286	0.1302	0.1328	0.1232	0.1231	0.1403	0.1305	0.1296	0.127	0.1308	0.1253	0.1284	0.1295	0.1182	0.1147	0.1134	0.1163	0.1202	0.1188	0.1184	0.1221	0.1221	0.1138	0.1139	0.112	0.1194	0.1011	0.1205	0.1203
440	O. glaberrima	WAB0020834	HET0498	0.1309	0.1409	0.1284	0.1411	0.1272	0.1229	0.1348	0.1339	0.1313	0.1316	0.1284	0.1274	0.1421	0.1295	0.1288	0.1333	0.1253	0.132	0.1293	0.1351	0.1301	0.1322	0.1407	0.1316	0.1322	0.1287	0.133	0.1323	0.135	0.1333	0.1148	0.1144	0.1151	0.1182	0.1229	0.1275	0.1202	0.123	0.121	0.1178	0.1183	0.1221	0.1264	0.1039	0.1252	0.1228
441	O. glaberrima	WAB0020834	HET0499	0.1255	0.1359	0.1218	0.1298	0.1243	0.1253	0.1261	0.1313	0.1205	0.1248	0.1195	0.1201	0.1328	0.1225	0.1214	0.1232	0.1256	0.1237	0.1253	0.1282	0.1186	0.1218	0.1339	0.1288	0.1255	0.1212	0.1254	0.1244	0.1254	0.125	0.112	0.1075	0.1072	0.1128	0.1156	0.1206	0.1139	0.1218	0.1179	0.1084	0.1094	0.1117	0.1191	0.0973	0.1175	0.1186
442	O. glaberrima	WAB0020834	HET0500	0.13	0.1385	0.1274	0.1347	0.131	0.1327	0.13	0.1353	0.1296	0.1285	0.1245	0.1243	0.1404	0.1278	0.1264	0.1226	0.1278	0.1296	0.1273	0.1349	0.1245	0.127	0.1399	0.129	0.1337	0.1254	0.13	0.1278	0.1303	0.1281	0.1181	0.113	0.1149	0.1197	0.1207	0.12	0.1185	0.1215	0.1165	0.1139	0.1147	0.1145	0.1184	0.1017	0.1162	0.1229
443	O. glaberrima	WAB0020834	HET0501	0.1302	0.1344	0.1237	0.1277	0.1295	0.1334	0.1327	0.1383	0.1222	0.1271	0.1221	0.1243	0.1342	0.1257	0.124	0.129	0.1305	0.1287	0.1318	0.1269	0.1245	0.1241	0.1392	0.1301	0.127	0.1277	0.1322	0.1277	0.1251	0.1282	0.1195	0.1158	0.1134	0.1187	0.1206	0.1256	0.1217	0.1275	0.1226	0.1139	0.1139	0.1185	0.1215	0.1028	0.1229	0.126
444	O. glaberrima	WAB0020834	HET0502	0.128	0.1354	0.1252	0.1324	0.1298	0.1323	0.1334	0.1364	0.1289	0.1274	0.123	0.1264	0.1363	0.128	0.1258	0.1265	0.13	0.1291	0.1301	0.1335	0.1266	0.1268	0.1399	0.1298	0.1325	0.1282	0.133	0.1277	0.1304	0.1296	0.1192	0.1156	0.1177	0.1224	0.1232	0.1225	0.1201	0.1212	0.1208	0.1156	0.1179	0.1176	0.1219	0.1046	0.1227	0.1255
445	O. glaberrima	WAB0020834	HET0503	0.1293	0.1379	0.1241	0.1335	0.1287	0.1252	0.1308	0.1297	0.124	0.1258	0.1221	0.1236	0.1367	0.1223	0.1239	0.1262	0.1271	0.1273	0.1294	0.1306	0.1242	0.1237	0.1373	0.1316	0.1297	0.125	0.1306	0.125	0.1285	0.1287	0.118	0.1096	0.112	0.1113	0.1184	0.1222	0.1179	0.1225	0.1171	0.1123	0.1124	0.1156	0.1211	0.0978	0.1213	0.1215
446	O. glaberrima	WAB0020834	HET0504	0.1225	0.1333	0.1193	0.128	0.1233	0.1274	0.1283	0.1334	0.1205	0.1232	0.1194	0.1214	0.1323	0.1195	0.121	0.124	0.1214	0.1226	0.1231	0.1246	0.1176	0.1195	0.1335	0.1263	0.1192	0.1204	0.1242	0.122	0.1219	0.1232	0.1119	0.1068	0.104	0.1125	0.1161	0.1185	0.1139	0.1209	0.1178	0.107	0.1071	0.1117	0.1144	0.0968	0.1162	0.1204
447	O. glaberrima	WAB0020834	HET0505	0.1257	0.1338	0.1209	0.1277	0.1248	0.1297	0.1297	0.1371	0.1227	0.1237	0.1185	0.1223	0.1312	0.1243	0.1214	0.1246	0.1262	0.1247	0.1275	0.1273	0.1226	0.1221	0.1346	0.1272	0.1257	0.1243	0.127	0.1246	0.1275	0.1257	0.1147	0.112	0.1105	0.118	0.119	0.1204	0.1186	0.121	0.1195	0.1122	0.1126	0.114	0.1188	0.1022	0.1187	0.1207
448	O. glaberrima	WAB0020834	HET0506	0.1249	0.1375	0.1211	0.1339	0.1249	0.1278	0.1301	0.1329	0.1242	0.1261	0.1184	0.1198	0.1354	0.1233	0.1245	0.125	0.1255	0.1264	0.1267	0.1305	0.1215	0.1246	0.1335	0.133	0.128	0.1217	0.1278	0.1266	0.1266	0.1264	0.114	0.1111	0.1125	0.118	0.1181	0.1222	0.1161	0.1221	0.117	0.1098	0.1131	0.1161	0.1197	0.1013	0.1203	0.1239
449	O. glaberrima	WAB0021005	HET0509	0.1288	0.1383	0.1229	0.1301	0.127	0.1293	0.1322	0.1371	0.1228	0.1265	0.122	0.1235	0.134	0.1256	0.1239	0.128	0.1268	0.1273	0.1288	0.1289	0.1235	0.1243	0.1349	0.1319	0.125	0.1238	0.128	0.1271	0.1307	0.1285	0.1172	0.116	0.1136	0.1202	0.1214	0.1249	0.1217	0.128	0.1228	0.115	0.114	0.1187	0.1235	0.1046	0.1227	0.1226
450	O. glaberrima	WAB0021005	HET0510	0.1274	0.1357	0.1239	0.1338	0.1201	0.1309	0.1335	0.1432	0.1281	0.1303	0.1267	0.1238	0.1321	0.1312	0.1273	0.1305	0.1251	0.1258	0.1285	0.1277	0.1264	0.1314	0.1351	0.1242	0.1283	0.1246	0.1261	0.1333	0.129	0.1257	0.1135	0.1185	0.1156	0.1281	0.1279	0.1309	0.1234	0.1252	0.1257	0.1201	0.1181	0.1225	0.1283	0.1093	0.1221	0.122
451	O. glaberrima	WAB0021005	HET0511	0.1279	0.1372	0.1238	0.1316	0.127	0.1284	0.1302	0.134	0.1232	0.1256	0.1233	0.1248	0.1335	0.1235	0.1237	0.1286	0.1277	0.1252	0.1294	0.1303	0.1231	0.1244	0.1388	0.1308	0.1262	0.1254	0.1298	0.1267	0.1274	0.1272	0.1181	0.1123	0.1125	0.1171	0.1212	0.123	0.1178	0.1265	0.1236	0.115	0.1151	0.1163	0.123	0.0999	0.1231	0.1175
452	O. glaberrima	WAB0021005	HET0512	0.1247	0.1363	0.1211	0.1303	0.1253	0.1276	0.1291	0.1325	0.1213	0.1245	0.12	0.1177	0.1349	0.1221	0.1232	0.1206	0.1223	0.1238	0.1238	0.1286	0.1185	0.1221	0.1327	0.1283	0.1246	0.1185	0.1242	0.1239	0.1262	0.1234	0.1139	0.1098	0.1097	0.1169	0.1178	0.1195	0.1153	0.1222	0.1145	0.1078	0.1099	0.1124	0.1172	0.0992	0.1158	0.1184
453	O. glaberrima	WAB0021005	HET0513	0.1269	0.1319	0.1215	0.1253	0.125	0.1302	0.128	0.1336	0.1208	0.124	0.12	0.1219	0.1302	0.1218	0.12	0.1241	0.1263	0.1232	0.1263	0.1243	0.1194	0.1211	0.1354	0.1242	0.1236	0.1236	0.1275	0.1247	0.1221	0.1222	0.1171	0.1118	0.1103	0.1181	0.1197	0.1227	0.1187	0.1247	0.1211	0.1138	0.112	0.1149	0.1198	0.1006	0.1185	0.1185
454	O. glaberrima	WAB0021005	HET0514	0.1265	0.1356	0.12	0.1313	0.1249	0.1271	0.1288	0.1324	0.1218	0.1241	0.1181	0.1184	0.1339	0.1224	0.1225	0.1222	0.1243	0.1245	0.1268	0.1281	0.1202	0.1222	0.1344	0.1292	0.1272	0.121	0.1271	0.1249	0.1259	0.1249	0.1155	0.1125	0.1118	0.1174	0.1192	0.1229	0.1185	0.1227	0.1174	0.1114	0.1128	0.1154	0.1215	0.1003	0.1193	0.1194
455	O. glaberrima	WAB0021005	HET0515	0.1279	0.1368	0.1233	0.1271	0.1289	0.1316	0.1278	0.1345	0.1233	0.1252	0.1209	0.1222	0.1346	0.1246	0.1229	0.1204	0.1293	0.1263	0.1282	0.1325	0.1234	0.1233	0.1376	0.1286	0.1301	0.1245	0.1303	0.1248	0.1307	0.1286	0.119	0.1158	0.1161	0.1191	0.1205	0.1195	0.1199	0.1214	0.1196	0.1152	0.1156	0.1141	0.122	0.1026	0.1209	0.119
456	O. glaberrima	WAB0021005	HET0516	0.1314	0.1385	0.1265	0.134	0.1254	0.1237	0.136	0.1383	0.1285	0.1282	0.1294	0.126	0.1338	0.1283	0.1263	0.1304	0.1237	0.1223	0.1276	0.1254	0.1265	0.1284	0.1382	0.123	0.1263	0.1239	0.1281	0.1296	0.1284	0.1237	0.1122	0.1151	0.1145	0.119	0.1248	0.123	0.1189	0.1234	0.1211	0.1179	0.1157	0.1177	0.1256	0.102	0.1218	0.1188
457	O. glaberrima	WAB0021005	HET0517	0.1261	0.135	0.1217	0.1299	0.1249	0.1307	0.128	0.1344	0.1233	0.1261	0.1192	0.1218	0.1345	0.1254	0.1235	0.1228	0.1263	0.1264	0.1269	0.1317	0.1213	0.1235	0.1339	0.1288	0.128	0.123	0.1275	0.1259	0.1292	0.1269	0.1176	0.1134	0.113	0.1211	0.1199	0.1236	0.1193	0.123	0.1205	0.113	0.1152	0.1163	0.1213	0.1034	0.1197	0.1197
458	O. glaberrima	WAB0021005	HET0518	0.125	0.1379	0.1206	0.1296	0.1224	0.1267	0.1266	0.1338	0.1221	0.1272	0.1201	0.1173	0.1322	0.1235	0.1228	0.1213	0.1234	0.1238	0.1231	0.1271	0.1166	0.1229	0.1301	0.1276	0.1236	0.1185	0.1214	0.1259	0.1258	0.1244	0.1127	0.1092	0.1083	0.1172	0.1163	0.1211	0.1171	0.1241	0.1167	0.1114	0.1104	0.1124	0.1203	0.1003	0.1162	0.1172
459	O. glaberrima	WAB0021005	HET0519	0.1264	0.136	0.1221	0.1295	0.1247	0.1284	0.1277	0.1337	0.121	0.1263	0.121	0.1213	0.1346	0.1217	0.1237	0.1263	0.125	0.1265	0.1263	0.1297	0.1209	0.1229	0.1337	0.131	0.1234	0.1218	0.1247	0.1261	0.1277	0.1281	0.1155	0.1118	0.1096	0.1168	0.1186	0.1232	0.1191	0.1267	0.1208	0.1119	0.1127	0.1166	0.1217	0.1017	0.1207	0.1199
460	O. glaberrima	WAB0021005	HET0520	0.13	0.1389	0.1221	0.1315	0.1249	0.1228	0.1327	0.1309	0.1247	0.127	0.1226	0.1212	0.1319	0.1245	0.1239	0.1223	0.1273	0.1241	0.1287	0.1297	0.1254	0.1251	0.1337	0.1263	0.1295	0.1236	0.126	0.127	0.1334	0.1296	0.1162	0.1113	0.1145	0.1159	0.1198	0.1231	0.1225	0.1189	0.1153	0.1152	0.1157	0.1162	0.123	0.1035	0.1187	0.1194
461	O. glaberrima	WAB0021005	HET0521	0.1245	0.1358	0.12	0.1281	0.1246	0.1259	0.129	0.1334	0.1212	0.125	0.1186	0.1177	0.1325	0.1205	0.1224	0.1237	0.1229	0.1248	0.1259	0.1282	0.1197	0.1215	0.1325	0.1292	0.1224	0.1203	0.1227	0.1247	0.1273	0.1255	0.1141	0.1118	0.1091	0.1158	0.1198	0.1194	0.1177	0.1237	0.1169	0.111	0.1117	0.1133	0.1176	0.1006	0.1176	0.1186
462	O. glaberrima	WAB0021005	HET0522	0.1247	0.134	0.1285	0.1308	0.1302	0.1354	0.1263	0.1394	0.1295	0.1269	0.1274	0.1299	0.1394	0.1258	0.1276	0.1286	0.1301	0.1313	0.1292	0.1387	0.1286	0.1266	0.144	0.1294	0.1304	0.1315	0.1339	0.1287	0.1329	0.1316	0.1204	0.1187	0.1163	0.1239	0.1277	0.1207	0.1201	0.1265	0.1293	0.1193	0.1207	0.1185	0.1252	0.1062	0.1283	0.1157
463	O. glaberrima	WAB0021005	HET0523	0.1326	0.1438	0.1215	0.1328	0.1249	0.1298	0.1345	0.1406	0.1274	0.1307	0.1232	0.1193	0.1294	0.1292	0.1275	0.1215	0.1288	0.1239	0.1292	0.1312	0.1254	0.1272	0.1301	0.1288	0.1315	0.1221	0.1228	0.1312	0.1336	0.1287	0.1144	0.1177	0.1182	0.1232	0.1232	0.1248	0.1242	0.1231	0.117	0.1183	0.1175	0.1167	0.126	0.1089	0.1168	0.1229
464	O. glaberrima	WAB0021601	HET0526	0.1264	0.133	0.1247	0.1266	0.1276	0.1321	0.1269	0.135	0.123	0.1243	0.1215	0.1233	0.133	0.1224	0.1219	0.126	0.1295	0.1248	0.1287	0.1278	0.1211	0.1229	0.1388	0.1261	0.126	0.1245	0.1295	0.1259	0.1205	0.1211	0.1175	0.1129	0.112	0.1186	0.1228	0.1219	0.1166	0.1259	0.1225	0.1133	0.1131	0.1148	0.1199	0.1002	0.1198	0.1228
465	O. glaberrima	WAB0021601	HET0527	0.1282	0.1356	0.1251	0.1286	0.1289	0.1295	0.1308	0.1345	0.1226	0.1224	0.1218	0.1249	0.1323	0.1203	0.1224	0.1292	0.1309	0.1267	0.1319	0.1306	0.1255	0.1235	0.1407	0.1308	0.1273	0.1274	0.1316	0.126	0.128	0.1278	0.1189	0.1137	0.114	0.117	0.122	0.1198	0.1184	0.1252	0.1229	0.1147	0.1147	0.1143	0.1212	0.1002	0.1231	0.1183
466	O. glaberrima	WAB0021601	HET0528	0.1272	0.1358	0.1224	0.1288	0.1263	0.1243	0.1275	0.1297	0.1205	0.1236	0.119	0.1205	0.1345	0.1193	0.1209	0.1258	0.1264	0.1248	0.1279	0.1294	0.1206	0.1213	0.1351	0.1311	0.1264	0.1226	0.1291	0.1242	0.125	0.1259	0.1151	0.1126	0.1103	0.1121	0.1182	0.1217	0.1156	0.1239	0.1182	0.1108	0.1112	0.1138	0.1193	0.0975	0.1201	0.121
467	O. glaberrima	WAB0021601	HET0529	0.1211	0.135	0.1213	0.1325	0.1246	0.1291	0.1235	0.1306	0.1224	0.1265	0.1201	0.1197	0.1376	0.1206	0.1248	0.1258	0.1252	0.1268	0.1244	0.1325	0.1181	0.123	0.1335	0.1332	0.1255	0.1224	0.1267	0.126	0.1243	0.1263	0.1148	0.1074	0.1088	0.1153	0.1165	0.1228	0.1137	0.1246	0.1196	0.1079	0.1109	0.1159	0.1194	0.0984	0.12	0.1222
468	O. glaberrima	WAB0021601	HET0530	0.1264	0.1357	0.1203	0.1307	0.126	0.1231	0.1308	0.128	0.123	0.124	0.1187	0.1194	0.1344	0.1202	0.1225	0.1242	0.126	0.1273	0.1286	0.1305	0.1235	0.124	0.1363	0.1292	0.1284	0.1245	0.1297	0.1252	0.1302	0.1288	0.1166	0.1106	0.1119	0.1135	0.1183	0.123	0.1188	0.12	0.115	0.112	0.1132	0.1167	0.1188	0.0987	0.1197	0.1219
469	O. glaberrima	WAB0021601	HET0531	0.1248	0.1345	0.122	0.1325	0.119	0.1274	0.1267	0.1373	0.1271	0.1268	0.1241	0.1209	0.1305	0.1263	0.1242	0.1228	0.1234	0.1245	0.1258	0.1322	0.1255	0.1273	0.1336	0.1207	0.1289	0.1246	0.1242	0.1275	0.1334	0.1271	0.1112	0.112	0.1116	0.1203	0.1231	0.1216	0.1194	0.1184	0.1181	0.1165	0.116	0.1145	0.1226	0.104	0.1161	0.1164
470	O. glaberrima	WAB0021601	HET0532	0.127	0.135	0.1232	0.1307	0.1281	0.1302	0.1293	0.1334	0.1244	0.1245	0.12	0.123	0.1354	0.1222	0.1235	0.1293	0.1264	0.1282	0.1298	0.1305	0.1232	0.1242	0.1369	0.1327	0.1278	0.1241	0.1304	0.1263	0.1257	0.1252	0.1175	0.1161	0.1138	0.1181	0.1227	0.1231	0.1176	0.127	0.1218	0.1131	0.114	0.1173	0.1197	0.1018	0.1214	0.1248
471	O. glaberrima	WAB0021601	HET0533	0.1293	0.1359	0.1261	0.1259	0.1289	0.1285	0.1286	0.1332	0.1254	0.1262	0.1229	0.1243	0.1347	0.1217	0.1233	0.1216	0.1289	0.129	0.1294	0.1339	0.1264	0.125	0.1414	0.1247	0.1301	0.1278	0.1294	0.1269	0.1327	0.1303	0.1193	0.1127	0.1128	0.1163	0.1227	0.1167	0.1212	0.1206	0.1173	0.115	0.1142	0.1127	0.1162	0.1007	0.116	0.1179
472	O. glaberrima	WAB0021601	HET0534	0.1284	0.1382	0.1212	0.1353	0.1195	0.1297	0.1323	0.1364	0.1282	0.1307	0.1234	0.1198	0.1322	0.1297	0.1274	0.1238	0.1281	0.1258	0.1283	0.133	0.1255	0.1297	0.1309	0.1277	0.1327	0.1233	0.1255	0.1324	0.133	0.1284	0.1138	0.1124	0.115	0.124	0.1221	0.1272	0.1212	0.1207	0.1184	0.116	0.1163	0.1179	0.1256	0.1055	0.1158	0.1258
473	O. glaberrima	WAB0021601	HET0535	0.1229	0.1322	0.1219	0.1316	0.1224	0.1282	0.1246	0.1307	0.1228	0.1238	0.1205	0.121	0.1369	0.1225	0.1224	0.1274	0.1236	0.1277	0.1241	0.1319	0.1212	0.1247	0.1374	0.1294	0.1262	0.1239	0.1298	0.1258	0.128	0.1273	0.1129	0.1105	0.1094	0.1168	0.1185	0.1229	0.1143	0.123	0.1198	0.1122	0.1125	0.115	0.1222	0.0994	0.1208	0.1175
474	O. glaberrima	WAB0021601	HET0536	0.1283	0.1334	0.1256	0.1285	0.1282	0.1338	0.125	0.1344	0.1258	0.1258	0.1215	0.1256	0.1365	0.1259	0.1239	0.1228	0.1315	0.13	0.1287	0.1355	0.1247	0.1244	0.1414	0.1273	0.1328	0.1291	0.1342	0.1269	0.1295	0.1297	0.1209	0.1148	0.1156	0.1213	0.1229	0.1229	0.1198	0.1231	0.124	0.1161	0.1169	0.1152	0.123	0.1033	0.1226	0.1205
475	O. glaberrima	WAB0021601	HET0537	0.1246	0.1314	0.1199	0.1272	0.1246	0.1273	0.1315	0.133	0.1232	0.1225	0.1195	0.1216	0.1306	0.1205	0.1201	0.1228	0.1269	0.1243	0.1297	0.1281	0.1242	0.1237	0.1391	0.1239	0.1258	0.1266	0.1307	0.1229	0.127	0.1251	0.1181	0.1103	0.1103	0.1159	0.1212	0.1209	0.1198	0.1177	0.1165	0.1134	0.1142	0.1143	0.1176	0.0997	0.1194	0.1208
476	O. glaberrima	WAB0021601	HET0538	0.126	0.133	0.122	0.126	0.1277	0.1275	0.1307	0.1324	0.1217	0.1201	0.1179	0.122	0.1331	0.1188	0.1212	0.1246	0.1272	0.1274	0.1304	0.1295	0.1241	0.1234	0.1388	0.1278	0.1274	0.1258	0.1317	0.1236	0.128	0.1264	0.118	0.1151	0.1147	0.1176	0.1217	0.1193	0.1189	0.1209	0.1189	0.1124	0.1153	0.1151	0.1178	0.1003	0.1217	0.1226
477	O. glaberrima	WAB0021601	HET0539	0.1235	0.135	0.1189	0.1282	0.1227	0.1269	0.1255	0.1317	0.1196	0.1241	0.1168	0.1171	0.1318	0.1203	0.1209	0.1229	0.1241	0.1253	0.1244	0.1296	0.1191	0.1211	0.1325	0.129	0.1251	0.1211	0.1242	0.1251	0.1257	0.1251	0.1129	0.11	0.1081	0.1154	0.117	0.1217	0.1153	0.1232	0.1168	0.1096	0.1112	0.1131	0.1196	0.1004	0.1165	0.1195
478	O. glaberrima	WAB0021601	HET0540	0.1251	0.1325	0.1222	0.1271	0.1248	0.129	0.123	0.1315	0.1223	0.1234	0.1199	0.1217	0.1341	0.1219	0.1203	0.1218	0.1277	0.1272	0.1261	0.1319	0.1217	0.1203	0.1375	0.1265	0.1295	0.1254	0.1293	0.1236	0.1276	0.1279	0.1166	0.112	0.1106	0.1158	0.1184	0.1206	0.1167	0.1208	0.1195	0.1122	0.1123	0.1128	0.1209	0.0994	0.1196	0.1183
479	O. glaberrima	WAB0025306	HET0543	0.1272	0.1358	0.1242	0.1295	0.1288	0.131	0.1281	0.1347	0.1216	0.1245	0.1203	0.122	0.1334	0.1232	0.1233	0.1252	0.1295	0.1256	0.1291	0.1294	0.1216	0.1233	0.1373	0.1312	0.1264	0.1241	0.1293	0.1255	0.1254	0.1261	0.117	0.113	0.1118	0.1164	0.1193	0.1206	0.1169	0.1251	0.1196	0.1121	0.1133	0.1133	0.1208	0.0998	0.1204	0.1199
480	O. glaberrima	WAB0025306	HET0544	0.1292	0.1377	0.1232	0.1325	0.1256	0.1279	0.1307	0.1362	0.1261	0.1259	0.1227	0.1217	0.131	0.1262	0.1241	0.1203	0.1273	0.1245	0.1275	0.1309	0.1248	0.1262	0.133	0.1253	0.132	0.1232	0.1263	0.1264	0.1329	0.1287	0.1138	0.1122	0.1144	0.1191	0.1196	0.12	0.1197	0.118	0.1164	0.1153	0.1157	0.1126	0.1222	0.1027	0.1176	0.1184
481	O. glaberrima	WAB0025306	HET0545	0.1263	0.1345	0.1235	0.1264	0.129	0.1308	0.1269	0.1338	0.1247	0.1242	0.1215	0.1236	0.1345	0.1225	0.1228	0.1203	0.1291	0.1258	0.1276	0.1331	0.1225	0.1238	0.1376	0.127	0.1299	0.1256	0.1295	0.1248	0.1306	0.1285	0.1175	0.1121	0.1126	0.1175	0.1191	0.1163	0.1178	0.1196	0.1189	0.1128	0.1133	0.1115	0.1181	0.1014	0.1192	0.1173
482	O. glaberrima	WAB0025306	HET0546	0.1262	0.1379	0.1207	0.1327	0.1213	0.1245	0.1314	0.1361	0.1245	0.1268	0.1218	0.1179	0.1314	0.1249	0.124	0.123	0.1213	0.1223	0.1233	0.1271	0.1202	0.1255	0.129	0.1255	0.1252	0.1182	0.1208	0.1267	0.1284	0.1238	0.1083	0.1113	0.1094	0.1178	0.1187	0.1208	0.1157	0.1193	0.1151	0.1123	0.1119	0.1116	0.119	0.101	0.1142	0.1194
483	O. glaberrima	WAB0025306	HET0547	0.1266	0.1367	0.1252	0.1365	0.1253	0.1227	0.1321	0.1331	0.1274	0.1268	0.1247	0.1244	0.1367	0.1234	0.1246	0.1295	0.121	0.1281	0.1266	0.1311	0.1259	0.1269	0.1377	0.1276	0.1269	0.125	0.128	0.1267	0.13	0.129	0.1128	0.1116	0.1093	0.1133	0.1207	0.1221	0.1165	0.1207	0.1172	0.1136	0.1145	0.1168	0.1188	0.099	0.12	0.121
484	O. glaberrima	WAB0025306	HET0548	0.124	0.1333	0.124	0.1338	0.1237	0.1268	0.1277	0.1335	0.1259	0.1245	0.1226	0.1229	0.1356	0.1271	0.1234	0.1258	0.1231	0.1272	0.1238	0.132	0.1236	0.1261	0.137	0.1271	0.1298	0.1242	0.1282	0.1263	0.131	0.1271	0.1125	0.1127	0.1127	0.1188	0.1197	0.1212	0.1144	0.1202	0.1185	0.1151	0.1152	0.1162	0.1229	0.1004	0.121	0.1173
485	O. glaberrima	WAB0025306	HET0549	0.126	0.1312	0.123	0.1271	0.1266	0.1268	0.129	0.1326	0.1198	0.1217	0.1204	0.1229	0.1317	0.1201	0.1199	0.1269	0.1257	0.1232	0.1283	0.1259	0.1212	0.1207	0.1365	0.1273	0.1237	0.1239	0.1292	0.1231	0.1227	0.1239	0.1161	0.1107	0.1098	0.1142	0.1197	0.1209	0.116	0.1237	0.1207	0.1117	0.1114	0.1144	0.1188	0.0976	0.1207	0.1191
486	O. glaberrima	WAB0025306	HET0550	0.1268	0.1389	0.1201	0.1327	0.1211	0.1272	0.1301	0.1356	0.124	0.1277	0.1216	0.1176	0.13	0.1254	0.1249	0.1206	0.1253	0.1219	0.1258	0.1289	0.1207	0.1265	0.1302	0.1257	0.1266	0.1195	0.1223	0.1287	0.1291	0.126	0.1118	0.1095	0.1114	0.1199	0.1193	0.1216	0.1178	0.1188	0.116	0.1121	0.1127	0.1117	0.1207	0.1019	0.1147	0.12
487	O. glaberrima	WAB0025306	HET0551	0.1292	0.1359	0.1227	0.1323	0.1257	0.1283	0.1296	0.135	0.1236	0.1245	0.1211	0.122	0.1351	0.1275	0.1227	0.1225	0.1263	0.1261	0.1264	0.1291	0.1224	0.125	0.1372	0.1261	0.1288	0.1235	0.1295	0.126	0.1272	0.1233	0.1157	0.1121	0.1123	0.1193	0.1203	0.1234	0.118	0.1206	0.1172	0.1128	0.1131	0.1147	0.1218	0.1003	0.1185	0.1197
488	O. glaberrima	WAB0025306	HET0552	0.1239	0.1362	0.1196	0.1297	0.1258	0.1273	0.1277	0.1318	0.1208	0.1231	0.1178	0.1159	0.1338	0.1223	0.1218	0.1211	0.1244	0.1232	0.1239	0.1284	0.119	0.1223	0.1329	0.1301	0.1261	0.119	0.1256	0.1246	0.1252	0.1235	0.1126	0.1098	0.1098	0.115	0.1157	0.1191	0.1131	0.1225	0.1136	0.1083	0.1094	0.1118	0.1183	0.0974	0.117	0.1186
489	O. glaberrima	WAB0025306	HET0553	0.1282	0.1364	0.1256	0.1324	0.1301	0.1251	0.1308	0.1297	0.1257	0.1253	0.122	0.1246	0.1382	0.1227	0.1237	0.1284	0.1265	0.1308	0.1293	0.1321	0.1251	0.1229	0.139	0.1319	0.1301	0.1262	0.1305	0.1253	0.1293	0.1309	0.1178	0.1143	0.1137	0.1121	0.1194	0.1217	0.1176	0.1229	0.1178	0.1139	0.1154	0.1169	0.1194	0.0984	0.1222	0.1223
490	O. glaberrima	WAB0025306	HET0554	0.1281	0.1404	0.1202	0.1316	0.123	0.1283	0.1294	0.1368	0.1243	0.1292	0.1231	0.1181	0.1315	0.1263	0.1252	0.1214	0.1274	0.1219	0.1253	0.1309	0.1203	0.1269	0.1301	0.1267	0.1277	0.12	0.1223	0.1301	0.1298	0.1267	0.1123	0.1099	0.1121	0.1195	0.1184	0.1215	0.1182	0.1218	0.1158	0.1129	0.1123	0.1127	0.1222	0.1031	0.1149	0.1201
491	O. glaberrima	WAB0025306	HET0555	0.1295	0.1379	0.123	0.1296	0.128	0.1292	0.1323	0.1352	0.1232	0.1255	0.1214	0.1215	0.1339	0.1271	0.124	0.1246	0.1274	0.1275	0.1274	0.1294	0.1235	0.1249	0.135	0.1317	0.1297	0.1241	0.128	0.1267	0.1306	0.1291	0.1169	0.114	0.1137	0.1173	0.1176	0.1222	0.1188	0.1242	0.117	0.1134	0.1127	0.1167	0.1222	0.1021	0.1197	0.1238
492	O. glaberrima	WAB0025306	HET0556	0.1285	0.1386	0.1211	0.1315	0.1264	0.1278	0.1313	0.1355	0.1223	0.1272	0.1197	0.118	0.1349	0.1256	0.1241	0.1236	0.126	0.1239	0.1267	0.1285	0.1205	0.1247	0.1335	0.1304	0.1263	0.1209	0.1264	0.1275	0.1267	0.1253	0.1141	0.1115	0.1114	0.1188	0.1176	0.1227	0.1172	0.1245	0.1169	0.1116	0.1111	0.1136	0.1206	0.1016	0.1174	0.1209
493	O. glaberrima	WAB0025306	HET0557	0.1247	0.1355	0.1239	0.1272	0.1255	0.1298	0.1295	0.1398	0.1276	0.1261	0.1247	0.1229	0.1313	0.125	0.1241	0.1195	0.1242	0.1217	0.1246	0.1309	0.123	0.1243	0.1355	0.1209	0.1246	0.1229	0.1236	0.1264	0.1306	0.1241	0.1109	0.1131	0.1106	0.1189	0.1223	0.113	0.1155	0.1173	0.1164	0.1141	0.114	0.1091	0.1165	0.102	0.1144	0.1152
494	O. glaberrima	WAB0029184	HET0560	0.1284	0.1351	0.1261	0.131	0.1316	0.1299	0.1307	0.1332	0.1251	0.1258	0.1219	0.1235	0.1383	0.1234	0.1246	0.1266	0.1287	0.1275	0.1308	0.1318	0.1241	0.1237	0.1417	0.1318	0.129	0.1253	0.1322	0.1255	0.1259	0.1256	0.1193	0.1149	0.1137	0.1166	0.1223	0.1197	0.1167	0.1245	0.118	0.1129	0.1158	0.1144	0.1166	0.099	0.1176	0.1195
495	O. glaberrima	WAB0029184	HET0561	0.1239	0.1327	0.123	0.1282	0.1285	0.1301	0.1271	0.1331	0.124	0.1237	0.1206	0.1227	0.1341	0.1219	0.1227	0.1234	0.1279	0.1242	0.1274	0.1321	0.1216	0.1232	0.1376	0.1286	0.1274	0.1247	0.13	0.1245	0.127	0.1259	0.1172	0.1116	0.1134	0.1186	0.1202	0.1176	0.1151	0.1206	0.1197	0.1113	0.1153	0.1109	0.1187	0.1005	0.1202	0.1169
496	O. glaberrima	WAB0029184	HET0562	0.131	0.1358	0.1256	0.128	0.1306	0.1261	0.1353	0.1324	0.1248	0.1267	0.1231	0.125	0.1371	0.1234	0.1245	0.1289	0.129	0.1286	0.1331	0.1289	0.1258	0.1255	0.1405	0.1297	0.1278	0.1277	0.133	0.1262	0.1279	0.1292	0.1205	0.1155	0.1157	0.1161	0.1222	0.1227	0.1217	0.123	0.1191	0.1145	0.1162	0.1186	0.1207	0.1006	0.1229	0.123
497	O. glaberrima	WAB0029184	HET0563	0.1317	0.1355	0.129	0.1326	0.13	0.1349	0.127	0.1371	0.1274	0.1293	0.1258	0.1289	0.1385	0.1295	0.1253	0.128	0.1309	0.1309	0.13	0.1332	0.1253	0.1257	0.1433	0.1291	0.1332	0.1299	0.1358	0.1275	0.1262	0.1284	0.1213	0.1161	0.1168	0.1226	0.1249	0.1277	0.1206	0.1273	0.1261	0.1171	0.1177	0.1192	0.1253	0.1032	0.1258	0.1206
498	O. glaberrima	WAB0029184	HET0564	0.1297	0.1381	0.1201	0.1336	0.1246	0.1201	0.1334	0.1284	0.1248	0.1266	0.1209	0.1189	0.1328	0.1228	0.1234	0.1215	0.125	0.1231	0.1284	0.1284	0.1232	0.1254	0.134	0.1257	0.1295	0.1211	0.1276	0.126	0.1291	0.1273	0.1133	0.1088	0.1123	0.1129	0.1182	0.1221	0.1178	0.116	0.1115	0.1122	0.1135	0.1121	0.12	0.0989	0.1172	0.1193
499	O. glaberrima	WAB0029184	HET0565	0.1276	0.1374	0.1209	0.1334	0.1244	0.1274	0.1321	0.1345	0.1249	0.1274	0.1207	0.1191	0.1335	0.1279	0.1255	0.1239	0.1262	0.124	0.1272	0.1294	0.1223	0.1265	0.133	0.1287	0.1294	0.1213	0.1278	0.1287	0.1285	0.126	0.1139	0.1125	0.1141	0.1204	0.1194	0.1247	0.1176	0.1202	0.1169	0.1117	0.1147	0.1151	0.123	0.1021	0.1185	0.121
500	O. glaberrima	WAB0029184	HET0566	0.1293	0.1331	0.1232	0.1265	0.1276	0.1311	0.1323	0.1377	0.1243	0.125	0.1202	0.1224	0.1313	0.1261	0.1219	0.1247	0.1282	0.1253	0.1298	0.1262	0.1239	0.1238	0.1373	0.1253	0.1272	0.1255	0.1305	0.125	0.1251	0.1244	0.1181	0.116	0.1153	0.1212	0.1226	0.122	0.1199	0.1218	0.12	0.1146	0.1158	0.1145	0.1194	0.1034	0.1199	0.122
501	O. glaberrima	WAB0029184	HET0567	0.1232	0.1321	0.1241	0.1349	0.1219	0.1269	0.126	0.1332	0.1254	0.1269	0.1225	0.1239	0.1384	0.1268	0.1248	0.129	0.1224	0.1288	0.1232	0.1321	0.121	0.1271	0.1386	0.1276	0.1263	0.1238	0.13	0.128	0.1269	0.1272	0.1127	0.1109	0.1099	0.1209	0.1206	0.1249	0.1141	0.1231	0.1221	0.1127	0.1149	0.1165	0.1226	0.1011	0.1227	0.1149
502	O. glaberrima	WAB0029184	HET0568	0.1274	0.1354	0.1235	0.1342	0.1216	0.1259	0.1286	0.1331	0.1277	0.1279	0.1238	0.1216	0.1317	0.1287	0.1241	0.1214	0.1253	0.1235	0.126	0.131	0.1233	0.1265	0.1331	0.121	0.1323	0.1227	0.1255	0.1267	0.1308	0.1267	0.1119	0.1099	0.1137	0.1196	0.1204	0.1231	0.117	0.1153	0.1166	0.1148	0.1165	0.1138	0.1226	0.1011	0.117	0.1175
503	O. glaberrima	WAB0029184	HET0569	0.1277	0.1375	0.1216	0.131	0.1258	0.1276	0.1316	0.1349	0.1245	0.1273	0.1209	0.1196	0.1336	0.1238	0.1242	0.1239	0.1255	0.1246	0.1267	0.1293	0.1209	0.1239	0.1335	0.1284	0.1271	0.1217	0.125	0.1264	0.128	0.1261	0.1136	0.1121	0.1121	0.1174	0.1182	0.1214	0.1167	0.1226	0.1173	0.1125	0.1134	0.1116	0.12	0.1011	0.1174	0.1188
504	O. glaberrima	WAB0029184	HET0570	0.1331	0.1377	0.1289	0.1402	0.1233	0.1321	0.1362	0.1433	0.1327	0.1343	0.1307	0.1279	0.1365	0.1369	0.1313	0.1324	0.1287	0.1294	0.1305	0.1319	0.1311	0.1354	0.1387	0.1254	0.1347	0.1293	0.1327	0.1353	0.1332	0.1316	0.1149	0.1198	0.1188	0.1301	0.1287	0.1342	0.1249	0.124	0.1266	0.1214	0.1215	0.1248	0.1322	0.1118	0.1237	0.1237
505	O. glaberrima	WAB0029184	HET0571	0.1236	0.1346	0.1212	0.1286	0.1254	0.126	0.1273	0.1327	0.1208	0.1229	0.1191	0.1184	0.1334	0.1213	0.1225	0.1235	0.1206	0.1221	0.1231	0.1265	0.1173	0.1207	0.1329	0.1282	0.1216	0.1174	0.123	0.1226	0.1212	0.1205	0.1107	0.1096	0.1072	0.1139	0.1168	0.1163	0.1115	0.1225	0.1142	0.1065	0.1081	0.1098	0.1141	0.0974	0.1122	0.1168
506	O. glaberrima	WAB0029184	HET0572	0.1312	0.1389	0.1235	0.1331	0.1243	0.1271	0.1336	0.1373	0.1244	0.1283	0.1249	0.1217	0.1307	0.1278	0.125	0.1269	0.1281	0.124	0.1307	0.1255	0.1241	0.129	0.1351	0.1256	0.1297	0.1235	0.1286	0.1303	0.1279	0.1257	0.1149	0.1129	0.1143	0.1214	0.1214	0.1266	0.1208	0.1221	0.1212	0.1152	0.1147	0.1165	0.126	0.1039	0.1198	0.1222
507	O. glaberrima	WAB0029184	HET0573	0.1252	0.1363	0.1248	0.1407	0.1204	0.1277	0.1296	0.136	0.1311	0.1322	0.1269	0.1232	0.137	0.1313	0.1296	0.1275	0.1236	0.1277	0.1235	0.1345	0.1248	0.1314	0.1352	0.1255	0.1308	0.1247	0.1273	0.1324	0.1321	0.1294	0.1102	0.1101	0.1123	0.1238	0.1225	0.1279	0.1166	0.1195	0.1196	0.1143	0.1171	0.1186	0.126	0.1037	0.1197	0.1192
508	O. glaberrima	WAB0029184	HET0574	0.1256	0.1321	0.1223	0.1283	0.1262	0.1282	0.1279	0.1316	0.1218	0.1235	0.1193	0.1221	0.135	0.122	0.1212	0.1265	0.1244	0.1261	0.1268	0.1281	0.1197	0.1202	0.1368	0.1287	0.1252	0.1225	0.1285	0.1231	0.1231	0.1255	0.1143	0.1115	0.1083	0.1134	0.1173	0.1216	0.1145	0.1219	0.1183	0.1088	0.1106	0.1131	0.1173	0.0978	0.1188	0.1197
509	O. glaberrima	WAB0029306	HET0577	0.1305	0.1396	0.1212	0.1319	0.1221	0.1271	0.1343	0.1401	0.123	0.1269	0.1216	0.1201	0.1293	0.1277	0.1236	0.125	0.1263	0.1223	0.129	0.1272	0.1243	0.1271	0.1312	0.1262	0.1292	0.1214	0.1258	0.1283	0.1295	0.1259	0.1113	0.1135	0.1139	0.1206	0.1205	0.1232	0.1205	0.1201	0.1182	0.114	0.1126	0.1154	0.1224	0.1037	0.1148	0.1215
510	O. glaberrima	WAB0029306	HET0578	0.1326	0.134	0.1277	0.1273	0.1334	0.1295	0.1325	0.1341	0.1264	0.1247	0.1237	0.128	0.1348	0.1239	0.1221	0.1278	0.1326	0.1306	0.1338	0.1319	0.1291	0.1241	0.1451	0.1282	0.1337	0.1318	0.1368	0.126	0.1291	0.1317	0.1221	0.1188	0.1178	0.1147	0.1224	0.1208	0.1217	0.121	0.1206	0.1178	0.1177	0.1169	0.1211	0.101	0.1241	0.1214
511	O. glaberrima	WAB0029306	HET0579	0.1258	0.1331	0.1188	0.1288	0.1195	0.1236	0.13	0.1357	0.1219	0.1236	0.1192	0.1185	0.1278	0.1244	0.119	0.1237	0.1223	0.1225	0.1254	0.1255	0.1234	0.124	0.1322	0.1229	0.1248	0.1216	0.1241	0.1264	0.1285	0.1254	0.1096	0.1122	0.1097	0.1172	0.1195	0.121	0.1169	0.119	0.1167	0.1137	0.1112	0.1131	0.1189	0.1008	0.1159	0.1173
512	O. glaberrima	WAB0029306	HET0580	0.1222	0.1322	0.1211	0.128	0.126	0.1291	0.1241	0.1324	0.1217	0.1223	0.1192	0.1219	0.1306	0.1193	0.121	0.1243	0.1254	0.1261	0.1252	0.1306	0.1207	0.1206	0.1359	0.1286	0.1241	0.1237	0.1263	0.1229	0.1254	0.1261	0.1133	0.1094	0.1073	0.1123	0.1167	0.1174	0.1133	0.1215	0.1185	0.1088	0.1108	0.1115	0.1162	0.0982	0.1178	0.117
513	O. glaberrima	WAB0029306	HET0581	0.1259	0.1386	0.1209	0.13	0.1253	0.1273	0.1305	0.1361	0.1214	0.1255	0.1201	0.1193	0.1326	0.1241	0.1226	0.1253	0.1244	0.1246	0.1258	0.1276	0.1201	0.1243	0.1324	0.1307	0.125	0.1203	0.1244	0.1267	0.1256	0.1248	0.1121	0.1113	0.1107	0.1162	0.1175	0.1199	0.1161	0.1233	0.117	0.1103	0.1099	0.1138	0.1189	0.1002	0.1161	0.1204
514	O. glaberrima	WAB0029306	HET0582	0.1259	0.1365	0.1205	0.1336	0.1198	0.1252	0.1281	0.1357	0.1237	0.1273	0.122	0.1184	0.133	0.1267	0.1231	0.1243	0.1214	0.125	0.1234	0.1283	0.1214	0.1269	0.132	0.1259	0.1276	0.1201	0.1241	0.1285	0.1291	0.1264	0.1076	0.1099	0.1085	0.1179	0.1163	0.1217	0.1143	0.1204	0.1157	0.1115	0.1109	0.113	0.1217	0.1002	0.1159	0.1176
515	O. glaberrima	WAB0029306	HET0583	0.1272	0.1308	0.1228	0.1213	0.1287	0.1321	0.1271	0.1354	0.1219	0.1213	0.1195	0.1237	0.1307	0.1223	0.1191	0.1224	0.1299	0.1256	0.1298	0.1275	0.123	0.1216	0.1398	0.1241	0.1291	0.1266	0.1318	0.1234	0.125	0.1254	0.1182	0.1162	0.1142	0.1174	0.12	0.1167	0.1182	0.1206	0.1214	0.1138	0.1139	0.1117	0.1189	0.1004	0.1201	0.117
516	O. glaberrima	WAB0029306	HET0584	0.1209	0.1312	0.1182	0.1281	0.1228	0.1225	0.1266	0.1284	0.1192	0.1207	0.1176	0.1182	0.1325	0.1189	0.1194	0.1222	0.1216	0.1229	0.1221	0.1274	0.1183	0.1214	0.1331	0.1265	0.1234	0.1204	0.126	0.1218	0.1251	0.1238	0.1101	0.1043	0.1055	0.1106	0.1126	0.1164	0.1107	0.1165	0.1125	0.1046	0.107	0.11	0.1141	0.094	0.1155	0.1161
517	O. glaberrima	WAB0029306	HET0585	0.1225	0.1312	0.1227	0.1268	0.1252	0.1269	0.1233	0.132	0.1234	0.1222	0.1197	0.1213	0.133	0.1194	0.1193	0.1219	0.1238	0.1257	0.1238	0.1313	0.1214	0.1208	0.136	0.1256	0.1268	0.1231	0.1256	0.1229	0.1273	0.1268	0.111	0.1099	0.1074	0.1122	0.1165	0.1144	0.1111	0.118	0.1159	0.1094	0.111	0.1089	0.1157	0.0976	0.1162	0.1135
518	O. glaberrima	WAB0029306	HET0586	0.126	0.1348	0.1211	0.1322	0.1257	0.1273	0.1307	0.1309	0.123	0.1264	0.1197	0.12	0.1357	0.1252	0.1236	0.1266	0.1263	0.1288	0.1271	0.1309	0.1218	0.1251	0.1355	0.1323	0.1295	0.1232	0.1298	0.1275	0.1294	0.1288	0.1149	0.1102	0.1118	0.117	0.1163	0.123	0.1162	0.1216	0.1169	0.1104	0.1124	0.1167	0.1204	0.0992	0.1198	0.1227
519	O. glaberrima	WAB0029306	HET0587	0.1262	0.1351	0.1227	0.1323	0.125	0.128	0.1288	0.1339	0.1255	0.127	0.1229	0.1219	0.1354	0.1262	0.1238	0.1236	0.1247	0.1262	0.125	0.1319	0.1228	0.1246	0.1348	0.1264	0.1289	0.1227	0.1244	0.1256	0.1301	0.1262	0.1128	0.1104	0.1103	0.1169	0.1184	0.119	0.1156	0.1177	0.1136	0.1114	0.1124	0.1136	0.117	0.0993	0.1136	0.1212
520	O. glaberrima	WAB0029306	HET0588	0.1288	0.1317	0.1281	0.1244	0.1282	0.1301	0.1289	0.1392	0.1273	0.1238	0.1264	0.1279	0.1325	0.1257	0.1211	0.1257	0.1271	0.1255	0.1277	0.1293	0.1269	0.1261	0.1442	0.119	0.1294	0.1295	0.1317	0.1274	0.1276	0.1247	0.1136	0.115	0.1117	0.1175	0.1227	0.1148	0.1156	0.1192	0.1222	0.1168	0.1133	0.1109	0.1204	0.1003	0.1189	0.1128
521	O. glaberrima	WAB0029306	HET0589	0.1229	0.1308	0.121	0.1298	0.1234	0.1284	0.1243	0.132	0.1204	0.1224	0.1179	0.1221	0.1335	0.1212	0.1199	0.1258	0.1239	0.127	0.1259	0.1289	0.12	0.1209	0.1358	0.1272	0.1263	0.1232	0.1278	0.1221	0.1233	0.1244	0.1134	0.1095	0.1079	0.1136	0.1159	0.1201	0.1136	0.1199	0.1191	0.1095	0.1113	0.1138	0.1171	0.0957	0.1187	0.118
522	O. glaberrima	WAB0029306	HET0590	0.1262	0.1326	0.1218	0.1265	0.1266	0.134	0.1341	0.1409	0.1234	0.1266	0.121	0.1239	0.1321	0.1247	0.1235	0.1273	0.1277	0.1274	0.1301	0.1275	0.1252	0.1257	0.1379	0.1279	0.1253	0.1265	0.1287	0.1272	0.1264	0.1254	0.1166	0.1147	0.1116	0.1213	0.1221	0.1211	0.1199	0.123	0.1193	0.1123	0.1141	0.1159	0.1159	0.1036	0.1179	0.1242
523	O. glaberrima	WAB0029306	HET0591	0.1309	0.1343	0.1251	0.124	0.1294	0.1315	0.1304	0.1363	0.1251	0.1251	0.1233	0.1251	0.1321	0.1259	0.1228	0.1199	0.1317	0.1277	0.1314	0.131	0.1266	0.1252	0.1414	0.1224	0.1327	0.1285	0.1331	0.1266	0.1312	0.1302	0.1199	0.1146	0.1157	0.1195	0.1229	0.117	0.1217	0.1176	0.1196	0.116	0.1144	0.1132	0.1203	0.102	0.1196	0.1184
524	O. glaberrima	WAB0029660	HET0594	0.1269	0.1348	0.12	0.1257	0.1264	0.127	0.1293	0.1324	0.1217	0.1213	0.1186	0.1194	0.1295	0.1208	0.1197	0.1207	0.1276	0.1236	0.1273	0.129	0.1221	0.122	0.1372	0.1266	0.1278	0.1241	0.1276	0.1245	0.1275	0.1259	0.116	0.1131	0.1132	0.1172	0.1195	0.1184	0.1178	0.1209	0.1169	0.1137	0.113	0.1122	0.1185	0.1006	0.1173	0.1193
525	O. glaberrima	WAB0029660	HET0595	0.1287	0.1384	0.1185	0.1301	0.1219	0.1243	0.1315	0.1345	0.1227	0.125	0.1199	0.115	0.1279	0.124	0.1227	0.1177	0.1256	0.1196	0.1255	0.1273	0.1211	0.125	0.1307	0.1239	0.1274	0.1192	0.123	0.1259	0.1277	0.1237	0.1106	0.1103	0.1117	0.1179	0.1185	0.1203	0.1179	0.1172	0.1108	0.1117	0.1112	0.1112	0.1206	0.1004	0.1122	0.1196
526	O. glaberrima	WAB0029660	HET0596	0.1216	0.1339	0.1169	0.1264	0.123	0.1222	0.128	0.1305	0.1186	0.1197	0.1163	0.1147	0.1286	0.1172	0.1199	0.1207	0.1201	0.1212	0.1221	0.1243	0.1181	0.1205	0.131	0.1271	0.119	0.1171	0.1206	0.1214	0.1236	0.121	0.1099	0.1071	0.1056	0.112	0.1152	0.1146	0.1115	0.1191	0.1111	0.1057	0.1072	0.1093	0.113	0.0952	0.113	0.1204
527	O. glaberrima	WAB0029660	HET0597	0.1244	0.1307	0.1235	0.1306	0.1237	0.1278	0.1268	0.1347	0.1232	0.1229	0.121	0.1246	0.135	0.1231	0.1226	0.1297	0.1231	0.1295	0.1258	0.1287	0.124	0.1242	0.1386	0.128	0.125	0.1268	0.13	0.1251	0.1278	0.1277	0.1144	0.1154	0.1105	0.1189	0.1218	0.1242	0.1171	0.1259	0.1231	0.1143	0.1152	0.1197	0.1223	0.1009	0.1236	0.1196
528	O. glaberrima	WAB0029660	HET0598	0.121	0.1303	0.1217	0.1323	0.1203	0.1253	0.123	0.1297	0.1224	0.1234	0.1219	0.1223	0.136	0.1211	0.1217	0.1247	0.1207	0.1284	0.1225	0.1304	0.1209	0.1226	0.1371	0.126	0.1242	0.125	0.1279	0.1236	0.1266	0.1287	0.1134	0.1074	0.1054	0.1142	0.1184	0.1234	0.1142	0.122	0.1195	0.1111	0.1119	0.1163	0.1199	0.0959	0.1218	0.1171
529	O. glaberrima	WAB0029660	HET0599	0.1333	0.1333	0.1282	0.1242	0.1321	0.1293	0.1316	0.1353	0.1266	0.1255	0.1277	0.1291	0.1346	0.1261	0.1231	0.1262	0.1336	0.1299	0.1332	0.1303	0.1297	0.1263	0.1472	0.1232	0.1338	0.133	0.137	0.1275	0.1296	0.1304	0.1234	0.1195	0.1185	0.1184	0.126	0.1217	0.1239	0.1223	0.1241	0.1207	0.1185	0.1169	0.1235	0.1026	0.1247	0.1214
530	O. glaberrima	WAB0029660	HET0600	0.1218	0.1317	0.1201	0.1231	0.1229	0.1256	0.1222	0.1305	0.1194	0.1205	0.118	0.1189	0.1299	0.1183	0.1176	0.1164	0.122	0.1231	0.1206	0.1271	0.1171	0.1191	0.1335	0.1205	0.1233	0.1199	0.1223	0.1202	0.1238	0.1223	0.1108	0.1081	0.1061	0.1131	0.1157	0.1121	0.1122	0.1163	0.1146	0.1072	0.108	0.1062	0.1131	0.0957	0.1135	0.1144
531	O. glaberrima	WAB0029660	HET0601	0.1278	0.1298	0.1258	0.1257	0.1269	0.1265	0.1242	0.1303	0.1248	0.1224	0.1232	0.1267	0.1331	0.1223	0.1195	0.1236	0.1281	0.127	0.1277	0.1303	0.1254	0.1224	0.1436	0.1199	0.1302	0.1295	0.1333	0.1236	0.1259	0.1269	0.1181	0.1146	0.1125	0.1147	0.1227	0.1187	0.117	0.1186	0.1218	0.1167	0.1154	0.1137	0.1206	0.0984	0.1228	0.116
532	O. glaberrima	WAB0029660	HET0602	0.1218	0.1309	0.1216	0.128	0.1217	0.1271	0.125	0.1357	0.1208	0.1239	0.1216	0.1221	0.1339	0.1243	0.1227	0.127	0.1224	0.1281	0.1238	0.1281	0.1208	0.1246	0.1353	0.126	0.124	0.1245	0.1257	0.1265	0.1272	0.1263	0.1115	0.1136	0.1087	0.1197	0.12	0.1225	0.1156	0.1249	0.1228	0.1132	0.112	0.1174	0.1218	0.1006	0.1205	0.1179
533	O. glaberrima	WAB0029660	HET0603	0.1223	0.1335	0.1187	0.1279	0.1231	0.1259	0.1248	0.13	0.1191	0.1225	0.1175	0.1162	0.1327	0.1194	0.1201	0.1228	0.1222	0.1238	0.1231	0.1268	0.1173	0.1196	0.1325	0.1279	0.1236	0.1196	0.1241	0.1225	0.1212	0.1228	0.1132	0.1098	0.1077	0.1136	0.1164	0.1205	0.1143	0.1237	0.1173	0.1087	0.1096	0.1133	0.118	0.0972	0.117	0.119
534	O. glaberrima	WAB0029660	HET0604	0.125	0.1334	0.1272	0.135	0.1278	0.1257	0.1268	0.1312	0.1289	0.1248	0.1261	0.1279	0.1396	0.1223	0.1252	0.1284	0.1259	0.1292	0.1281	0.1362	0.1283	0.1251	0.1436	0.1271	0.1304	0.1308	0.1327	0.1258	0.1311	0.1309	0.1182	0.1143	0.1128	0.1142	0.1246	0.1222	0.1164	0.1216	0.1229	0.118	0.1193	0.1171	0.123	0.0996	0.1262	0.1161
535	O. glaberrima	WAB0029660	HET0605	0.1245	0.1329	0.1228	0.1271	0.1267	0.1312	0.1193	0.1309	0.1234	0.1243	0.1201	0.1217	0.1336	0.1212	0.1215	0.1211	0.1284	0.1274	0.1253	0.1339	0.1207	0.1212	0.1373	0.1267	0.1291	0.1251	0.1285	0.1237	0.1263	0.1277	0.1174	0.1121	0.1118	0.1153	0.1198	0.12	0.1157	0.1218	0.1205	0.1126	0.1143	0.1122	0.1188	0.0993	0.1195	0.1184
536	O. glaberrima	WAB0029660	HET0606	0.1325	0.1368	0.1224	0.1319	0.1226	0.1241	0.139	0.1377	0.1282	0.1282	0.126	0.1239	0.1283	0.1275	0.1258	0.1262	0.1281	0.1256	0.1323	0.1272	0.1306	0.1297	0.1354	0.1222	0.1304	0.1276	0.1275	0.13	0.1325	0.1298	0.1173	0.115	0.1154	0.1204	0.125	0.1278	0.1259	0.1184	0.119	0.1205	0.1192	0.1202	0.1235	0.105	0.1188	0.1264
537	O. glaberrima	WAB0029660	HET0607	0.1264	0.1372	0.1218	0.1317	0.1254	0.128	0.1314	0.1331	0.1229	0.1262	0.1201	0.12	0.1348	0.1229	0.1244	0.1261	0.125	0.1271	0.127	0.1289	0.121	0.1254	0.1338	0.1321	0.1259	0.1223	0.1277	0.1264	0.1274	0.1269	0.1158	0.1115	0.112	0.1185	0.1189	0.123	0.1177	0.1256	0.1186	0.111	0.1126	0.1169	0.1206	0.1008	0.1207	0.1239
538	O. glaberrima	WAB0029660	HET0608	0.1308	0.1377	0.1218	0.132	0.1265	0.1249	0.1356	0.1318	0.1246	0.1255	0.1232	0.1207	0.133	0.1243	0.1237	0.1258	0.128	0.1254	0.1312	0.1278	0.1254	0.1274	0.1391	0.1281	0.1291	0.1256	0.1325	0.1282	0.128	0.127	0.1188	0.1136	0.1148	0.1184	0.1216	0.125	0.1207	0.1214	0.1177	0.1155	0.115	0.1186	0.1231	0.1002	0.1225	0.1234
539	O. glaberrima	WAB0032568	HET0611	0.1263	0.1316	0.1218	0.1229	0.127	0.1314	0.129	0.1352	0.1231	0.1228	0.1194	0.1237	0.1297	0.1201	0.1204	0.1206	0.1269	0.1234	0.1288	0.1287	0.1228	0.1201	0.1367	0.1239	0.1254	0.1247	0.1285	0.1212	0.1262	0.1252	0.1175	0.1148	0.1131	0.1184	0.1214	0.1166	0.1188	0.1188	0.1192	0.1125	0.1142	0.1125	0.1162	0.1018	0.1208	0.1179
540	O. glaberrima	WAB0032568	HET0612	0.1216	0.1368	0.1189	0.1299	0.1227	0.1251	0.1263	0.1323	0.1213	0.1253	0.1187	0.1156	0.1317	0.121	0.1228	0.1208	0.1221	0.1221	0.1229	0.1282	0.1168	0.1218	0.1286	0.1278	0.1236	0.1157	0.1201	0.1253	0.1249	0.1212	0.1101	0.1084	0.1086	0.1165	0.1152	0.119	0.1143	0.1219	0.1138	0.1085	0.1105	0.1128	0.1188	0.101	0.1148	0.1202
541	O. glaberrima	WAB0032568	HET0613	0.1235	0.1367	0.1242	0.1323	0.126	0.1292	0.1281	0.1348	0.124	0.1264	0.1232	0.1244	0.1378	0.1238	0.1263	0.1284	0.1236	0.1258	0.1264	0.1311	0.1207	0.1246	0.1339	0.1323	0.1242	0.1224	0.1267	0.1257	0.1269	0.1267	0.1143	0.1112	0.1104	0.1181	0.1193	0.1229	0.1161	0.1255	0.1227	0.1104	0.1141	0.1181	0.1207	0.1009	0.1239	0.1213
542	O. glaberrima	WAB0032568	HET0614	0.1224	0.1333	0.1184	0.1271	0.1221	0.1221	0.1256	0.1297	0.1185	0.12	0.117	0.1175	0.1291	0.1189	0.1186	0.1207	0.1209	0.1188	0.1223	0.1245	0.116	0.1188	0.1297	0.1253	0.1215	0.1168	0.1219	0.1209	0.1218	0.1195	0.1094	0.1066	0.1065	0.1131	0.1141	0.1159	0.111	0.1182	0.1145	0.1071	0.1081	0.1094	0.1165	0.0961	0.1152	0.1145
543	O. glaberrima	WAB0032568	HET0615	0.1228	0.1278	0.1197	0.1217	0.1217	0.1274	0.1231	0.1312	0.1172	0.1194	0.117	0.1197	0.128	0.1205	0.1169	0.119	0.1223	0.1191	0.1219	0.122	0.1152	0.1161	0.1323	0.1191	0.1212	0.1199	0.1236	0.1187	0.1188	0.1184	0.1117	0.1075	0.1066	0.1134	0.1159	0.1171	0.1124	0.1189	0.1173	0.1088	0.1081	0.1099	0.1156	0.0956	0.1151	0.1145
544	O. glaberrima	WAB0032568	HET0616	0.1315	0.1395	0.1209	0.1297	0.1231	0.124	0.1333	0.1343	0.1267	0.1263	0.1231	0.1202	0.1269	0.1244	0.1233	0.1172	0.1255	0.1207	0.1282	0.1286	0.1254	0.1236	0.1297	0.1199	0.1306	0.1211	0.1233	0.125	0.1331	0.1276	0.1134	0.1123	0.1148	0.1159	0.1204	0.1197	0.1216	0.1128	0.1131	0.1166	0.1157	0.1123	0.1209	0.1031	0.1145	0.1182
545	O. glaberrima	WAB0032568	HET0617	0.1294	0.1313	0.1245	0.1305	0.1277	0.1259	0.1315	0.1288	0.1233	0.1253	0.1228	0.1251	0.1357	0.1239	0.1235	0.1272	0.1264	0.127	0.1291	0.1255	0.1225	0.123	0.1394	0.1256	0.1296	0.1262	0.1331	0.1249	0.1222	0.1257	0.1194	0.113	0.1134	0.1144	0.1202	0.1264	0.1192	0.1218	0.12	0.1138	0.1143	0.1192	0.1222	0.0976	0.1232	0.1231
546	O. glaberrima	WAB0032568	HET0618	0.1253	0.1351	0.1216	0.1276	0.1247	0.1246	0.1264	0.1308	0.1217	0.1238	0.12	0.1198	0.1329	0.1205	0.121	0.1207	0.1251	0.1198	0.1235	0.128	0.1171	0.121	0.134	0.1262	0.125	0.1193	0.1247	0.1238	0.1234	0.1215	0.1123	0.1084	0.1088	0.1141	0.1157	0.1165	0.1127	0.1216	0.1168	0.1105	0.1103	0.1098	0.1189	0.0973	0.1166	0.1144
547	O. glaberrima	WAB0032568	HET0619	0.1252	0.134	0.1216	0.1279	0.1264	0.1274	0.127	0.132	0.121	0.1241	0.1188	0.1202	0.1331	0.1203	0.1221	0.1227	0.1221	0.1248	0.1228	0.1276	0.1185	0.1183	0.132	0.1286	0.1228	0.1196	0.1226	0.1212	0.1237	0.124	0.1131	0.1113	0.1084	0.113	0.116	0.1181	0.1145	0.1235	0.1154	0.1087	0.1098	0.1135	0.1155	0.0991	0.1153	0.1204
548	O. glaberrima	WAB0032568	HET0620	0.1252	0.1298	0.1233	0.1279	0.1199	0.1281	0.1279	0.1371	0.126	0.1245	0.125	0.1247	0.1277	0.126	0.1224	0.1215	0.1227	0.1215	0.1253	0.1256	0.1248	0.1241	0.1361	0.1154	0.1242	0.1253	0.1256	0.1245	0.1265	0.1233	0.1118	0.1115	0.1098	0.1193	0.1239	0.1206	0.1184	0.1163	0.1192	0.1161	0.1144	0.1132	0.1214	0.1027	0.1175	0.1154
549	O. glaberrima	WAB0032568	HET0621	0.128	0.1322	0.1234	0.127	0.1272	0.1246	0.1317	0.1313	0.1233	0.1213	0.1202	0.1241	0.1315	0.12	0.1206	0.1271	0.1241	0.1243	0.1287	0.125	0.1234	0.1201	0.1373	0.1246	0.1241	0.1239	0.1289	0.1214	0.1227	0.1234	0.1165	0.1137	0.1116	0.112	0.121	0.1207	0.1177	0.1213	0.1183	0.1137	0.1139	0.1147	0.1169	0.0988	0.121	0.1212
550	O. glaberrima	WAB0032568	HET0622	0.1287	0.138	0.1252	0.1308	0.1285	0.1302	0.1322	0.1375	0.1303	0.1289	0.1249	0.1245	0.135	0.1273	0.1271	0.1222	0.1287	0.121	0.1289	0.1352	0.1257	0.1264	0.1352	0.1249	0.1326	0.1237	0.1278	0.1281	0.1305	0.1249	0.1156	0.1162	0.118	0.1228	0.1252	0.1175	0.1174	0.1199	0.1195	0.1164	0.1181	0.1139	0.1226	0.1048	0.1193	0.1199
551	O. glaberrima	WAB0032568	HET0623	0.122	0.132	0.1192	0.1268	0.1228	0.1247	0.1221	0.1281	0.118	0.1222	0.117	0.1165	0.1323	0.1173	0.1193	0.1199	0.1213	0.1207	0.1205	0.126	0.1146	0.1167	0.1309	0.1266	0.1219	0.117	0.1227	0.1204	0.1189	0.1214	0.1106	0.1064	0.1049	0.1094	0.1128	0.1176	0.1097	0.1208	0.1144	0.105	0.1066	0.1094	0.1159	0.0939	0.1147	0.1148
552	O. glaberrima	WAB0032568	HET0624	0.1258	0.1346	0.121	0.1267	0.1193	0.1282	0.1263	0.1374	0.1252	0.1255	0.123	0.1206	0.1265	0.1253	0.1229	0.116	0.1236	0.1195	0.1238	0.1287	0.1219	0.1222	0.1311	0.1161	0.1247	0.1208	0.1208	0.1257	0.1285	0.1242	0.1098	0.111	0.1102	0.1195	0.1212	0.115	0.1175	0.114	0.117	0.1147	0.1131	0.1082	0.1202	0.1025	0.114	0.1134
553	O. glaberrima	WAB0032568	HET0625	0.123	0.1318	0.1206	0.1276	0.1237	0.1278	0.1237	0.1324	0.1207	0.1213	0.1175	0.1212	0.1314	0.1194	0.12	0.1245	0.1209	0.124	0.1233	0.1263	0.1182	0.1174	0.132	0.1264	0.1232	0.1195	0.1241	0.1204	0.1226	0.123	0.1115	0.1117	0.1084	0.1126	0.1165	0.1193	0.1135	0.1223	0.1192	0.1103	0.1111	0.1132	0.1177	0.0979	0.1192	0.1175
554	O. glaberrima	WAB0032742	HET0628	0.1165	0.1216	0.1128	0.1131	0.1175	0.122	0.1143	0.125	0.1115	0.1129	0.1087	0.1118	0.1216	0.1111	0.1105	0.1102	0.1201	0.1167	0.1193	0.1201	0.1127	0.1121	0.1295	0.1146	0.1175	0.1161	0.1202	0.1147	0.1143	0.1156	0.1091	0.1042	0.1022	0.1084	0.1117	0.109	0.1087	0.1125	0.11	0.1035	0.1039	0.1011	0.1084	0.0934	0.1088	0.1081
555	O. glaberrima	WAB0032742	HET0629	0.1258	0.1335	0.1212	0.1282	0.1246	0.12	0.1288	0.1288	0.1233	0.1221	0.1206	0.1212	0.1308	0.1206	0.1196	0.1215	0.1249	0.1247	0.1263	0.1293	0.1232	0.1228	0.1359	0.1228	0.127	0.1247	0.1265	0.1243	0.1309	0.1268	0.1142	0.1086	0.11	0.1116	0.1177	0.1171	0.117	0.1149	0.1146	0.1124	0.1122	0.1114	0.1174	0.0976	0.1175	0.1164
556	O. glaberrima	WAB0032742	HET0630	0.1248	0.1344	0.1196	0.1282	0.1253	0.1283	0.1274	0.1321	0.1194	0.1232	0.1169	0.1181	0.1325	0.1215	0.1213	0.1237	0.1248	0.1251	0.1266	0.1276	0.1191	0.1222	0.1342	0.1301	0.1254	0.121	0.1271	0.1247	0.1237	0.1243	0.1141	0.1119	0.1103	0.1159	0.1173	0.1212	0.1158	0.1235	0.1178	0.1096	0.1108	0.1143	0.1193	0.0984	0.118	0.1218
557	O. glaberrima	WAB0032742	HET0632	0.1252	0.1341	0.1215	0.1237	0.1267	0.1305	0.1263	0.1357	0.1226	0.1238	0.1184	0.1209	0.131	0.122	0.1208	0.1197	0.1288	0.1267	0.1274	0.1312	0.1226	0.1231	0.1364	0.126	0.1291	0.1253	0.1279	0.125	0.129	0.1276	0.1166	0.1146	0.1129	0.1192	0.1202	0.1168	0.1189	0.1205	0.1194	0.1134	0.1143	0.1117	0.1189	0.1031	0.1184	0.1185
558	O. glaberrima	WAB0032742	HET0633	0.1302	0.1359	0.1255	0.1292	0.1233	0.1296	0.1326	0.1427	0.128	0.1275	0.1271	0.1241	0.1278	0.1275	0.1245	0.1271	0.1265	0.1239	0.1292	0.1292	0.13	0.1304	0.1391	0.1209	0.1277	0.1265	0.1266	0.1309	0.1315	0.1271	0.1121	0.1191	0.1147	0.1237	0.1284	0.1215	0.1217	0.1222	0.1214	0.121	0.1178	0.1146	0.1235	0.1064	0.1167	0.1191
559	O. glaberrima	WAB0032742	HET0634	0.1104	0.1197	0.1102	0.1175	0.1095	0.114	0.112	0.1211	0.1092	0.1102	0.1086	0.1102	0.1212	0.1082	0.1094	0.1163	0.1127	0.1138	0.1145	0.1186	0.1103	0.1116	0.1263	0.1149	0.1123	0.1131	0.1164	0.1142	0.1142	0.114	0.102	0.0995	0.0967	0.1043	0.1088	0.1086	0.103	0.112	0.1103	0.1007	0.1008	0.1025	0.1084	0.0879	0.1083	0.1043
560	O. glaberrima	WAB0032742	HET0635	0.1287	0.1348	0.1219	0.1296	0.1257	0.1223	0.1306	0.1285	0.1208	0.1234	0.1194	0.1219	0.1345	0.1208	0.1204	0.1256	0.1249	0.1266	0.128	0.1273	0.1228	0.1235	0.1374	0.128	0.1275	0.1248	0.1296	0.124	0.1269	0.1274	0.1162	0.112	0.1103	0.1124	0.1175	0.123	0.118	0.1207	0.1166	0.1121	0.1128	0.1163	0.1194	0.0978	0.1196	0.1213
561	O. glaberrima	WAB0032742	HET0636	0.119	0.1228	0.1133	0.1139	0.1188	0.1204	0.1196	0.1252	0.1142	0.1138	0.1113	0.1134	0.1217	0.1121	0.1112	0.1117	0.1212	0.1161	0.1223	0.1202	0.1164	0.1145	0.132	0.1143	0.1192	0.1188	0.1223	0.1156	0.1184	0.1179	0.1099	0.105	0.1042	0.1082	0.113	0.1072	0.1104	0.1095	0.1088	0.1059	0.1053	0.102	0.1083	0.094	0.1099	0.1065
562	O. glaberrima	WAB0032742	HET0637	0.1276	0.1334	0.1213	0.1267	0.1258	0.1262	0.1286	0.1315	0.118	0.1214	0.1183	0.1207	0.1297	0.1211	0.1189	0.1255	0.1265	0.1244	0.1279	0.125	0.1214	0.1219	0.1355	0.1287	0.125	0.1233	0.129	0.1232	0.1241	0.1255	0.1151	0.1131	0.1104	0.1143	0.1168	0.1214	0.1167	0.1228	0.119	0.1108	0.1116	0.1153	0.1192	0.098	0.1198	0.1208
563	O. glaberrima	WAB0032742	HET0638	0.1206	0.1318	0.1178	0.1268	0.1235	0.1274	0.124	0.1314	0.1209	0.1225	0.1161	0.1189	0.1316	0.1184	0.1206	0.1205	0.1229	0.1248	0.1224	0.1286	0.1174	0.1201	0.1318	0.1268	0.1241	0.1209	0.1234	0.1223	0.1242	0.1244	0.1131	0.1095	0.1075	0.114	0.1146	0.1181	0.1129	0.1196	0.115	0.1075	0.1104	0.1116	0.1145	0.0972	0.1157	0.1184
564	O. glaberrima	WAB0032742	HET0639	0.1263	0.1384	0.1211	0.1318	0.1221	0.1256	0.1284	0.1354	0.1228	0.1267	0.1214	0.1197	0.1317	0.1248	0.1239	0.124	0.1246	0.1244	0.1251	0.1289	0.12	0.1254	0.1303	0.1287	0.1267	0.1197	0.1239	0.1278	0.1274	0.1261	0.1109	0.1119	0.1102	0.1187	0.1185	0.1236	0.1168	0.123	0.1191	0.112	0.1118	0.1147	0.1224	0.1014	0.1173	0.1215
565	O. glaberrima	WAB0032742	HET0640	0.1261	0.1352	0.1216	0.1292	0.1258	0.1212	0.128	0.1273	0.122	0.123	0.1192	0.121	0.1325	0.1165	0.1201	0.1249	0.1247	0.1252	0.1273	0.1288	0.1213	0.1207	0.136	0.1282	0.1244	0.1232	0.1267	0.1231	0.1257	0.127	0.1151	0.109	0.1077	0.1076	0.117	0.1194	0.1147	0.1204	0.1156	0.1102	0.1113	0.1118	0.1157	0.0947	0.1185	0.1186
566	O. glaberrima	WAB0032742	HET0641	0.1289	0.1382	0.1191	0.131	0.1217	0.1201	0.1304	0.1304	0.1216	0.1245	0.121	0.1179	0.1277	0.1232	0.1214	0.1196	0.1246	0.119	0.126	0.1257	0.1213	0.125	0.1314	0.123	0.1275	0.1193	0.1239	0.1255	0.1286	0.1235	0.1101	0.1079	0.1104	0.1131	0.1173	0.1198	0.1164	0.1151	0.1118	0.1114	0.1113	0.1104	0.1195	0.0972	0.1138	0.1196
567	O. glaberrima	WAB0032742	HET0642	0.1224	0.1336	0.1179	0.1295	0.1215	0.1223	0.1282	0.1298	0.12	0.1208	0.1175	0.1191	0.1313	0.1175	0.1202	0.124	0.1192	0.1245	0.1248	0.1257	0.12	0.1216	0.1321	0.1275	0.122	0.1207	0.1247	0.1215	0.1253	0.1257	0.1119	0.1077	0.1069	0.1127	0.116	0.12	0.1144	0.1193	0.1162	0.1083	0.1099	0.1131	0.1156	0.0961	0.1177	0.1202
568	O. glaberrima	WAB0032742	HET0643	0.1278	0.1327	0.1215	0.1275	0.1214	0.1248	0.13	0.1362	0.1237	0.1228	0.1202	0.1209	0.1272	0.125	0.121	0.1236	0.1259	0.1244	0.1274	0.1265	0.1265	0.1269	0.1351	0.1213	0.1292	0.1251	0.127	0.1282	0.1307	0.1269	0.1129	0.1155	0.115	0.1212	0.1214	0.1218	0.1195	0.1176	0.1184	0.1177	0.1164	0.1141	0.1226	0.1034	0.1174	0.1187
569	O. glaberrima	WAB0038464	HET0645	0.1247	0.1333	0.1206	0.1283	0.1269	0.1322	0.1319	0.1375	0.1226	0.1249	0.1199	0.1227	0.1332	0.1228	0.1232	0.1273	0.1262	0.126	0.1287	0.1262	0.1225	0.123	0.1363	0.1293	0.1234	0.125	0.1286	0.1248	0.1232	0.1248	0.1172	0.1127	0.1106	0.1184	0.1193	0.1229	0.1182	0.1237	0.12	0.1106	0.1132	0.1175	0.1185	0.1014	0.1203	0.1259
570	O. glaberrima	WAB0038464	HET0646	0.1286	0.136	0.122	0.1302	0.1265	0.1215	0.1307	0.1274	0.1217	0.125	0.1198	0.1208	0.1335	0.1194	0.1216	0.1227	0.1249	0.125	0.1283	0.1267	0.1216	0.1213	0.1351	0.1269	0.126	0.1237	0.128	0.1238	0.1262	0.1284	0.1154	0.1077	0.1081	0.1087	0.1155	0.1198	0.117	0.1184	0.113	0.1107	0.1107	0.1132	0.1181	0.095	0.1187	0.1187
571	O. glaberrima	WAB0038464	HET0647	0.124	0.1345	0.1224	0.132	0.1253	0.1297	0.123	0.1307	0.1229	0.1265	0.1201	0.1205	0.1375	0.1226	0.123	0.1236	0.1241	0.1269	0.1231	0.131	0.1188	0.1221	0.1354	0.1299	0.1274	0.1218	0.1275	0.1245	0.123	0.1251	0.1144	0.108	0.1088	0.1136	0.117	0.1221	0.1134	0.1239	0.1175	0.1084	0.1101	0.1141	0.1184	0.0974	0.1188	0.1185
572	O. glaberrima	WAB0038464	HET0648	0.1268	0.1355	0.1198	0.1231	0.1228	0.1265	0.1276	0.135	0.1236	0.1247	0.1189	0.1172	0.1261	0.1234	0.1207	0.114	0.1264	0.12	0.1251	0.1291	0.1224	0.1224	0.1309	0.1198	0.1279	0.121	0.1212	0.1254	0.1304	0.1258	0.111	0.1112	0.1114	0.1167	0.1181	0.1136	0.117	0.114	0.1113	0.1123	0.1113	0.1067	0.1174	0.1027	0.1106	0.1147
573	O. glaberrima	WAB0038464	HET0649	0.1246	0.1318	0.1227	0.1296	0.1241	0.1254	0.1261	0.1314	0.1215	0.1229	0.1197	0.1221	0.1342	0.1238	0.1208	0.1261	0.1234	0.127	0.1246	0.1282	0.121	0.1209	0.1362	0.1275	0.127	0.1238	0.128	0.1229	0.1249	0.1264	0.1118	0.1112	0.1096	0.1132	0.1169	0.1215	0.1143	0.1214	0.1179	0.1108	0.1117	0.1155	0.1203	0.0972	0.1193	0.1179
574	O. glaberrima	WAB0038464	HET0650	0.1223	0.1313	0.1191	0.1224	0.1234	0.1248	0.1237	0.1294	0.1192	0.1187	0.1177	0.1197	0.1296	0.1184	0.1184	0.1188	0.1248	0.1233	0.1244	0.1283	0.12	0.1202	0.1354	0.1219	0.1264	0.1222	0.1264	0.1222	0.1252	0.124	0.1131	0.1083	0.1102	0.1132	0.1169	0.1134	0.1142	0.115	0.1163	0.1096	0.1102	0.1089	0.1164	0.0972	0.1162	0.1146
575	O. glaberrima	WAB0038464	HET0651	0.1224	0.1271	0.1213	0.1235	0.1222	0.1257	0.1212	0.1309	0.118	0.1192	0.1174	0.121	0.1292	0.1188	0.1175	0.126	0.124	0.1224	0.1237	0.1253	0.1193	0.1199	0.137	0.1232	0.1242	0.1232	0.1259	0.1225	0.1182	0.1204	0.1121	0.113	0.1085	0.1138	0.1183	0.1188	0.112	0.1224	0.1211	0.1111	0.1106	0.1125	0.1194	0.0973	0.1178	0.115
576	O. glaberrima	WAB0038464	HET0652	0.1234	0.1321	0.119	0.1228	0.1236	0.1278	0.1265	0.1338	0.1212	0.1217	0.1189	0.1196	0.1283	0.1187	0.1193	0.1168	0.1258	0.1215	0.1246	0.1278	0.1204	0.1205	0.1341	0.121	0.1234	0.1225	0.1248	0.1222	0.1262	0.1248	0.1132	0.1101	0.1093	0.1151	0.1179	0.112	0.1157	0.116	0.115	0.1108	0.1111	0.1074	0.1156	0.0987	0.1158	0.1132
577	O. glaberrima	WAB0038464	HET0653	0.1271	0.1347	0.1216	0.1288	0.1232	0.1229	0.1274	0.1311	0.1226	0.1244	0.1214	0.1185	0.1289	0.1226	0.1204	0.1182	0.125	0.1211	0.1231	0.1278	0.1209	0.1231	0.1334	0.1214	0.1273	0.1209	0.1235	0.1253	0.1275	0.1252	0.1111	0.1072	0.1085	0.1137	0.1163	0.1163	0.116	0.1168	0.1122	0.1113	0.1094	0.1099	0.1187	0.0982	0.1134	0.1135
578	O. glaberrima	WAB0038464	HET0654	0.1263	0.1366	0.1185	0.1298	0.1196	0.1242	0.1306	0.1356	0.1209	0.1245	0.1186	0.1166	0.1273	0.1231	0.1211	0.1225	0.1229	0.1194	0.1252	0.1242	0.12	0.1238	0.129	0.1251	0.1239	0.1174	0.122	0.1265	0.125	0.1225	0.1083	0.1108	0.1097	0.1172	0.1184	0.1218	0.1162	0.1198	0.1157	0.1111	0.1102	0.1123	0.1203	0.1012	0.1142	0.1189
579	O. glaberrima	WAB0038464	HET0655	0.1253	0.1319	0.1214	0.1287	0.1255	0.1245	0.1233	0.1271	0.1219	0.1219	0.1179	0.1206	0.1325	0.1184	0.1199	0.1211	0.1255	0.1263	0.1259	0.1306	0.1221	0.1196	0.1359	0.1255	0.1302	0.1242	0.1281	0.1221	0.1256	0.1279	0.115	0.1084	0.1097	0.1094	0.1145	0.1186	0.1139	0.1168	0.1147	0.1106	0.1128	0.1119	0.1165	0.0966	0.1179	0.1176
580	O. glaberrima	WAB0038464	HET0656	0.1278	0.1322	0.1209	0.1279	0.1229	0.1228	0.13	0.1284	0.119	0.1221	0.1188	0.1205	0.1298	0.122	0.1183	0.125	0.1248	0.1235	0.1274	0.1229	0.1206	0.1234	0.1353	0.1237	0.1261	0.1228	0.1298	0.1237	0.1225	0.1226	0.1142	0.1077	0.1089	0.1118	0.1154	0.1222	0.1161	0.1185	0.1164	0.1115	0.1101	0.1149	0.1204	0.0962	0.1189	0.1186
581	O. glaberrima	WAB0038464	HET0657	0.1215	0.129	0.1192	0.1262	0.1223	0.1268	0.1241	0.13	0.1184	0.1201	0.117	0.1202	0.1314	0.1187	0.1187	0.1231	0.1219	0.1208	0.1232	0.1258	0.1172	0.1183	0.1331	0.1258	0.1225	0.1193	0.1248	0.1207	0.12	0.1217	0.1114	0.1083	0.1062	0.1108	0.1158	0.1174	0.1109	0.1196	0.1159	0.106	0.1078	0.1102	0.114	0.0946	0.1157	0.1164
582	O. glaberrima	WAB0038464	HET0658	0.1218	0.1315	0.1191	0.1263	0.1218	0.126	0.1218	0.1293	0.1171	0.1225	0.1161	0.1182	0.1316	0.1195	0.1194	0.1218	0.1225	0.1238	0.1223	0.127	0.1158	0.1194	0.131	0.1273	0.1227	0.1196	0.1235	0.1222	0.1215	0.1236	0.112	0.1074	0.1058	0.1127	0.1145	0.1191	0.1127	0.1226	0.1164	0.1074	0.1074	0.1112	0.117	0.0961	0.1154	0.1152
583	O. glaberrima	WAB0038464	HET0659	0.1272	0.1392	0.1219	0.1302	0.1246	0.1263	0.1299	0.1354	0.1214	0.1265	0.1213	0.1197	0.131	0.125	0.1233	0.1241	0.1258	0.1233	0.1253	0.1264	0.12	0.1227	0.1311	0.1286	0.1242	0.1201	0.1232	0.1268	0.1264	0.1253	0.1103	0.1093	0.1094	0.1147	0.1156	0.1205	0.1158	0.1233	0.1167	0.1101	0.1096	0.1121	0.1209	0.1003	0.1162	0.1198
584	Lowland O. sativa	WAB0004896	HET0662	0.5943	0.5803	0.5925	0.5956	0.6002	0.5947	0.587	0.5683	0.5805	0.5866	0.5741	0.5884	0.591	0.5927	0.588	0.6083	0.5994	0.6171	0.5988	0.5919	0.593	0.5896	0.5799	0.6213	0.6038	0.5942	0.6033	0.5922	0.5971	0.6048	0.6007	0.6088	0.6043	0.5897	0.5766	0.605	0.594	0.6071	0.5971	0.5953	0.6	0.6087	0.598	0.5802	0.6089	0.6238
585	Lowland O. sativa	WAB0004896	HET0663	0.6745	0.6584	0.6722	0.6755	0.6812	0.6741	0.6664	0.6452	0.6592	0.6655	0.6523	0.6676	0.6688	0.6725	0.6676	0.6901	0.68	0.6994	0.6798	0.6709	0.673	0.6695	0.6577	0.7043	0.6851	0.6748	0.6844	0.672	0.6763	0.6855	0.6835	0.6919	0.6881	0.6712	0.6563	0.6873	0.6754	0.688	0.6791	0.6778	0.6834	0.6923	0.6811	0.6644	0.6929	0.7025
586	Lowland O. sativa	WAB0004896	HET0664	0.6436	0.6335	0.6412	0.6443	0.6498	0.6435	0.6358	0.6163	0.629	0.6348	0.6223	0.6363	0.639	0.6416	0.6369	0.6588	0.6494	0.6679	0.6491	0.6414	0.6428	0.6396	0.6276	0.6734	0.6543	0.6444	0.6538	0.6417	0.6462	0.6541	0.6529	0.661	0.6575	0.6421	0.6266	0.6567	0.6456	0.6581	0.649	0.6477	0.6529	0.6616	0.6508	0.6341	0.662	0.6728
587	Lowland O. sativa	WAB0004896	HET0665	0.7054	0.6886	0.7032	0.7067	0.712	0.7055	0.6975	0.6761	0.6896	0.6957	0.6827	0.6982	0.6972	0.7036	0.6989	0.723	0.712	0.7324	0.7123	0.702	0.7049	0.7019	0.6871	0.7374	0.7174	0.7063	0.7166	0.7041	0.7081	0.7178	0.7136	0.7235	0.7186	0.7016	0.6858	0.718	0.7055	0.7163	0.7098	0.7078	0.714	0.7232	0.711	0.6951	0.7238	0.7358
588	Lowland O. sativa	WAB0004896	HET0666	0.6714	0.6556	0.6689	0.672	0.6771	0.67	0.6633	0.6415	0.6556	0.6619	0.649	0.6645	0.6631	0.6691	0.6643	0.6876	0.6773	0.6971	0.6772	0.6678	0.6705	0.667	0.6537	0.7025	0.6827	0.672	0.6822	0.6695	0.6739	0.683	0.6809	0.6905	0.6858	0.6697	0.6538	0.6853	0.6738	0.6842	0.6774	0.6757	0.6814	0.6902	0.6792	0.6618	0.6905	0.7009
589	Lowland O. sativa	WAB0004896	HET0667	0.6587	0.6501	0.6566	0.6605	0.6652	0.6596	0.6505	0.6329	0.6435	0.6504	0.637	0.6521	0.6515	0.6571	0.6522	0.675	0.6651	0.6843	0.6648	0.6561	0.6584	0.6552	0.641	0.6896	0.6702	0.6596	0.6695	0.6578	0.662	0.6705	0.6684	0.6772	0.6729	0.6567	0.6409	0.6728	0.6608	0.6709	0.6643	0.6631	0.6682	0.6775	0.6664	0.6489	0.6779	0.6885
590	Lowland O. sativa	WAB0004896	HET0668	0.6286	0.615	0.6263	0.6296	0.6345	0.6279	0.6208	0.6014	0.6136	0.62	0.6074	0.6219	0.624	0.6264	0.6218	0.643	0.6337	0.6521	0.6337	0.6254	0.6272	0.6242	0.6132	0.6574	0.6388	0.6289	0.6381	0.6261	0.6302	0.6387	0.636	0.6445	0.6406	0.6251	0.6104	0.6401	0.6286	0.6422	0.6321	0.6307	0.6357	0.6448	0.6339	0.6162	0.6448	0.6585
591	Lowland O. sativa	WAB0004896	HET0669	0.676	0.6628	0.6741	0.6782	0.6823	0.6759	0.6677	0.6482	0.6612	0.6669	0.6548	0.6694	0.6681	0.6747	0.6696	0.6918	0.681	0.7011	0.6808	0.6724	0.6752	0.6716	0.6579	0.7056	0.687	0.6767	0.6857	0.674	0.6779	0.6869	0.6834	0.6929	0.6882	0.6725	0.6566	0.6874	0.6763	0.6861	0.6801	0.6786	0.6841	0.6931	0.6814	0.665	0.6939	0.7082
592	Lowland O. sativa	WAB0004896	HET0670	0.6613	0.6465	0.6584	0.6624	0.6674	0.6606	0.6538	0.6339	0.6459	0.6516	0.639	0.6541	0.6534	0.6588	0.6542	0.6767	0.6667	0.6863	0.667	0.6573	0.6606	0.6568	0.644	0.6909	0.6723	0.662	0.6721	0.6589	0.664	0.6722	0.6699	0.6789	0.6743	0.6583	0.6431	0.6735	0.6628	0.6719	0.6658	0.6645	0.6701	0.6788	0.6673	0.6506	0.679	0.6909
593	Lowland O. sativa	WAB0004896	HET0671	0.679	0.6627	0.6763	0.68	0.6853	0.6788	0.6711	0.6501	0.6636	0.6697	0.6567	0.6718	0.6706	0.6769	0.6723	0.6977	0.6879	0.7073	0.6877	0.6784	0.6809	0.6775	0.6636	0.7123	0.6927	0.6826	0.6926	0.6799	0.6845	0.6935	0.691	0.7	0.6953	0.6792	0.6635	0.6949	0.6835	0.693	0.6865	0.6851	0.6909	0.6997	0.688	0.6725	0.7	0.7134
594	Lowland O. sativa	WAB0004896	HET0672	0.6499	0.6369	0.6475	0.6509	0.6563	0.6495	0.6423	0.6223	0.6347	0.6413	0.6284	0.6433	0.6439	0.6481	0.6432	0.6646	0.6552	0.6742	0.655	0.6467	0.6488	0.6454	0.6328	0.6793	0.6601	0.6501	0.6596	0.6476	0.6524	0.661	0.6596	0.6685	0.6637	0.6481	0.6331	0.6632	0.6523	0.6641	0.6555	0.6542	0.6597	0.6684	0.6571	0.6396	0.6687	0.6797
595	Lowland O. sativa	WAB0004896	HET0673	0.6264	0.6177	0.6236	0.6276	0.6325	0.626	0.6188	0.6018	0.6113	0.6176	0.6049	0.619	0.6195	0.6244	0.6198	0.6406	0.6316	0.6499	0.6315	0.6228	0.6254	0.6222	0.6093	0.6552	0.6367	0.6264	0.6357	0.6242	0.6288	0.6367	0.6335	0.6424	0.6384	0.6229	0.6078	0.6372	0.6266	0.6376	0.6294	0.6287	0.6337	0.6424	0.6318	0.615	0.6426	0.6554
596	Lowland O. sativa	WAB0004896	HET0674	0.6651	0.6485	0.6636	0.6663	0.6719	0.6642	0.6574	0.6367	0.6499	0.6568	0.6436	0.6596	0.6588	0.6638	0.6584	0.6815	0.6713	0.6905	0.6713	0.662	0.6639	0.661	0.6479	0.6949	0.6767	0.6661	0.6758	0.6636	0.6676	0.6764	0.6746	0.6835	0.6795	0.6633	0.648	0.6785	0.667	0.6787	0.6711	0.6691	0.6747	0.6837	0.6722	0.6552	0.684	0.6984
597	Lowland O. sativa	WAB0004896	HET0675	0.6521	0.6374	0.649	0.6532	0.6573	0.6516	0.6441	0.6253	0.6362	0.6421	0.6294	0.6448	0.6438	0.6496	0.645	0.667	0.6576	0.6763	0.6576	0.6484	0.6509	0.6479	0.6348	0.6818	0.6622	0.6524	0.6629	0.6501	0.6541	0.6631	0.6603	0.6699	0.6653	0.6495	0.6345	0.6643	0.6535	0.6629	0.6568	0.6554	0.6605	0.6692	0.6584	0.6414	0.6697	0.6799
598	Lowland O. sativa	WAB0004896	HET0676	0.6475	0.6335	0.6452	0.6482	0.6544	0.6479	0.6398	0.6209	0.6321	0.6383	0.6257	0.6416	0.6401	0.6455	0.6412	0.6638	0.6548	0.6732	0.6542	0.6455	0.6473	0.6439	0.6313	0.6781	0.6597	0.6494	0.6586	0.6465	0.6513	0.6599	0.6572	0.6658	0.6617	0.6453	0.6303	0.6605	0.6494	0.6592	0.6533	0.6515	0.6566	0.665	0.6536	0.6384	0.6658	0.6767
599	Lowland O. sativa	WAB0008243	HET0679	0.5927	0.5821	0.5883	0.5835	0.5897	0.5909	0.5878	0.5756	0.5745	0.5775	0.5707	0.5892	0.5814	0.5902	0.5808	0.606	0.5968	0.605	0.5989	0.5842	0.5919	0.5886	0.5762	0.6129	0.5976	0.591	0.6001	0.5876	0.596	0.597	0.6014	0.6113	0.606	0.5971	0.5816	0.6019	0.5966	0.5988	0.6002	0.5957	0.6028	0.6062	0.5968	0.5822	0.6071	0.6185
600	Lowland O. sativa	WAB0008243	HET0680	0.658	0.646	0.6532	0.6507	0.6558	0.6547	0.6521	0.6324	0.6391	0.643	0.6345	0.6523	0.6435	0.6562	0.6467	0.6759	0.6641	0.6763	0.6655	0.6513	0.6596	0.6564	0.6389	0.6849	0.6669	0.658	0.6678	0.6546	0.6634	0.665	0.6673	0.6791	0.6741	0.6625	0.6438	0.6695	0.6625	0.6651	0.6663	0.6616	0.6703	0.6738	0.6631	0.6498	0.6753	0.688
601	Lowland O. sativa	WAB0008243	HET0681	0.6621	0.6418	0.6575	0.6526	0.6589	0.6596	0.6574	0.6374	0.6433	0.6477	0.6378	0.6587	0.649	0.6602	0.6492	0.6774	0.669	0.677	0.6703	0.6552	0.6631	0.6603	0.6445	0.6847	0.6703	0.6626	0.671	0.6587	0.6688	0.668	0.6729	0.6835	0.6782	0.6696	0.6515	0.6729	0.6681	0.6686	0.6714	0.6672	0.6746	0.6777	0.6679	0.6552	0.6785	0.6887
602	Lowland O. sativa	WAB0008243	HET0682	0.6617	0.6486	0.6583	0.6527	0.6591	0.6587	0.6567	0.6372	0.6428	0.6468	0.6388	0.6579	0.6479	0.6602	0.6495	0.6765	0.6666	0.6757	0.6677	0.6537	0.6614	0.6577	0.6411	0.6843	0.6686	0.6608	0.669	0.6564	0.6666	0.6673	0.6691	0.6797	0.6738	0.6645	0.6475	0.6699	0.6632	0.6639	0.6681	0.6626	0.6708	0.6739	0.6644	0.6518	0.6758	0.6879
603	Lowland O. sativa	WAB0008243	HET0683	0.6018	0.5918	0.5973	0.5928	0.5991	0.6	0.5962	0.5824	0.5842	0.5866	0.5793	0.5977	0.5886	0.5992	0.59	0.6149	0.6064	0.6147	0.6078	0.5947	0.6013	0.5979	0.5852	0.6228	0.6083	0.601	0.6091	0.5967	0.6065	0.6069	0.6096	0.6202	0.6153	0.6057	0.5902	0.6092	0.6049	0.605	0.6089	0.6044	0.612	0.614	0.605	0.591	0.6155	0.6277
604	Lowland O. sativa	WAB0008243	HET0684	0.641	0.6212	0.6371	0.6317	0.6367	0.6374	0.6368	0.6165	0.6222	0.6271	0.6185	0.6375	0.6281	0.6399	0.6278	0.6536	0.6437	0.6519	0.6455	0.6298	0.6386	0.6359	0.619	0.6595	0.6451	0.638	0.6464	0.6346	0.6437	0.6428	0.6467	0.6578	0.6529	0.6441	0.6274	0.6488	0.6427	0.6432	0.6465	0.6419	0.6492	0.6524	0.643	0.6293	0.6532	0.6668
605	Lowland O. sativa	WAB0008243	HET0685	0.6542	0.6366	0.6509	0.6454	0.6518	0.6513	0.6492	0.6309	0.6358	0.6392	0.6317	0.6516	0.6418	0.6527	0.6419	0.6674	0.6572	0.6665	0.6581	0.6445	0.6516	0.6477	0.6362	0.6732	0.6584	0.6515	0.6609	0.6476	0.6567	0.6574	0.6587	0.6692	0.6637	0.6543	0.6379	0.659	0.6531	0.6555	0.6582	0.6529	0.6606	0.664	0.6545	0.638	0.6658	0.6836
606	Lowland O. sativa	WAB0008243	HET0686	0.6711	0.6504	0.6662	0.6618	0.6683	0.6678	0.6663	0.6449	0.6521	0.6561	0.6481	0.6667	0.6594	0.6695	0.659	0.6863	0.6764	0.6853	0.678	0.6639	0.6716	0.668	0.6539	0.6944	0.6779	0.6706	0.6797	0.6672	0.6767	0.6769	0.6794	0.6903	0.6843	0.6761	0.6587	0.6801	0.6743	0.6777	0.6775	0.6734	0.6811	0.6846	0.6751	0.6626	0.6859	0.6978
607	Lowland O. sativa	WAB0008243	HET0687	0.6369	0.6269	0.6334	0.6279	0.6353	0.6353	0.6318	0.6169	0.619	0.6215	0.614	0.6336	0.6261	0.6348	0.6245	0.6507	0.6419	0.6509	0.6434	0.6299	0.6368	0.6326	0.6199	0.6586	0.644	0.6371	0.6444	0.6315	0.6422	0.6423	0.6462	0.6564	0.6509	0.6411	0.625	0.6456	0.6406	0.643	0.6448	0.6405	0.648	0.6505	0.6402	0.6269	0.6519	0.662
608	Lowland O. sativa	WAB0008243	HET0688	0.6837	0.6629	0.6795	0.6743	0.6804	0.6808	0.6781	0.6564	0.6641	0.668	0.6599	0.6798	0.6695	0.6817	0.6707	0.7005	0.6903	0.6993	0.6916	0.6762	0.6849	0.6809	0.6655	0.7079	0.6916	0.6845	0.6938	0.6797	0.6899	0.6906	0.6931	0.7039	0.698	0.6877	0.6709	0.6933	0.6873	0.6879	0.6918	0.6867	0.6944	0.6987	0.6883	0.6751	0.6997	0.7126
609	Lowland O. sativa	WAB0008243	HET0689	0.6784	0.6591	0.6739	0.6692	0.6757	0.6752	0.6728	0.6517	0.66	0.6623	0.6542	0.6747	0.664	0.6763	0.6652	0.6937	0.6844	0.6934	0.6854	0.6711	0.6795	0.6754	0.6595	0.7013	0.6867	0.6788	0.6872	0.6742	0.6848	0.6846	0.6882	0.6987	0.6932	0.6835	0.666	0.6873	0.6822	0.6826	0.6861	0.6822	0.6901	0.6922	0.6827	0.67	0.6939	0.7053
610	Lowland O. sativa	WAB0008243	HET0690	0.6465	0.6296	0.6428	0.637	0.6435	0.644	0.6419	0.6231	0.6275	0.6325	0.6238	0.6432	0.6334	0.6446	0.6346	0.6614	0.6508	0.6602	0.6527	0.6374	0.6461	0.6435	0.6276	0.6682	0.6524	0.6454	0.6539	0.6417	0.6509	0.6507	0.654	0.665	0.6597	0.6507	0.6333	0.6549	0.6493	0.6499	0.6539	0.6479	0.6562	0.6594	0.6499	0.6364	0.6606	0.6739
611	Lowland O. sativa	WAB0008243	HET0691	0.634	0.6136	0.6303	0.626	0.631	0.6301	0.6293	0.608	0.6157	0.6191	0.6116	0.6309	0.6206	0.6329	0.6208	0.6505	0.6413	0.6499	0.6427	0.6296	0.6367	0.6325	0.6175	0.6569	0.6443	0.6364	0.6441	0.6318	0.6423	0.6422	0.6432	0.6536	0.6481	0.6385	0.6221	0.6452	0.6384	0.6371	0.642	0.6374	0.6444	0.6479	0.6381	0.6264	0.6491	0.6678
612	Lowland O. sativa	WAB0008243	HET0692	0.6971	0.6741	0.6924	0.6867	0.6939	0.6943	0.6919	0.6703	0.6765	0.6801	0.6719	0.693	0.6808	0.6943	0.6829	0.7124	0.7026	0.7115	0.7042	0.688	0.6978	0.6926	0.6772	0.72	0.7041	0.6967	0.706	0.691	0.7015	0.7023	0.7072	0.7185	0.7123	0.702	0.6849	0.7063	0.7014	0.7004	0.7055	0.7004	0.7083	0.7123	0.7012	0.6889	0.7131	0.7271
613	Lowland O. sativa	WAB0008243	HET0693	0.5964	0.5831	0.5908	0.5872	0.5909	0.5921	0.5923	0.5782	0.5776	0.5814	0.574	0.5907	0.5808	0.5946	0.5832	0.6088	0.6007	0.6073	0.6031	0.5873	0.5964	0.5929	0.5805	0.6154	0.6016	0.5941	0.6036	0.5924	0.6008	0.5998	0.603	0.6136	0.6091	0.6008	0.5848	0.6047	0.6	0.5973	0.6019	0.5989	0.6048	0.6083	0.6007	0.5871	0.6084	0.6216
614	Lowland O. sativa	WAB0008954	HET0696	0.6648	0.6509	0.6626	0.6551	0.6664	0.6629	0.6584	0.6376	0.6472	0.6474	0.6423	0.661	0.6535	0.6615	0.6537	0.68	0.6721	0.6812	0.6727	0.6626	0.6665	0.6613	0.6477	0.6885	0.6745	0.6663	0.6747	0.6596	0.6725	0.6728	0.6756	0.6842	0.6771	0.667	0.6518	0.6756	0.6688	0.6695	0.6728	0.6661	0.6753	0.679	0.6687	0.6548	0.6826	0.6917
615	Lowland O. sativa	WAB0008954	HET0697	0.6686	0.6507	0.6678	0.6601	0.6699	0.6688	0.6626	0.6436	0.6514	0.6544	0.6476	0.6657	0.6595	0.6679	0.6596	0.6869	0.6776	0.6878	0.6773	0.6676	0.6703	0.6673	0.6493	0.6947	0.6785	0.6703	0.6787	0.6659	0.6787	0.6788	0.6806	0.6902	0.6826	0.6745	0.6575	0.684	0.6745	0.6778	0.6809	0.6713	0.6804	0.6858	0.6754	0.6614	0.6886	0.698
616	Lowland O. sativa	WAB0008954	HET0698	0.6277	0.6131	0.6253	0.6186	0.6277	0.6277	0.6227	0.609	0.6101	0.6128	0.6057	0.6238	0.6164	0.6276	0.6174	0.6418	0.6344	0.6419	0.6344	0.6237	0.6281	0.6257	0.6075	0.6502	0.6339	0.6266	0.6353	0.6236	0.6338	0.6337	0.6364	0.6472	0.6396	0.6337	0.6164	0.6385	0.6321	0.6338	0.637	0.6292	0.6379	0.6409	0.6323	0.6192	0.6447	0.6537
617	Lowland O. sativa	WAB0008954	HET0699	0.7011	0.6851	0.7006	0.6924	0.7029	0.7031	0.695	0.6779	0.6841	0.6867	0.6794	0.6978	0.6915	0.7012	0.6918	0.7198	0.7102	0.7198	0.71	0.7003	0.7022	0.7007	0.6816	0.7284	0.7114	0.702	0.7111	0.6989	0.7091	0.7095	0.7126	0.7246	0.7158	0.7084	0.6908	0.7156	0.7069	0.7112	0.7146	0.7036	0.7137	0.7184	0.7089	0.6957	0.7216	0.7312
618	Lowland O. sativa	WAB0008954	HET0700	0.6706	0.6564	0.6678	0.6609	0.6707	0.67	0.6638	0.6443	0.6523	0.6538	0.6477	0.6661	0.6592	0.6676	0.6593	0.6842	0.6761	0.6855	0.6767	0.6665	0.6709	0.6664	0.6504	0.6939	0.6783	0.6697	0.6792	0.6641	0.676	0.6769	0.6808	0.6904	0.6826	0.6737	0.6576	0.6814	0.674	0.6766	0.6788	0.6711	0.6805	0.6851	0.6744	0.6614	0.6886	0.6968
619	Lowland O. sativa	WAB0008954	HET0701	0.6552	0.6363	0.6543	0.6446	0.6575	0.6559	0.6487	0.6307	0.6392	0.6389	0.6341	0.6531	0.6461	0.6536	0.6444	0.6686	0.6625	0.6703	0.6623	0.6534	0.6556	0.65	0.6371	0.677	0.6635	0.6561	0.664	0.6491	0.6615	0.6625	0.6626	0.6726	0.6645	0.6562	0.6403	0.6611	0.6559	0.6593	0.6606	0.6536	0.6626	0.6647	0.6549	0.6432	0.6693	0.684
620	Lowland O. sativa	WAB0008954	HET0702	0.6609	0.6541	0.6593	0.6512	0.6621	0.6616	0.6552	0.6432	0.6436	0.6458	0.6396	0.6566	0.6502	0.6593	0.6508	0.6775	0.6694	0.6788	0.6692	0.6598	0.6628	0.6594	0.6414	0.6876	0.6701	0.6624	0.6706	0.6581	0.6694	0.6701	0.6727	0.6832	0.675	0.6671	0.6499	0.6741	0.6665	0.6698	0.6719	0.6638	0.6728	0.6772	0.6673	0.6549	0.6807	0.6885
621	Lowland O. sativa	WAB0008954	HET0703	0.6787	0.6604	0.6768	0.6687	0.6797	0.6793	0.6727	0.6555	0.6626	0.6641	0.6565	0.6744	0.6656	0.6793	0.6685	0.6894	0.6844	0.6914	0.6842	0.6747	0.6787	0.6743	0.6554	0.6999	0.6859	0.6768	0.6842	0.6731	0.6857	0.6835	0.6869	0.6981	0.6908	0.6832	0.6658	0.688	0.682	0.6819	0.6856	0.6796	0.6887	0.69	0.6815	0.6708	0.6939	0.7092
622	Lowland O. sativa	WAB0008954	HET0704	0.6353	0.6234	0.6324	0.6248	0.6352	0.6348	0.6292	0.6161	0.6171	0.618	0.6129	0.6315	0.6232	0.6328	0.6232	0.6492	0.6413	0.6488	0.6424	0.6304	0.6353	0.6312	0.6159	0.6572	0.6417	0.6345	0.644	0.6291	0.6401	0.6408	0.6451	0.6554	0.6467	0.6391	0.6237	0.6465	0.6392	0.6416	0.6444	0.6363	0.6449	0.6491	0.6389	0.6252	0.6525	0.6603
623	Lowland O. sativa	WAB0008954	HET0705	0.6557	0.6427	0.6537	0.6469	0.6559	0.6557	0.6493	0.631	0.6378	0.6403	0.6336	0.6511	0.6458	0.6539	0.6455	0.6716	0.6634	0.6727	0.6639	0.6538	0.6573	0.6543	0.6375	0.6813	0.665	0.6563	0.6655	0.6527	0.6634	0.6644	0.6651	0.6758	0.6679	0.66	0.643	0.6679	0.6597	0.6633	0.6643	0.6567	0.6653	0.6702	0.6604	0.6475	0.6736	0.6835
624	Lowland O. sativa	WAB0008954	HET0706	0.6593	0.6413	0.6586	0.6488	0.6613	0.6612	0.6524	0.6361	0.6438	0.6432	0.6378	0.6571	0.6493	0.6587	0.649	0.6749	0.6679	0.6759	0.6673	0.6591	0.6611	0.6556	0.6408	0.6831	0.669	0.6607	0.6686	0.6553	0.6671	0.6673	0.6696	0.6808	0.6722	0.6643	0.6485	0.6689	0.6627	0.6667	0.6699	0.661	0.6701	0.6724	0.6633	0.6524	0.6771	0.6879
625	Lowland O. sativa	WAB0008954	HET0707	0.6851	0.6647	0.6834	0.6744	0.6849	0.6839	0.6794	0.6588	0.6658	0.6678	0.6629	0.6819	0.6744	0.6832	0.6725	0.701	0.6918	0.7002	0.6928	0.6805	0.6854	0.681	0.6652	0.7082	0.6925	0.6854	0.6945	0.6789	0.6903	0.6916	0.695	0.7058	0.6968	0.6882	0.6724	0.6962	0.6887	0.6921	0.6946	0.6862	0.6947	0.6999	0.6891	0.6751	0.7034	0.7125
626	Lowland O. sativa	WAB0008954	HET0708	0.6783	0.6665	0.6769	0.6687	0.6796	0.6806	0.6721	0.6592	0.661	0.6634	0.6563	0.6749	0.6676	0.6778	0.6687	0.6965	0.6873	0.6962	0.6876	0.6773	0.6801	0.6777	0.6598	0.7049	0.6877	0.679	0.6887	0.6757	0.6861	0.6857	0.6891	0.7015	0.6922	0.6856	0.668	0.6905	0.6838	0.6878	0.6905	0.6805	0.6898	0.6946	0.6846	0.6724	0.6982	0.7085
627	Lowland O. sativa	WAB0008954	HET0709	0.6499	0.6342	0.648	0.6388	0.6499	0.6508	0.644	0.6323	0.6314	0.6338	0.6284	0.6467	0.6394	0.6483	0.6382	0.6665	0.6575	0.6653	0.6577	0.6455	0.6505	0.6468	0.6314	0.6731	0.6568	0.6504	0.6595	0.6451	0.655	0.6559	0.659	0.6708	0.662	0.6548	0.6384	0.6608	0.6537	0.6587	0.6606	0.651	0.659	0.6642	0.6541	0.6402	0.6676	0.6773
628	Lowland O. sativa	WAB0008954	HET0710	0.6452	0.6352	0.6437	0.6359	0.6466	0.6465	0.639	0.624	0.6288	0.63	0.6239	0.6419	0.6344	0.6436	0.6346	0.6594	0.6529	0.6607	0.6525	0.6432	0.6464	0.642	0.6256	0.6685	0.6545	0.6459	0.6536	0.6406	0.6531	0.6533	0.6552	0.6644	0.6575	0.6486	0.6324	0.6549	0.6486	0.6506	0.6538	0.6463	0.6543	0.6577	0.6483	0.6367	0.6617	0.6736
629	Lowland O. sativa	WAB0009756	HET0713	0.6475	0.6316	0.6476	0.6416	0.6541	0.6479	0.644	0.6211	0.6337	0.6379	0.6296	0.6474	0.6453	0.6471	0.6418	0.6676	0.6543	0.6704	0.6545	0.6425	0.6469	0.6468	0.634	0.6783	0.6552	0.6503	0.6586	0.6446	0.6526	0.6583	0.6587	0.6692	0.6631	0.6522	0.6353	0.6612	0.6507	0.6657	0.6579	0.6497	0.6602	0.6654	0.6556	0.6401	0.6677	0.6792
630	Lowland O. sativa	WAB0009756	HET0714	0.6316	0.6192	0.6314	0.6259	0.6373	0.6318	0.6279	0.6065	0.6171	0.621	0.6125	0.6299	0.6245	0.6304	0.6255	0.6499	0.6373	0.6525	0.6379	0.6243	0.6306	0.6299	0.6149	0.6603	0.6379	0.633	0.6415	0.6268	0.6367	0.6413	0.6413	0.6518	0.6456	0.6345	0.6181	0.6443	0.634	0.6429	0.6409	0.6331	0.6424	0.6477	0.638	0.6229	0.6505	0.66
631	Lowland O. sativa	WAB0009756	HET0715	0.6643	0.6493	0.664	0.659	0.6701	0.6637	0.6606	0.6361	0.649	0.6543	0.6456	0.663	0.6574	0.6633	0.6581	0.6833	0.6697	0.6866	0.6698	0.6563	0.6626	0.6629	0.646	0.6946	0.6705	0.6653	0.6738	0.6599	0.6674	0.6741	0.6732	0.6843	0.6783	0.6666	0.6492	0.6775	0.666	0.6764	0.6736	0.665	0.6749	0.6813	0.6714	0.6546	0.6831	0.6942
632	Lowland O. sativa	WAB0009756	HET0716	0.7027	0.6917	0.7027	0.6971	0.7086	0.7026	0.6989	0.6741	0.6877	0.6924	0.6833	0.7013	0.696	0.7017	0.697	0.7223	0.708	0.7254	0.7083	0.6938	0.7003	0.7007	0.6835	0.7337	0.7089	0.7033	0.7121	0.6975	0.7058	0.7122	0.7114	0.7226	0.7158	0.7039	0.6858	0.7145	0.7035	0.7143	0.7116	0.7028	0.7132	0.7192	0.7087	0.6937	0.7217	0.7329
633	Lowland O. sativa	WAB0009756	HET0717	0.6295	0.6181	0.6298	0.6242	0.6358	0.6294	0.6263	0.6031	0.616	0.6205	0.6121	0.6285	0.6271	0.629	0.6239	0.6486	0.6349	0.651	0.6353	0.6228	0.6281	0.628	0.6145	0.6583	0.6357	0.6311	0.6393	0.6255	0.633	0.6392	0.638	0.648	0.6424	0.6322	0.6154	0.6408	0.6307	0.6447	0.6383	0.6298	0.6394	0.6455	0.6359	0.6191	0.6479	0.6587
634	Lowland O. sativa	WAB0009756	HET0718	0.6334	0.6217	0.6335	0.628	0.6392	0.6343	0.6297	0.6076	0.6197	0.624	0.6155	0.6326	0.6298	0.6326	0.6283	0.6525	0.6403	0.6559	0.6402	0.6275	0.6322	0.6324	0.6188	0.6629	0.6406	0.6358	0.644	0.63	0.6377	0.6433	0.6438	0.6538	0.6481	0.6372	0.621	0.6461	0.6363	0.6486	0.6433	0.6348	0.6453	0.6504	0.6407	0.6252	0.6525	0.6627
635	Lowland O. sativa	WAB0009756	HET0719	0.6319	0.6177	0.6309	0.6265	0.637	0.6312	0.6292	0.6057	0.6173	0.623	0.6132	0.6302	0.6252	0.6311	0.6261	0.6499	0.6373	0.6528	0.6382	0.6236	0.63	0.6314	0.6148	0.6608	0.6379	0.6325	0.6409	0.6277	0.6355	0.641	0.639	0.6497	0.6439	0.634	0.6162	0.6432	0.6327	0.6423	0.6393	0.6315	0.6409	0.6468	0.6373	0.6227	0.6484	0.661
636	Lowland O. sativa	WAB0009756	HET0720	0.6577	0.645	0.6572	0.6526	0.6634	0.6567	0.6538	0.63	0.6427	0.6478	0.6389	0.6559	0.6529	0.6566	0.652	0.6759	0.6627	0.6788	0.6633	0.6496	0.6556	0.6557	0.641	0.6869	0.6637	0.6588	0.6667	0.653	0.6608	0.6666	0.6661	0.6761	0.6701	0.6597	0.6423	0.6694	0.6583	0.6707	0.6654	0.6574	0.6672	0.6736	0.6639	0.6491	0.6757	0.6897
637	Lowland O. sativa	WAB0009756	HET0721	0.658	0.6418	0.6577	0.6518	0.664	0.658	0.6546	0.6309	0.6435	0.6482	0.6395	0.6573	0.653	0.657	0.6518	0.677	0.6638	0.6795	0.6641	0.6505	0.6564	0.6566	0.6426	0.6878	0.6645	0.6597	0.6683	0.6532	0.6619	0.6674	0.6682	0.6786	0.6722	0.6613	0.6441	0.6701	0.6603	0.6721	0.6678	0.6591	0.6689	0.675	0.6645	0.6496	0.6774	0.6888
638	Lowland O. sativa	WAB0009756	HET0722	0.6752	0.6587	0.6749	0.6696	0.6811	0.6738	0.672	0.6474	0.6602	0.6653	0.6564	0.6743	0.6675	0.6747	0.669	0.6962	0.6823	0.6983	0.6833	0.6682	0.6747	0.6751	0.6598	0.7065	0.6823	0.6778	0.6866	0.6722	0.6799	0.6865	0.6853	0.6965	0.6899	0.6789	0.6608	0.6889	0.6776	0.6879	0.6859	0.6772	0.6866	0.6932	0.683	0.6668	0.6958	0.704
639	Lowland O. sativa	WAB0009756	HET0723	0.7049	0.6913	0.7044	0.6993	0.7108	0.7044	0.7014	0.6759	0.6893	0.6937	0.6851	0.7025	0.6973	0.7032	0.6986	0.7258	0.712	0.7287	0.7125	0.6977	0.7042	0.7043	0.6873	0.7372	0.7129	0.7071	0.7168	0.7015	0.7102	0.7168	0.7161	0.727	0.72	0.7083	0.69	0.719	0.7076	0.718	0.715	0.7063	0.7174	0.7236	0.7132	0.6984	0.7265	0.7383
640	Lowland O. sativa	WAB0009756	HET0724	0.6478	0.634	0.6473	0.6423	0.6532	0.6475	0.6446	0.6207	0.6327	0.6375	0.6288	0.6462	0.6412	0.6459	0.6423	0.6688	0.6557	0.672	0.6562	0.6422	0.6485	0.6483	0.6339	0.6795	0.6562	0.6511	0.6598	0.646	0.6537	0.6599	0.6588	0.669	0.663	0.6515	0.6349	0.6617	0.6509	0.6612	0.6583	0.6496	0.6596	0.666	0.6565	0.6397	0.6683	0.6778
641	Lowland O. sativa	WAB0009756	HET0725	0.6793	0.6636	0.6784	0.6732	0.6848	0.6789	0.6754	0.6515	0.664	0.6689	0.659	0.6774	0.6719	0.6771	0.6729	0.6992	0.6857	0.7023	0.6862	0.6723	0.6777	0.6779	0.6617	0.7102	0.687	0.681	0.6901	0.6752	0.6841	0.69	0.6907	0.7011	0.695	0.6833	0.6656	0.6935	0.6828	0.6931	0.6902	0.6816	0.6922	0.6978	0.6874	0.6715	0.7	0.7106
642	Lowland O. sativa	WAB0009756	HET0726	0.6585	0.6468	0.6574	0.6514	0.6627	0.6565	0.6551	0.6359	0.6413	0.6466	0.6383	0.6564	0.6497	0.656	0.6503	0.6777	0.664	0.6795	0.6657	0.6489	0.6573	0.6566	0.6413	0.6871	0.6644	0.6596	0.6691	0.6535	0.6623	0.6676	0.6683	0.6791	0.6728	0.661	0.6441	0.6713	0.6609	0.6695	0.6682	0.6603	0.6689	0.6756	0.6649	0.6493	0.6781	0.6804
643	Lowland O. sativa	WAB0009756	HET0727	0.6693	0.6546	0.6687	0.6706	0.6756	0.6717	0.6621	0.6428	0.6562	0.6606	0.6502	0.6668	0.6622	0.6696	0.6631	0.6898	0.678	0.6959	0.6777	0.6675	0.6679	0.6671	0.6527	0.7026	0.6811	0.6726	0.6798	0.6696	0.6722	0.6808	0.6812	0.6923	0.6853	0.6726	0.6558	0.6861	0.6729	0.6844	0.6799	0.6734	0.6805	0.691	0.6785	0.6624	0.6905	0.7002
644	Lowland O. sativa	WAB0019717	HET0730	0.6276	0.615	0.6271	0.6303	0.6366	0.6309	0.6205	0.6025	0.6159	0.6214	0.61	0.6224	0.6218	0.6263	0.6221	0.6424	0.6334	0.6506	0.6302	0.6212	0.6222	0.6214	0.6111	0.6557	0.6353	0.6264	0.6351	0.6234	0.6256	0.6344	0.6337	0.6435	0.6368	0.6246	0.6088	0.641	0.6258	0.6403	0.6315	0.6281	0.6339	0.643	0.6337	0.6157	0.6442	0.6599
645	Lowland O. sativa	WAB0019717	HET0731	0.6397	0.6285	0.6401	0.6442	0.6492	0.6431	0.6318	0.6136	0.6295	0.634	0.622	0.6343	0.6352	0.6385	0.6346	0.6555	0.6472	0.6651	0.6435	0.636	0.636	0.6359	0.624	0.6704	0.6497	0.6402	0.6482	0.6385	0.6395	0.6492	0.6478	0.6566	0.6509	0.6378	0.6218	0.6546	0.6393	0.6559	0.6445	0.643	0.6489	0.6572	0.6482	0.6299	0.6589	0.6712
646	Lowland O. sativa	WAB0019717	HET0732	0.5913	0.5885	0.5916	0.5948	0.6006	0.5961	0.5842	0.5696	0.5816	0.5861	0.5747	0.5853	0.5871	0.5899	0.5871	0.6061	0.5983	0.6148	0.5954	0.5879	0.5875	0.5875	0.5777	0.6202	0.6005	0.5919	0.6001	0.5895	0.5912	0.5999	0.5973	0.6059	0.6004	0.5883	0.5739	0.6035	0.5893	0.6036	0.5952	0.5926	0.598	0.6059	0.5983	0.579	0.6081	0.6206
647	Lowland O. sativa	WAB0019717	HET0733	0.6099	0.6014	0.6103	0.613	0.6195	0.6147	0.6026	0.5869	0.5999	0.6041	0.5926	0.6048	0.6067	0.6086	0.6055	0.6262	0.6176	0.6343	0.6147	0.6067	0.6065	0.6061	0.5957	0.6397	0.6192	0.6112	0.6191	0.6084	0.6102	0.619	0.6183	0.6276	0.6214	0.6088	0.5934	0.625	0.6099	0.6266	0.6154	0.6133	0.6191	0.6276	0.6183	0.6002	0.6287	0.6427
648	Lowland O. sativa	WAB0019717	HET0734	0.6227	0.6159	0.6232	0.6263	0.6316	0.6248	0.6152	0.5976	0.6118	0.6173	0.6052	0.6169	0.6171	0.6215	0.618	0.6307	0.6219	0.6394	0.6191	0.6111	0.6112	0.6105	0.5993	0.6447	0.6246	0.6153	0.6238	0.6135	0.6147	0.6242	0.6258	0.6343	0.6283	0.6156	0.5999	0.6325	0.617	0.6319	0.6219	0.6202	0.6262	0.6341	0.6253	0.6077	0.6362	0.6556
649	Lowland O. sativa	WAB0019717	HET0735	0.6437	0.6354	0.6446	0.6476	0.6531	0.6481	0.6363	0.6181	0.6339	0.638	0.6266	0.6378	0.641	0.6426	0.6395	0.6586	0.65	0.6682	0.6467	0.6392	0.6393	0.6389	0.6281	0.6735	0.653	0.6429	0.6517	0.6414	0.643	0.6522	0.6511	0.6596	0.6533	0.6406	0.6244	0.6568	0.6418	0.6595	0.647	0.6449	0.6515	0.6595	0.6501	0.6321	0.6615	0.6764
650	Lowland O. sativa	WAB0019717	HET0736	0.5826	0.5741	0.5833	0.5866	0.5917	0.5863	0.5751	0.5587	0.5736	0.5775	0.5664	0.5777	0.5819	0.5816	0.5785	0.5973	0.5882	0.6058	0.5854	0.579	0.5781	0.5778	0.5691	0.6108	0.5903	0.5823	0.5896	0.58	0.5819	0.5903	0.589	0.5978	0.5917	0.5801	0.5659	0.5959	0.5811	0.6004	0.5875	0.5844	0.5899	0.5984	0.59	0.5709	0.5997	0.6116
651	Lowland O. sativa	WAB0019717	HET0737	0.6342	0.6242	0.6352	0.6381	0.645	0.6381	0.6272	0.6095	0.6245	0.6291	0.6177	0.6288	0.6313	0.6334	0.6309	0.6463	0.6382	0.6556	0.6343	0.6275	0.6268	0.6268	0.6156	0.6617	0.6401	0.6315	0.6393	0.6294	0.6308	0.64	0.6408	0.6489	0.6431	0.6303	0.6142	0.6468	0.6317	0.6482	0.6365	0.6352	0.6409	0.6495	0.6402	0.6224	0.6512	0.669
652	Lowland O. sativa	WAB0019717	HET0738	0.5874	0.5842	0.5884	0.5907	0.5971	0.5911	0.5805	0.5664	0.5779	0.5821	0.5714	0.5828	0.5828	0.5858	0.5833	0.6012	0.5926	0.6097	0.5899	0.5823	0.5821	0.5815	0.5707	0.6145	0.5949	0.5863	0.5939	0.5843	0.5863	0.5952	0.5932	0.6011	0.5958	0.583	0.5682	0.5986	0.5851	0.5993	0.5899	0.5876	0.5932	0.6011	0.5916	0.5738	0.6027	0.6194
653	Lowland O. sativa	WAB0019717	HET0739	0.59	0.5785	0.5909	0.5934	0.5997	0.5939	0.5837	0.5678	0.5796	0.5848	0.5743	0.5862	0.588	0.5892	0.586	0.6033	0.5934	0.6108	0.5908	0.5827	0.5828	0.5824	0.5739	0.6146	0.5958	0.5876	0.5956	0.5846	0.5862	0.5951	0.5902	0.5998	0.5931	0.5814	0.567	0.5974	0.5826	0.5998	0.5888	0.5851	0.5903	0.5995	0.5906	0.5726	0.6007	0.6229
654	Lowland O. sativa	WAB0019717	HET0740	0.6416	0.6354	0.6424	0.6454	0.6516	0.645	0.6342	0.6157	0.632	0.6364	0.6253	0.637	0.637	0.6411	0.6375	0.6594	0.6503	0.6682	0.6469	0.6392	0.6387	0.6383	0.627	0.673	0.6526	0.6437	0.6513	0.6411	0.643	0.6519	0.6504	0.6588	0.6531	0.6398	0.6241	0.6571	0.6412	0.6576	0.6473	0.6452	0.6512	0.6593	0.6497	0.6318	0.661	0.6753
655	Lowland O. sativa	WAB0019717	HET0741	0.5983	0.5889	0.5984	0.6014	0.6073	0.6025	0.5912	0.5767	0.5879	0.5922	0.581	0.5933	0.594	0.5974	0.5937	0.6137	0.6052	0.6212	0.6021	0.594	0.5943	0.594	0.5847	0.6265	0.6072	0.5985	0.607	0.5962	0.5975	0.6064	0.6041	0.6135	0.6072	0.5957	0.5798	0.6108	0.5961	0.612	0.6018	0.5993	0.6046	0.6129	0.6048	0.5866	0.6144	0.6306
656	Lowland O. sativa	WAB0019717	HET0742	0.6318	0.6225	0.6325	0.6356	0.641	0.6355	0.6242	0.6068	0.6212	0.6261	0.6144	0.6261	0.6264	0.6306	0.6276	0.6471	0.6388	0.6565	0.6356	0.6275	0.6277	0.6271	0.6157	0.662	0.6416	0.6318	0.6404	0.6297	0.6314	0.6408	0.6415	0.6499	0.6438	0.631	0.6149	0.647	0.6323	0.6473	0.6368	0.6351	0.6417	0.6497	0.6405	0.6224	0.6518	0.6627
657	Lowland O. sativa	WAB0019717	HET0743	0.6384	0.627	0.6386	0.6418	0.6482	0.642	0.6311	0.6122	0.628	0.6328	0.6211	0.6327	0.6337	0.6369	0.634	0.6551	0.6471	0.6645	0.6436	0.6354	0.6358	0.6351	0.6233	0.67	0.6491	0.6401	0.6486	0.6376	0.6392	0.6486	0.6473	0.6561	0.6497	0.6369	0.6202	0.6536	0.6382	0.6536	0.6431	0.641	0.6478	0.6562	0.6465	0.6287	0.6577	0.671
658	Lowland O. sativa	WAB0019717	HET0744	0.6415	0.6298	0.6418	0.6442	0.6509	0.6457	0.634	0.617	0.6299	0.6349	0.6235	0.636	0.6357	0.6402	0.6365	0.6593	0.6499	0.6677	0.6472	0.6378	0.6388	0.6376	0.6272	0.6725	0.652	0.6433	0.652	0.6402	0.6419	0.651	0.6501	0.6596	0.653	0.6403	0.6243	0.6565	0.6416	0.6561	0.6476	0.6446	0.6504	0.659	0.649	0.6323	0.6607	0.6737
659	Lowland O. sativa	WAB0019722	HET0747	0.6413	0.6289	0.6407	0.6452	0.6492	0.6436	0.6319	0.6149	0.6302	0.6335	0.6213	0.637	0.6355	0.6423	0.6369	0.6586	0.6484	0.6664	0.6457	0.6384	0.6387	0.6363	0.625	0.6716	0.6514	0.6434	0.6506	0.6408	0.6406	0.6511	0.6493	0.6574	0.6527	0.635	0.6216	0.6536	0.6399	0.6527	0.6462	0.6443	0.651	0.6579	0.6489	0.6292	0.6596	0.6753
660	Lowland O. sativa	WAB0019722	HET0748	0.6446	0.6328	0.6437	0.6484	0.653	0.6471	0.6352	0.6178	0.6337	0.6366	0.6244	0.6399	0.6408	0.6456	0.6401	0.6633	0.6537	0.6716	0.651	0.6435	0.6441	0.6416	0.6308	0.6774	0.6562	0.6484	0.6557	0.6455	0.6458	0.6559	0.6547	0.6623	0.6577	0.6399	0.6266	0.6584	0.6451	0.6596	0.6508	0.649	0.6559	0.6632	0.6532	0.6357	0.6643	0.6781
661	Lowland O. sativa	WAB0019722	HET0749	0.6583	0.647	0.6571	0.662	0.6663	0.6607	0.6485	0.6314	0.6466	0.6502	0.6375	0.6531	0.6521	0.6589	0.6537	0.6757	0.6659	0.6841	0.6638	0.6557	0.6562	0.654	0.6415	0.6902	0.6693	0.6602	0.6681	0.6578	0.6577	0.6682	0.6688	0.6769	0.6721	0.6543	0.6406	0.6729	0.6593	0.6722	0.6652	0.663	0.6709	0.6775	0.6678	0.6507	0.6791	0.6909
662	Lowland O. sativa	WAB0019722	HET0750	0.6591	0.6456	0.6574	0.6625	0.6667	0.6611	0.6493	0.6311	0.6471	0.6507	0.638	0.6531	0.6523	0.6595	0.654	0.6772	0.6676	0.6857	0.6648	0.6566	0.6579	0.655	0.643	0.6911	0.6709	0.662	0.6693	0.6596	0.6594	0.6701	0.6687	0.677	0.672	0.6542	0.6399	0.6731	0.6592	0.6717	0.6645	0.6633	0.6708	0.6775	0.6681	0.6509	0.6787	0.6919
663	Lowland O. sativa	WAB0019722	HET0751	0.6351	0.6224	0.634	0.6393	0.643	0.6372	0.6251	0.6088	0.6238	0.6273	0.615	0.6302	0.6299	0.6365	0.6306	0.6534	0.6437	0.6611	0.6407	0.6328	0.6342	0.6316	0.62	0.6664	0.6472	0.6379	0.6453	0.6352	0.6353	0.6453	0.6437	0.6521	0.6476	0.6295	0.6163	0.6488	0.6347	0.6476	0.6406	0.6386	0.6458	0.6525	0.6431	0.6259	0.654	0.6677
664	Lowland O. sativa	WAB0019722	HET0752	0.6094	0.6029	0.6087	0.614	0.6179	0.612	0.5997	0.5834	0.5993	0.6026	0.5897	0.6039	0.6067	0.6099	0.6048	0.6263	0.6178	0.6348	0.6144	0.6078	0.6077	0.6057	0.5955	0.6409	0.6206	0.6116	0.6188	0.6096	0.6097	0.6197	0.6189	0.626	0.6216	0.6049	0.5919	0.6231	0.6095	0.6249	0.6141	0.6132	0.621	0.627	0.6187	0.5995	0.6286	0.6402
665	Lowland O. sativa	WAB0019722	HET0753	0.6852	0.6744	0.6849	0.6909	0.6949	0.6886	0.6744	0.6555	0.6739	0.6783	0.6639	0.6787	0.681	0.6857	0.6811	0.7043	0.6952	0.7145	0.691	0.6845	0.6838	0.6819	0.6687	0.7206	0.6986	0.6882	0.696	0.6865	0.6864	0.6977	0.6972	0.7045	0.6994	0.682	0.6656	0.7021	0.6862	0.703	0.69	0.6904	0.6991	0.7063	0.6962	0.679	0.7081	0.7185
666	Lowland O. sativa	WAB0019722	HET0754	0.6243	0.6193	0.6231	0.6278	0.6322	0.6272	0.6147	0.6005	0.6131	0.6164	0.6046	0.6191	0.6199	0.6249	0.6195	0.6422	0.6322	0.6501	0.6299	0.6224	0.6232	0.6205	0.6094	0.656	0.6356	0.6269	0.6344	0.6246	0.6251	0.635	0.6353	0.6432	0.6384	0.6211	0.6077	0.639	0.6261	0.6406	0.6318	0.6299	0.6369	0.6437	0.6342	0.6157	0.645	0.6569
667	Lowland O. sativa	WAB0019722	HET0755	0.6444	0.6347	0.6434	0.6483	0.6525	0.6471	0.6345	0.6194	0.6331	0.6366	0.6242	0.6393	0.6402	0.6451	0.64	0.6619	0.6515	0.6698	0.6491	0.6419	0.6425	0.6397	0.6292	0.6756	0.655	0.6467	0.654	0.644	0.6439	0.6541	0.6539	0.6621	0.6575	0.6396	0.6262	0.6583	0.6445	0.6596	0.6505	0.6486	0.6559	0.6627	0.653	0.6354	0.6643	0.6784
668	Lowland O. sativa	WAB0019722	HET0756	0.6095	0.6045	0.6085	0.6133	0.6172	0.6119	0.6	0.586	0.5988	0.6022	0.5898	0.6048	0.604	0.6104	0.6048	0.6261	0.617	0.6337	0.6145	0.6068	0.6077	0.6051	0.5948	0.6393	0.6201	0.6117	0.619	0.6094	0.6094	0.6192	0.6184	0.626	0.6216	0.6047	0.5918	0.6226	0.6095	0.6219	0.6152	0.6132	0.6202	0.6268	0.6185	0.5994	0.628	0.6389
669	Lowland O. sativa	WAB0019722	HET0757	0.6203	0.6101	0.6189	0.6243	0.628	0.6219	0.6101	0.5944	0.6096	0.6126	0.6008	0.6155	0.616	0.621	0.6158	0.6369	0.6274	0.6444	0.6248	0.6179	0.6182	0.6153	0.6058	0.6501	0.6306	0.6222	0.6293	0.6196	0.6196	0.6293	0.6307	0.6385	0.6339	0.6168	0.6037	0.6352	0.6216	0.6358	0.6271	0.6255	0.6327	0.6392	0.63	0.6117	0.6402	0.6499
670	Lowland O. sativa	WAB0019722	HET0758	0.6143	0.6124	0.6128	0.6168	0.6218	0.6171	0.6045	0.5938	0.6028	0.606	0.5946	0.609	0.6098	0.6145	0.6094	0.6305	0.6211	0.6382	0.6188	0.6117	0.6119	0.6094	0.5988	0.6442	0.6245	0.6157	0.6232	0.6136	0.6145	0.6237	0.6219	0.6294	0.625	0.608	0.5946	0.6261	0.6131	0.6268	0.618	0.616	0.6236	0.6303	0.6209	0.6036	0.6311	0.6456
671	Lowland O. sativa	WAB0019722	HET0759	0.6326	0.6227	0.632	0.6359	0.6404	0.6345	0.6227	0.6068	0.6217	0.6242	0.6128	0.6277	0.6263	0.6341	0.6276	0.6489	0.6399	0.6576	0.6372	0.6298	0.6306	0.6278	0.6159	0.6621	0.6428	0.6351	0.6415	0.6317	0.6324	0.6423	0.6415	0.65	0.6452	0.6274	0.6146	0.6458	0.6329	0.6447	0.6383	0.637	0.6442	0.6499	0.6407	0.6223	0.6516	0.6635
672	Lowland O. sativa	WAB0019722	HET0760	0.6661	0.6525	0.6643	0.6692	0.6738	0.6682	0.6558	0.6387	0.654	0.6574	0.6449	0.6604	0.6591	0.6666	0.6611	0.6842	0.6748	0.6928	0.6722	0.6639	0.6649	0.662	0.6498	0.6982	0.6776	0.6688	0.6765	0.6659	0.667	0.6767	0.6771	0.6851	0.6804	0.6619	0.6484	0.6809	0.6677	0.6799	0.6731	0.6712	0.6788	0.6856	0.6754	0.658	0.6869	0.697
673	Lowland O. sativa	WAB0019722	HET0761	0.6219	0.6192	0.6209	0.6254	0.6299	0.6254	0.6124	0.6012	0.6106	0.6141	0.602	0.6169	0.6171	0.6226	0.6174	0.6397	0.6307	0.6476	0.628	0.62	0.6213	0.6184	0.6072	0.6537	0.6335	0.6247	0.6322	0.6223	0.6233	0.6325	0.6325	0.6406	0.636	0.6184	0.6051	0.6363	0.6236	0.637	0.6289	0.6271	0.6342	0.6408	0.6314	0.6126	0.6424	0.6531
674	Lowland O. sativa	WAB0019729	HET0764	0.6536	0.6418	0.6548	0.6596	0.6629	0.6569	0.6425	0.6254	0.6434	0.6489	0.6338	0.6475	0.649	0.6542	0.6506	0.6704	0.663	0.6811	0.6584	0.6521	0.651	0.6506	0.6369	0.6869	0.6669	0.6551	0.6621	0.6548	0.6554	0.665	0.6639	0.6705	0.6651	0.6513	0.6319	0.6697	0.653	0.6684	0.6557	0.6567	0.6665	0.6723	0.664	0.647	0.6735	0.6874
675	Lowland O. sativa	WAB0019729	HET0765	0.6254	0.6176	0.627	0.6318	0.6354	0.6289	0.6153	0.5989	0.6162	0.6219	0.6065	0.6199	0.6215	0.6267	0.6229	0.6417	0.6346	0.6526	0.6302	0.6242	0.6232	0.6227	0.6088	0.6578	0.6383	0.6271	0.6338	0.6267	0.6281	0.6368	0.6348	0.641	0.6356	0.6224	0.6039	0.6406	0.624	0.6388	0.6263	0.6276	0.637	0.6424	0.6343	0.6173	0.6439	0.6599
676	Lowland O. sativa	WAB0019729	HET0766	0.6182	0.6064	0.6194	0.6243	0.6276	0.6213	0.6083	0.5915	0.6086	0.6143	0.5996	0.6132	0.6144	0.6191	0.6154	0.6554	0.6485	0.6662	0.6436	0.6372	0.6362	0.6352	0.6222	0.6711	0.6518	0.6408	0.6476	0.6405	0.641	0.6496	0.651	0.6572	0.652	0.6385	0.6195	0.657	0.6403	0.6554	0.6424	0.644	0.6533	0.6589	0.6506	0.633	0.6601	0.6774
677	Lowland O. sativa	WAB0019729	HET0767	0.6484	0.6426	0.6501	0.6544	0.6587	0.653	0.6376	0.6219	0.6393	0.6442	0.6294	0.6426	0.6477	0.6496	0.6459	0.6649	0.6578	0.6756	0.6531	0.6474	0.6459	0.6455	0.6334	0.6811	0.661	0.6503	0.6565	0.6495	0.6504	0.6594	0.6586	0.6649	0.6595	0.646	0.6269	0.6639	0.6477	0.6659	0.6501	0.6519	0.6611	0.6666	0.6583	0.641	0.6683	0.6828
678	Lowland O. sativa	WAB0019729	HET0768	0.6818	0.6586	0.6793	0.6788	0.6824	0.6775	0.6727	0.6511	0.6732	0.6692	0.6609	0.6753	0.6632	0.6831	0.6722	0.6953	0.69	0.708	0.6873	0.6745	0.6861	0.6815	0.6646	0.698	0.6975	0.6862	0.6916	0.6833	0.6879	0.6911	0.6891	0.7052	0.6993	0.6843	0.6657	0.6947	0.6852	0.6826	0.6845	0.694	0.6999	0.6997	0.6935	0.6771	0.7002	0.7083
679	Lowland O. sativa	WAB0019729	HET0769	0.6421	0.6342	0.643	0.6474	0.6513	0.6459	0.6314	0.616	0.6322	0.6372	0.6224	0.6357	0.6375	0.643	0.6389	0.6595	0.6524	0.6705	0.6482	0.6413	0.6408	0.6404	0.6262	0.676	0.6559	0.6447	0.6515	0.6444	0.6455	0.6546	0.6536	0.6596	0.6545	0.6411	0.6222	0.6594	0.6431	0.6573	0.6449	0.6464	0.6557	0.6616	0.6529	0.6349	0.6629	0.6746
680	Lowland O. sativa	WAB0019729	HET0770	0.6412	0.6353	0.6429	0.6475	0.6513	0.6448	0.6306	0.6149	0.6321	0.6373	0.6222	0.6357	0.6378	0.6427	0.6383	0.6566	0.6496	0.6677	0.6449	0.6388	0.6376	0.6369	0.6239	0.6729	0.6535	0.6419	0.6486	0.6414	0.6423	0.6515	0.6513	0.6574	0.6524	0.6384	0.6194	0.6562	0.6402	0.6561	0.6425	0.6445	0.6535	0.6589	0.6504	0.6317	0.6608	0.6749
681	Lowland O. sativa	WAB0019729	HET0771	0.6099	0.6014	0.6109	0.6161	0.619	0.6131	0.5994	0.5843	0.6002	0.6059	0.5912	0.6037	0.6055	0.6107	0.6071	0.6251	0.6186	0.6357	0.6143	0.6077	0.6071	0.6068	0.5932	0.641	0.6221	0.611	0.6175	0.6105	0.612	0.6204	0.6187	0.6249	0.6195	0.6066	0.5884	0.6244	0.6081	0.6227	0.6104	0.6119	0.6211	0.6265	0.6182	0.6005	0.6278	0.643
682	Lowland O. sativa	WAB0019729	HET0773	0.6555	0.6432	0.657	0.6619	0.6655	0.6586	0.6445	0.628	0.6461	0.6514	0.6358	0.6497	0.6525	0.6568	0.6528	0.6694	0.6622	0.6801	0.6571	0.6514	0.6496	0.6494	0.6366	0.6847	0.6657	0.6541	0.6611	0.6538	0.6543	0.6638	0.662	0.668	0.6629	0.649	0.6301	0.6674	0.6509	0.6678	0.6533	0.6546	0.6644	0.6698	0.6614	0.6414	0.6714	0.6924
683	Lowland O. sativa	WAB0019729	HET0774	0.6447	0.6338	0.6457	0.6505	0.6544	0.6482	0.6342	0.6173	0.6351	0.64	0.6248	0.6387	0.6399	0.6452	0.6417	0.6616	0.6552	0.6726	0.6507	0.6441	0.6432	0.6425	0.6285	0.6783	0.6582	0.6471	0.6542	0.6462	0.6476	0.6565	0.6558	0.6617	0.6566	0.6425	0.624	0.6608	0.6447	0.6594	0.6466	0.6485	0.658	0.6635	0.6545	0.6368	0.6647	0.6798
684	Lowland O. sativa	WAB0019729	HET0775	0.6648	0.6558	0.666	0.6703	0.6753	0.6688	0.6538	0.6381	0.6549	0.6608	0.6456	0.6584	0.6606	0.6654	0.662	0.6822	0.6758	0.6935	0.6711	0.6649	0.6634	0.6625	0.6488	0.6989	0.679	0.6676	0.6747	0.6671	0.6679	0.6768	0.6767	0.6831	0.6781	0.6639	0.6446	0.6816	0.6653	0.6806	0.6673	0.6698	0.6793	0.6847	0.6757	0.6589	0.6862	0.6996
685	Lowland O. sativa	WAB0019729	HET0776	0.6672	0.6559	0.6692	0.6739	0.6773	0.6705	0.6564	0.6396	0.6579	0.6632	0.6478	0.6617	0.6629	0.6687	0.6647	0.6792	0.6722	0.6906	0.6674	0.6611	0.6599	0.6599	0.6451	0.6958	0.676	0.664	0.6711	0.664	0.6648	0.6742	0.6757	0.6817	0.6767	0.6629	0.6434	0.6808	0.6644	0.68	0.6665	0.6683	0.6786	0.6837	0.6751	0.6564	0.6852	0.7055
686	Lowland O. sativa	WAB0019729	HET0777	0.6546	0.6482	0.6557	0.66	0.6648	0.6576	0.6438	0.6271	0.6449	0.6501	0.6351	0.6486	0.6501	0.6552	0.6516	0.6781	0.6714	0.6894	0.6663	0.6608	0.6588	0.6577	0.6444	0.6946	0.6752	0.6635	0.6703	0.6628	0.6642	0.6732	0.6743	0.6803	0.6752	0.6607	0.6418	0.6794	0.6631	0.6784	0.6646	0.6672	0.6765	0.682	0.6734	0.6561	0.6833	0.6972
687	Lowland O. sativa	WAB0019729	HET0778	0.6669	0.6604	0.6676	0.6724	0.6766	0.6709	0.6556	0.6398	0.6567	0.6618	0.6468	0.6604	0.662	0.6672	0.6638	0.6846	0.6778	0.6958	0.6737	0.6666	0.6661	0.6652	0.6508	0.702	0.6811	0.6698	0.6771	0.6692	0.6705	0.6796	0.6791	0.6859	0.6802	0.6662	0.6467	0.6841	0.6677	0.6832	0.6701	0.6715	0.6816	0.6874	0.6782	0.6613	0.6885	0.7006
688	Lowland O. sativa	WAB0019729	HET0780	0.6775	0.656	0.6742	0.6708	0.6774	0.6706	0.6666	0.6482	0.6671	0.6638	0.6555	0.67	0.6569	0.6777	0.6667	0.6873	0.6837	0.7019	0.6813	0.6697	0.6823	0.6757	0.658	0.6902	0.6924	0.6819	0.6853	0.6766	0.6846	0.6891	0.6836	0.6985	0.692	0.676	0.6582	0.6877	0.6813	0.6753	0.6778	0.6892	0.6948	0.6936	0.686	0.6704	0.6937	0.7003
689	Lowland O. sativa	WAB0019734	HET0781	0.6464	0.6384	0.648	0.6517	0.6571	0.6499	0.6379	0.6187	0.6361	0.6419	0.6277	0.6408	0.6437	0.6476	0.6429	0.6654	0.6579	0.6756	0.6542	0.6468	0.6465	0.6449	0.6328	0.6821	0.6596	0.6499	0.6576	0.6494	0.6509	0.6605	0.6589	0.665	0.6599	0.6461	0.627	0.6633	0.6482	0.6647	0.6517	0.6517	0.6605	0.6673	0.6572	0.6383	0.6689	0.6813
690	Lowland O. sativa	WAB0019734	HET0782	0.6258	0.6219	0.627	0.6308	0.6355	0.63	0.6154	0.6012	0.6165	0.6217	0.6071	0.6202	0.6236	0.6267	0.6231	0.6413	0.6343	0.652	0.6299	0.6242	0.6227	0.6221	0.6101	0.6572	0.638	0.627	0.6334	0.6265	0.6271	0.6364	0.6342	0.6405	0.6354	0.6218	0.6031	0.6394	0.6234	0.6403	0.6258	0.6275	0.6365	0.6421	0.6336	0.6162	0.6436	0.6591
691	Lowland O. sativa	WAB0019734	HET0783	0.6448	0.6358	0.6461	0.6505	0.6542	0.6482	0.6341	0.6173	0.6351	0.6405	0.6255	0.6388	0.6417	0.6453	0.642	0.661	0.6546	0.6721	0.6501	0.6435	0.6427	0.6422	0.6288	0.6779	0.6579	0.6463	0.6533	0.6463	0.6472	0.6562	0.6555	0.662	0.6565	0.6432	0.6243	0.6612	0.6448	0.661	0.6469	0.6486	0.6582	0.6641	0.6554	0.638	0.6652	0.6785
692	Lowland O. sativa	WAB0019734	HET0784	0.6791	0.667	0.6805	0.6849	0.689	0.6829	0.6678	0.6502	0.6686	0.6743	0.6591	0.673	0.6758	0.6798	0.6762	0.6977	0.69	0.7085	0.6858	0.6788	0.6781	0.6777	0.6638	0.7144	0.6934	0.6819	0.6894	0.6817	0.6824	0.6923	0.6921	0.6984	0.6932	0.6789	0.6595	0.698	0.6804	0.6975	0.6829	0.6847	0.6943	0.7005	0.6914	0.674	0.7018	0.7138
693	Lowland O. sativa	WAB0019734	HET0785	0.6195	0.618	0.6205	0.6228	0.628	0.6248	0.6112	0.598	0.609	0.6137	0.6008	0.6142	0.615	0.6205	0.6161	0.6375	0.6281	0.6465	0.6257	0.6179	0.6182	0.6172	0.6039	0.6522	0.6319	0.6218	0.629	0.6214	0.6227	0.632	0.6312	0.6381	0.6332	0.6186	0.6016	0.6359	0.6221	0.6354	0.6254	0.6248	0.6314	0.6394	0.63	0.6107	0.6404	0.6513
694	Lowland O. sativa	WAB0019734	HET0786	0.6468	0.6449	0.6479	0.6516	0.6574	0.6506	0.6384	0.6222	0.6362	0.6413	0.6276	0.6406	0.6437	0.6478	0.6437	0.6604	0.6538	0.6707	0.6502	0.6428	0.6425	0.6408	0.6286	0.6781	0.6561	0.6458	0.6541	0.6458	0.6478	0.6567	0.6557	0.6614	0.6574	0.6434	0.6242	0.6593	0.6451	0.6611	0.6478	0.648	0.6572	0.6634	0.6536	0.6363	0.6654	0.6753
695	Lowland O. sativa	WAB0019734	HET0787	0.6073	0.6009	0.6068	0.6119	0.6161	0.6099	0.5989	0.5809	0.5956	0.6013	0.5875	0.601	0.6018	0.6081	0.6025	0.6225	0.616	0.6325	0.6132	0.6052	0.6069	0.6039	0.5917	0.6385	0.6183	0.609	0.6176	0.6072	0.611	0.6196	0.6167	0.6228	0.6188	0.6042	0.5873	0.6208	0.608	0.6205	0.6102	0.61	0.6184	0.6244	0.6153	0.5975	0.626	0.639
696	Lowland O. sativa	WAB0019734	HET0788	0.6591	0.6459	0.6592	0.6633	0.6688	0.6612	0.6507	0.6298	0.6475	0.6528	0.6385	0.6528	0.6535	0.6601	0.6547	0.6753	0.6681	0.6862	0.6648	0.6564	0.658	0.6549	0.6424	0.6916	0.6706	0.6613	0.6698	0.6589	0.6612	0.671	0.6683	0.6745	0.6705	0.6549	0.6367	0.6724	0.6585	0.6721	0.6613	0.6615	0.6707	0.6766	0.666	0.6498	0.6784	0.6914
697	Lowland O. sativa	WAB0019734	HET0789	0.6385	0.6248	0.6385	0.6428	0.6457	0.6409	0.6299	0.6112	0.6274	0.6321	0.6185	0.633	0.6324	0.6394	0.6339	0.6573	0.6477	0.6649	0.6447	0.6363	0.6389	0.6358	0.6238	0.6707	0.6515	0.6416	0.6486	0.64	0.6407	0.6507	0.6476	0.6547	0.6494	0.6353	0.6175	0.6528	0.6379	0.6505	0.6428	0.6413	0.6499	0.6562	0.6468	0.6297	0.658	0.6706
698	Lowland O. sativa	WAB0019734	HET0790	0.6512	0.6415	0.6512	0.6556	0.6607	0.653	0.6422	0.6225	0.6402	0.6451	0.6309	0.6454	0.6484	0.6525	0.6474	0.667	0.6602	0.6771	0.6567	0.6497	0.6505	0.6479	0.6365	0.6839	0.6634	0.6536	0.6607	0.6514	0.6526	0.663	0.6625	0.6688	0.6651	0.6492	0.6315	0.667	0.6519	0.6693	0.6556	0.6561	0.6654	0.6715	0.6615	0.6438	0.6728	0.6844
699	Lowland O. sativa	WAB0019734	HET0791	0.623	0.6123	0.6249	0.6292	0.633	0.6268	0.6128	0.5966	0.6142	0.619	0.6045	0.6179	0.6196	0.6245	0.6204	0.6414	0.6345	0.6522	0.6299	0.6238	0.6224	0.6221	0.6088	0.6568	0.6379	0.627	0.6339	0.6263	0.6273	0.6361	0.6337	0.6401	0.6349	0.6217	0.6031	0.6393	0.6231	0.6383	0.6257	0.6273	0.6364	0.6415	0.6333	0.6157	0.6432	0.6576
700	Lowland O. sativa	WAB0019734	HET0792	0.6371	0.6296	0.6356	0.6387	0.6443	0.6396	0.6295	0.6106	0.6241	0.629	0.6161	0.6303	0.632	0.6364	0.6312	0.6516	0.6433	0.6609	0.6407	0.6319	0.6341	0.6304	0.6206	0.6675	0.6467	0.6375	0.6464	0.6342	0.6371	0.6463	0.6447	0.651	0.647	0.631	0.6147	0.647	0.6355	0.6487	0.6367	0.6378	0.6452	0.6523	0.6424	0.6245	0.6535	0.6675
701	Lowland O. sativa	WAB0019734	HET0793	0.6124	0.6115	0.6133	0.6178	0.6217	0.6165	0.6015	0.589	0.6028	0.608	0.5937	0.6064	0.6115	0.6129	0.61	0.6294	0.6223	0.64	0.6181	0.6135	0.6114	0.6106	0.5998	0.6461	0.626	0.6151	0.6216	0.6145	0.6167	0.6245	0.624	0.6302	0.6249	0.6115	0.5941	0.6286	0.6134	0.6329	0.6156	0.6173	0.6261	0.6315	0.6232	0.6054	0.6331	0.6466
702	Lowland O. sativa	WAB0019734	HET0794	0.6507	0.6392	0.6523	0.6572	0.6611	0.6541	0.6399	0.624	0.6414	0.6467	0.6318	0.6452	0.647	0.6525	0.6484	0.6666	0.6593	0.6769	0.6546	0.648	0.6472	0.6468	0.6327	0.6824	0.663	0.6515	0.658	0.6511	0.6516	0.6611	0.6595	0.6656	0.6604	0.6466	0.6274	0.665	0.6481	0.6635	0.6506	0.6522	0.6615	0.6675	0.6588	0.641	0.6686	0.6879
703	Lowland O. sativa	WAB0019734	HET0795	0.663	0.6495	0.6614	0.6658	0.671	0.6631	0.6517	0.6337	0.6489	0.6544	0.6406	0.6567	0.6578	0.6638	0.6568	0.679	0.6708	0.6874	0.6668	0.66	0.6623	0.6585	0.6453	0.694	0.6745	0.6645	0.6726	0.6615	0.6636	0.6737	0.6706	0.6773	0.6742	0.6574	0.6402	0.6753	0.6607	0.6766	0.6648	0.6644	0.6735	0.679	0.6692	0.6537	0.6803	0.6956
704	Lowland O. sativa	WAB0019735	HET0798	0.6366	0.6276	0.6367	0.6426	0.6459	0.6402	0.6287	0.6107	0.6269	0.6319	0.6182	0.6296	0.6328	0.6367	0.6335	0.654	0.6448	0.6632	0.643	0.6362	0.6354	0.6335	0.6208	0.6694	0.6507	0.6392	0.646	0.6363	0.6376	0.6487	0.6458	0.6524	0.6472	0.6342	0.6182	0.6505	0.6363	0.6508	0.6396	0.6393	0.6476	0.6537	0.6454	0.629	0.656	0.6681
705	Lowland O. sativa	WAB0019735	HET0799	0.6245	0.6157	0.6245	0.6291	0.6334	0.6276	0.6174	0.5983	0.6145	0.6191	0.6065	0.6185	0.6228	0.6241	0.6204	0.641	0.6312	0.6492	0.6295	0.6232	0.6225	0.6201	0.609	0.6556	0.6364	0.6258	0.6328	0.623	0.6243	0.6356	0.6345	0.6412	0.6356	0.6232	0.6083	0.6389	0.6253	0.642	0.6295	0.6276	0.6358	0.642	0.6333	0.6165	0.6447	0.6532
706	Lowland O. sativa	WAB0019735	HET0800	0.6295	0.6241	0.63	0.6345	0.6387	0.6337	0.622	0.6044	0.6199	0.6239	0.6108	0.6227	0.6283	0.6292	0.6262	0.6475	0.6383	0.6566	0.6369	0.6308	0.6298	0.6271	0.6161	0.6632	0.6444	0.633	0.6403	0.6301	0.6318	0.6427	0.6391	0.6458	0.64	0.6278	0.6122	0.6434	0.6298	0.6472	0.6328	0.6322	0.6409	0.6468	0.6383	0.6219	0.6488	0.6609
707	Lowland O. sativa	WAB0019735	HET0801	0.6202	0.6065	0.6206	0.6255	0.6295	0.6229	0.6131	0.5938	0.6105	0.6153	0.6021	0.6143	0.6185	0.6203	0.6163	0.6367	0.6277	0.6455	0.6258	0.6188	0.6181	0.6161	0.6049	0.6505	0.6331	0.6223	0.6294	0.6186	0.6197	0.6314	0.6286	0.6354	0.6295	0.6172	0.6017	0.6331	0.6197	0.6354	0.6226	0.6215	0.6304	0.6364	0.6277	0.6097	0.6382	0.6442
708	Lowland O. sativa	WAB0019735	HET0802	0.6025	0.5905	0.6033	0.6084	0.6114	0.6057	0.5955	0.5763	0.593	0.5976	0.5848	0.5961	0.5994	0.6022	0.5994	0.6204	0.6118	0.6298	0.6099	0.6032	0.6028	0.6006	0.5884	0.6348	0.6171	0.606	0.6133	0.6035	0.6057	0.6161	0.6129	0.6188	0.6134	0.601	0.5861	0.6173	0.6042	0.6179	0.6066	0.6054	0.6143	0.62	0.6122	0.5948	0.6221	0.6352
709	Lowland O. sativa	WAB0019735	HET0803	0.6281	0.6174	0.6277	0.633	0.6376	0.6313	0.6206	0.6017	0.6179	0.6232	0.6095	0.621	0.6261	0.6275	0.6245	0.6444	0.6346	0.6535	0.633	0.6268	0.6261	0.6239	0.6128	0.6595	0.6407	0.6289	0.6369	0.6266	0.6283	0.6393	0.6366	0.6432	0.6377	0.6249	0.6092	0.6413	0.6271	0.6445	0.63	0.629	0.6382	0.6444	0.6353	0.6181	0.6466	0.6585
710	Lowland O. sativa	WAB0019735	HET0804	0.6535	0.6382	0.6516	0.6562	0.6596	0.6534	0.6459	0.6237	0.6402	0.6456	0.6317	0.6455	0.6449	0.6532	0.6477	0.6694	0.6588	0.6778	0.6566	0.6499	0.6511	0.6486	0.6334	0.6849	0.6647	0.6533	0.6616	0.6528	0.6534	0.6642	0.66	0.6685	0.6642	0.6498	0.632	0.6647	0.6519	0.6647	0.6554	0.6543	0.6625	0.6694	0.6604	0.6433	0.6703	0.6883
711	Lowland O. sativa	WAB0019735	HET0805	0.5758	0.5682	0.5761	0.5809	0.584	0.5789	0.5685	0.5525	0.5664	0.5706	0.5581	0.5699	0.5736	0.5756	0.5727	0.592	0.5835	0.6006	0.5818	0.5758	0.5745	0.5727	0.5623	0.606	0.5884	0.5782	0.5849	0.5754	0.5768	0.5872	0.5834	0.5896	0.5847	0.5727	0.5581	0.588	0.5748	0.5892	0.5782	0.5772	0.5851	0.5906	0.5834	0.566	0.5928	0.6051
712	Lowland O. sativa	WAB0019735	HET0806	0.6136	0.604	0.6135	0.6189	0.6222	0.6171	0.6066	0.5879	0.6037	0.608	0.5952	0.6068	0.6098	0.6137	0.6103	0.6298	0.6203	0.6392	0.6188	0.6123	0.6118	0.6097	0.5972	0.6445	0.6267	0.6152	0.6225	0.6126	0.6146	0.6251	0.6215	0.628	0.6228	0.6103	0.5952	0.6257	0.6134	0.626	0.6153	0.615	0.6231	0.6294	0.6207	0.6032	0.6313	0.6437
713	Lowland O. sativa	WAB0019735	HET0807	0.6331	0.6245	0.6341	0.6397	0.643	0.6377	0.6261	0.6073	0.6247	0.6278	0.6153	0.6271	0.6326	0.6336	0.6304	0.6493	0.6401	0.6587	0.639	0.6327	0.6307	0.6299	0.6203	0.6642	0.6458	0.6346	0.6431	0.6319	0.6336	0.6442	0.642	0.6484	0.6431	0.6303	0.616	0.6456	0.6329	0.6493	0.6368	0.6347	0.6436	0.6493	0.6421	0.6239	0.6528	0.665
714	Lowland O. sativa	WAB0019735	HET0808	0.6427	0.6299	0.643	0.648	0.6518	0.646	0.6346	0.6151	0.6326	0.6376	0.6241	0.6363	0.6392	0.6426	0.6395	0.6607	0.6516	0.6701	0.6495	0.6428	0.6418	0.6397	0.6275	0.6755	0.6569	0.6459	0.653	0.6429	0.6439	0.6556	0.6534	0.6599	0.6545	0.6417	0.6259	0.6581	0.6438	0.6583	0.6471	0.646	0.6548	0.6612	0.6523	0.6359	0.6632	0.6721
715	Lowland O. sativa	WAB0019735	HET0809	0.6621	0.6497	0.6622	0.6669	0.672	0.6653	0.6541	0.6341	0.6516	0.6566	0.6422	0.6557	0.6584	0.6618	0.6577	0.68	0.6716	0.6912	0.6697	0.6611	0.661	0.6594	0.6467	0.6969	0.6763	0.6658	0.6721	0.6631	0.664	0.6749	0.673	0.6799	0.6746	0.6604	0.6426	0.6768	0.6627	0.6788	0.6655	0.6661	0.6747	0.6811	0.6718	0.6547	0.6829	0.6951
716	Lowland O. sativa	WAB0019735	HET0810	0.6049	0.6015	0.605	0.6101	0.6128	0.6084	0.5977	0.5808	0.595	0.5995	0.5863	0.5978	0.6006	0.604	0.6012	0.6199	0.6112	0.6292	0.61	0.6032	0.6026	0.6007	0.5883	0.6352	0.6172	0.6058	0.6129	0.6035	0.6054	0.6158	0.6122	0.6187	0.6135	0.6012	0.5861	0.6168	0.6036	0.6172	0.6069	0.6061	0.6142	0.6197	0.6124	0.5947	0.6224	0.6339
717	Lowland O. sativa	WAB0019735	HET0811	0.596	0.5921	0.5962	0.6009	0.6056	0.6002	0.589	0.5723	0.5877	0.5914	0.5783	0.5897	0.596	0.5959	0.5927	0.6113	0.6025	0.6201	0.6007	0.5955	0.5935	0.5917	0.5811	0.6255	0.6079	0.5972	0.6037	0.5946	0.5957	0.6068	0.6051	0.6115	0.6054	0.5935	0.5796	0.6091	0.5959	0.6144	0.5983	0.5982	0.6064	0.6124	0.6041	0.587	0.6142	0.6258
718	Lowland O. sativa	WAB0019735	HET0812	0.6137	0.6065	0.6147	0.6188	0.6232	0.6173	0.6067	0.5878	0.605	0.6087	0.5964	0.6074	0.6129	0.6136	0.6109	0.6288	0.6195	0.6378	0.6177	0.612	0.6106	0.6086	0.598	0.6437	0.6251	0.6145	0.6214	0.6115	0.6136	0.6244	0.6212	0.627	0.6215	0.6092	0.5942	0.6246	0.6118	0.629	0.614	0.6134	0.622	0.6282	0.6196	0.6032	0.6303	0.6484
719	Lowland O. sativa	WAB0019736	HET0815	0.6223	0.6175	0.6234	0.6279	0.6321	0.6265	0.613	0.5974	0.6136	0.6181	0.604	0.6164	0.6201	0.6233	0.6191	0.6381	0.6307	0.6485	0.6272	0.6221	0.62	0.619	0.6066	0.6539	0.6351	0.6231	0.6299	0.623	0.624	0.6329	0.632	0.6372	0.6325	0.62	0.6029	0.6372	0.6215	0.6384	0.6238	0.6255	0.6342	0.6393	0.6318	0.6134	0.6407	0.6537
720	Lowland O. sativa	WAB0019736	HET0816	0.6255	0.6147	0.6262	0.6318	0.6356	0.629	0.6172	0.5987	0.6176	0.6221	0.6075	0.6195	0.6231	0.6265	0.6223	0.6425	0.6353	0.6536	0.6317	0.6262	0.6232	0.6225	0.6108	0.6575	0.6389	0.6278	0.6343	0.6269	0.6281	0.6368	0.6367	0.642	0.6367	0.6244	0.6076	0.6419	0.6261	0.6424	0.6281	0.6299	0.639	0.6439	0.6365	0.6174	0.6453	0.6575
721	Lowland O. sativa	WAB0019736	HET0817	0.6214	0.6111	0.6224	0.6281	0.6318	0.6252	0.6136	0.5951	0.613	0.6176	0.6041	0.616	0.6209	0.6226	0.6193	0.6382	0.6304	0.6489	0.6272	0.6214	0.6187	0.6188	0.6075	0.6536	0.6344	0.6234	0.6296	0.6227	0.6232	0.6326	0.6314	0.6364	0.6311	0.6189	0.6022	0.6361	0.6205	0.6388	0.6233	0.6238	0.6329	0.6384	0.6303	0.6125	0.64	0.6541
722	Lowland O. sativa	WAB0019736	HET0818	0.6124	0.6021	0.6133	0.6188	0.6222	0.6165	0.6048	0.5862	0.6045	0.6085	0.5949	0.6063	0.6098	0.6134	0.6098	0.6297	0.6223	0.6406	0.6191	0.6133	0.611	0.6107	0.5986	0.6451	0.626	0.6149	0.6213	0.6146	0.616	0.6242	0.6241	0.6291	0.6242	0.6124	0.5957	0.629	0.6142	0.6299	0.6162	0.6173	0.6263	0.6315	0.6241	0.605	0.633	0.6451
723	Lowland O. sativa	WAB0019736	HET0819	0.6017	0.5974	0.6026	0.6072	0.6114	0.605	0.5926	0.5758	0.5936	0.5978	0.5842	0.5953	0.6025	0.6019	0.5987	0.6168	0.6091	0.6271	0.6056	0.6017	0.5981	0.5975	0.5878	0.632	0.613	0.6022	0.6083	0.6017	0.603	0.6112	0.6112	0.6157	0.6108	0.5989	0.5835	0.6152	0.6007	0.6208	0.6027	0.604	0.6127	0.6179	0.6102	0.5923	0.6194	0.6303
724	Lowland O. sativa	WAB0019736	HET0820	0.6226	0.6174	0.6243	0.629	0.6334	0.6261	0.6147	0.5979	0.6143	0.6189	0.6055	0.617	0.6199	0.6237	0.6203	0.6359	0.6281	0.6465	0.6244	0.6195	0.6162	0.6161	0.6037	0.6505	0.632	0.6209	0.6272	0.6208	0.6215	0.6306	0.6285	0.6334	0.6283	0.6162	0.5994	0.633	0.6178	0.6341	0.6196	0.6212	0.6301	0.6355	0.6275	0.6064	0.6371	0.6592
725	Lowland O. sativa	WAB0019736	HET0821	0.5981	0.5882	0.5991	0.6045	0.608	0.6022	0.5905	0.5722	0.5902	0.5943	0.5805	0.5924	0.5951	0.5992	0.5953	0.6158	0.6087	0.626	0.6053	0.5994	0.5973	0.5968	0.5852	0.6309	0.6122	0.6015	0.6077	0.601	0.602	0.6102	0.61	0.6149	0.61	0.5984	0.5818	0.615	0.5997	0.6151	0.6022	0.603	0.612	0.6172	0.6102	0.5912	0.6184	0.6327
726	Lowland O. sativa	WAB0019736	HET0822	0.5908	0.5853	0.592	0.5969	0.6013	0.5951	0.5833	0.5672	0.5829	0.587	0.5737	0.5851	0.5899	0.592	0.5886	0.6088	0.6015	0.6188	0.5985	0.5924	0.5905	0.59	0.5787	0.624	0.6044	0.5944	0.6008	0.5938	0.5948	0.6034	0.6036	0.6086	0.6038	0.5922	0.5756	0.6086	0.5936	0.6104	0.5957	0.5963	0.6053	0.611	0.6035	0.5848	0.6122	0.6236
727	Lowland O. sativa	WAB0019736	HET0823	0.5886	0.5902	0.5893	0.5946	0.5983	0.5931	0.58	0.5672	0.5809	0.5842	0.5711	0.5822	0.5867	0.5888	0.5858	0.6037	0.5964	0.6143	0.5934	0.5881	0.586	0.5855	0.5739	0.6197	0.6006	0.5895	0.5957	0.5892	0.5912	0.599	0.5987	0.6032	0.5986	0.5862	0.5702	0.6027	0.5883	0.6051	0.5903	0.5919	0.6002	0.605	0.5974	0.5787	0.6069	0.6187
728	Lowland O. sativa	WAB0019736	HET0824	0.5947	0.5912	0.5958	0.6008	0.6045	0.5984	0.5863	0.5697	0.5866	0.5917	0.5776	0.5884	0.5933	0.5954	0.5922	0.6102	0.6029	0.6202	0.5994	0.5945	0.5918	0.5916	0.5798	0.6252	0.6067	0.5955	0.6021	0.5954	0.5963	0.6051	0.6035	0.6085	0.6038	0.5916	0.5753	0.6084	0.5933	0.6104	0.5952	0.5969	0.6053	0.6107	0.6032	0.5843	0.6121	0.6266
729	Lowland O. sativa	WAB0019736	HET0825	0.6126	0.6029	0.613	0.619	0.6217	0.6161	0.6045	0.5866	0.6044	0.6086	0.5942	0.6063	0.6087	0.6137	0.6098	0.629	0.6222	0.6398	0.6189	0.6133	0.6109	0.6107	0.5972	0.6445	0.6261	0.6145	0.6212	0.6149	0.6161	0.6241	0.6231	0.6284	0.6236	0.6121	0.5947	0.6291	0.6128	0.6281	0.615	0.617	0.6256	0.6305	0.6236	0.6053	0.6318	0.645
730	Lowland O. sativa	WAB0019736	HET0826	0.5493	0.5515	0.5497	0.5553	0.5579	0.5522	0.5413	0.53	0.5411	0.5459	0.5321	0.5426	0.5471	0.5498	0.5461	0.5629	0.5568	0.5727	0.553	0.5482	0.5456	0.5461	0.5343	0.5779	0.5604	0.5494	0.5548	0.5498	0.5513	0.5587	0.5558	0.5606	0.5556	0.5449	0.5291	0.5617	0.5467	0.5623	0.5477	0.5502	0.5575	0.5627	0.5569	0.5363	0.5641	0.5786
731	Lowland O. sativa	WAB0019736	HET0827	0.6167	0.6151	0.6175	0.6229	0.6264	0.6206	0.6085	0.5927	0.6078	0.6125	0.5987	0.6103	0.6132	0.6175	0.6136	0.6324	0.625	0.6428	0.6219	0.6159	0.6136	0.6135	0.6005	0.6483	0.629	0.6174	0.6239	0.6178	0.6182	0.6269	0.6285	0.6337	0.6286	0.617	0.5999	0.6334	0.6182	0.6341	0.6202	0.6217	0.6303	0.6358	0.6283	0.6098	0.6375	0.6483
732	Lowland O. sativa	WAB0019736	HET0828	0.6018	0.5988	0.6028	0.6077	0.6122	0.6062	0.594	0.5788	0.5936	0.598	0.5844	0.5961	0.599	0.6024	0.5992	0.6169	0.6098	0.6275	0.6067	0.6013	0.5986	0.5984	0.5858	0.632	0.6132	0.6027	0.6089	0.6026	0.6037	0.6122	0.6088	0.6139	0.6091	0.5968	0.5805	0.6133	0.5987	0.6143	0.6006	0.6022	0.6105	0.6157	0.608	0.5891	0.6173	0.6338
733	Lowland O. sativa	WAB0019736	HET0829	0.5981	0.5933	0.5986	0.6039	0.6072	0.6018	0.5901	0.5726	0.5896	0.5937	0.5799	0.5918	0.5947	0.5988	0.5952	0.6142	0.607	0.6247	0.6042	0.5984	0.5959	0.5957	0.5836	0.6299	0.6108	0.5998	0.6063	0.5996	0.601	0.6091	0.6086	0.6139	0.6087	0.5975	0.5807	0.6138	0.5987	0.6139	0.6008	0.6022	0.6107	0.616	0.6088	0.5905	0.6171	0.6282
734	Lowland O. sativa	WAB0019747	HET0832	0.6246	0.6137	0.6257	0.6312	0.6348	0.6282	0.6154	0.5977	0.6161	0.6209	0.6061	0.6194	0.6223	0.6257	0.6218	0.6413	0.6341	0.6513	0.6293	0.6244	0.6221	0.6214	0.6095	0.6568	0.6372	0.6264	0.633	0.6262	0.6252	0.6354	0.6354	0.6413	0.6363	0.6223	0.6052	0.6406	0.6244	0.6425	0.6269	0.6284	0.637	0.6435	0.6348	0.6169	0.6446	0.6523
735	Lowland O. sativa	WAB0019747	HET0833	0.6614	0.6507	0.6625	0.6679	0.6717	0.6658	0.6519	0.6336	0.6522	0.6572	0.6422	0.656	0.6576	0.6622	0.6585	0.6789	0.6713	0.69	0.6665	0.661	0.6589	0.6584	0.6447	0.6958	0.6749	0.6633	0.6707	0.663	0.6631	0.6733	0.6722	0.6782	0.673	0.6584	0.6406	0.6771	0.6608	0.6778	0.6634	0.665	0.6738	0.68	0.6711	0.6542	0.682	0.6953
736	Lowland O. sativa	WAB0019747	HET0834	0.6163	0.6127	0.6177	0.6225	0.6265	0.6209	0.6075	0.5908	0.6073	0.6122	0.5984	0.6107	0.613	0.6172	0.614	0.6335	0.6263	0.6438	0.6218	0.6165	0.6146	0.6137	0.6019	0.6495	0.629	0.6186	0.6253	0.6181	0.6188	0.6279	0.6269	0.633	0.6277	0.6138	0.5969	0.6316	0.616	0.6323	0.6192	0.62	0.6284	0.6346	0.627	0.609	0.6366	0.648
737	Lowland O. sativa	WAB0019747	HET0835	0.627	0.6175	0.6275	0.6328	0.6365	0.6305	0.6177	0.6001	0.6187	0.6228	0.6083	0.621	0.6261	0.6274	0.6241	0.6434	0.6366	0.6542	0.6322	0.627	0.6248	0.6242	0.6127	0.6596	0.6396	0.6288	0.6358	0.6288	0.6285	0.6378	0.6378	0.6431	0.6384	0.6246	0.6079	0.6426	0.6265	0.6459	0.6291	0.6308	0.6393	0.6454	0.6373	0.6194	0.6469	0.6623
738	Lowland O. sativa	WAB0019747	HET0836	0.6542	0.6435	0.6546	0.6603	0.664	0.6581	0.6452	0.6265	0.6453	0.6496	0.6346	0.6482	0.6506	0.655	0.6512	0.6711	0.6637	0.6813	0.6597	0.6531	0.6516	0.6509	0.638	0.6876	0.667	0.6558	0.663	0.6556	0.6552	0.6652	0.6657	0.6718	0.6665	0.6521	0.6341	0.6708	0.6543	0.6713	0.6564	0.6584	0.6672	0.6737	0.6648	0.6476	0.6752	0.6875
739	Lowland O. sativa	WAB0019747	HET0837	0.6324	0.6221	0.6333	0.6385	0.6419	0.6359	0.6229	0.6049	0.6233	0.6282	0.6134	0.6267	0.629	0.6328	0.6293	0.6494	0.6416	0.6601	0.6374	0.6322	0.63	0.6295	0.6163	0.6657	0.6453	0.6346	0.641	0.6341	0.6338	0.6439	0.6439	0.6496	0.6447	0.6304	0.6131	0.649	0.6328	0.6497	0.6349	0.637	0.6455	0.6513	0.6435	0.6255	0.653	0.6657
740	Lowland O. sativa	WAB0019747	HET0838	0.5962	0.5946	0.5972	0.6025	0.6052	0.6006	0.5875	0.5717	0.5873	0.5921	0.578	0.5905	0.5928	0.5963	0.5936	0.6118	0.6056	0.6226	0.6013	0.5959	0.5939	0.5936	0.5811	0.6282	0.6081	0.5975	0.6046	0.5973	0.5984	0.6075	0.6064	0.6117	0.6071	0.5934	0.5773	0.6107	0.5962	0.6113	0.5984	0.5993	0.6074	0.6135	0.6062	0.5881	0.6154	0.6275
741	Lowland O. sativa	WAB0019747	HET0839	0.6354	0.625	0.6364	0.6416	0.6451	0.639	0.6261	0.608	0.6265	0.6316	0.6165	0.6294	0.6316	0.6357	0.6325	0.6516	0.6446	0.6622	0.6403	0.6342	0.6323	0.6315	0.6181	0.6677	0.6478	0.6368	0.6438	0.6363	0.6364	0.646	0.6434	0.6489	0.6444	0.6297	0.6122	0.6481	0.6324	0.6483	0.634	0.6364	0.6447	0.6508	0.6425	0.6255	0.6524	0.6692
742	Lowland O. sativa	WAB0019747	HET0840	0.6456	0.6364	0.6468	0.6518	0.6561	0.6499	0.6366	0.6184	0.6366	0.6416	0.627	0.6398	0.6425	0.6465	0.643	0.6623	0.6552	0.6732	0.6506	0.6453	0.6431	0.6424	0.6288	0.6791	0.6586	0.6474	0.6544	0.647	0.647	0.6571	0.6575	0.663	0.6585	0.6435	0.6259	0.6618	0.646	0.6629	0.648	0.6504	0.659	0.6651	0.6564	0.6378	0.6669	0.6797
743	Lowland O. sativa	WAB0019747	HET0841	0.6361	0.627	0.6375	0.6423	0.6462	0.6393	0.627	0.6093	0.6269	0.6324	0.6174	0.6305	0.6324	0.6368	0.6335	0.6466	0.6395	0.6569	0.6346	0.6294	0.6272	0.6266	0.6133	0.6622	0.6428	0.6316	0.6387	0.6311	0.631	0.6414	0.6409	0.6464	0.6414	0.6273	0.6101	0.6457	0.6295	0.6462	0.6318	0.6333	0.6417	0.6484	0.6398	0.6238	0.6502	0.671
744	Lowland O. sativa	WAB0019747	HET0842	0.6269	0.619	0.6279	0.6327	0.6369	0.6316	0.6181	0.6007	0.6184	0.6229	0.6086	0.6208	0.6239	0.6272	0.6243	0.6426	0.6359	0.6544	0.6319	0.6264	0.6243	0.6236	0.611	0.659	0.6396	0.6284	0.6355	0.6282	0.6285	0.6377	0.6376	0.6431	0.6384	0.6241	0.6072	0.6416	0.6265	0.643	0.6286	0.6302	0.6392	0.6448	0.6368	0.6194	0.6468	0.6613
745	Lowland O. sativa	WAB0019747	HET0843	0.6353	0.6301	0.6362	0.6416	0.6448	0.6393	0.6261	0.6091	0.626	0.6312	0.6161	0.6291	0.6313	0.6357	0.6325	0.6521	0.6452	0.663	0.6411	0.6353	0.6334	0.6328	0.619	0.6687	0.6483	0.6374	0.6445	0.6371	0.6374	0.6472	0.6465	0.6522	0.6474	0.6334	0.616	0.6517	0.6357	0.6518	0.6377	0.64	0.6482	0.6545	0.6461	0.6281	0.6561	0.6685
746	Lowland O. sativa	WAB0019747	HET0844	0.6677	0.6596	0.6687	0.6739	0.6779	0.6714	0.6579	0.6391	0.6585	0.6633	0.6484	0.6616	0.6637	0.6681	0.6647	0.6858	0.678	0.6968	0.6733	0.6682	0.6657	0.6648	0.6514	0.7026	0.6819	0.6701	0.6774	0.6702	0.6698	0.68	0.6798	0.6858	0.6805	0.6656	0.6479	0.6845	0.6681	0.6854	0.6703	0.6724	0.6813	0.6878	0.6788	0.6625	0.6898	0.7067
747	Lowland O. sativa	WAB0019747	HET0845	0.6872	0.6766	0.6881	0.6937	0.6973	0.691	0.6772	0.6576	0.6777	0.6826	0.667	0.6808	0.6826	0.6877	0.684	0.7043	0.6972	0.7159	0.6921	0.6869	0.6843	0.6837	0.6699	0.7219	0.7007	0.6888	0.6961	0.6885	0.6884	0.6987	0.6993	0.7052	0.7003	0.685	0.6666	0.7039	0.6875	0.7048	0.6897	0.6922	0.7011	0.7071	0.6983	0.682	0.7093	0.7204
748	Lowland O. sativa	WAB0019747	HET0846	0.5812	0.5818	0.5823	0.5873	0.5912	0.5849	0.5725	0.5588	0.574	0.5781	0.5643	0.5761	0.5812	0.582	0.5785	0.5949	0.5879	0.6051	0.5836	0.5795	0.5769	0.5763	0.5654	0.6096	0.5917	0.5809	0.5871	0.5805	0.5816	0.5902	0.5875	0.5921	0.588	0.5746	0.5588	0.5922	0.5772	0.596	0.5784	0.5806	0.5884	0.5942	0.5864	0.5681	0.5958	0.6146
749	Lowland O. sativa	WAB0019749	HET0849	0.6494	0.6362	0.6485	0.6516	0.6556	0.6508	0.6394	0.6236	0.6412	0.643	0.6307	0.6436	0.6384	0.6508	0.6442	0.6641	0.6584	0.6756	0.6535	0.6469	0.6498	0.6482	0.6335	0.6734	0.6644	0.6517	0.6581	0.6516	0.6519	0.6589	0.6575	0.6689	0.6638	0.649	0.6306	0.6647	0.6513	0.6583	0.6524	0.6573	0.6653	0.6674	0.6608	0.6427	0.668	0.6789
750	Lowland O. sativa	WAB0019749	HET0850	0.6169	0.6155	0.6176	0.6229	0.6263	0.6207	0.6069	0.5911	0.6083	0.6127	0.5983	0.6106	0.613	0.6172	0.614	0.6315	0.6254	0.642	0.6204	0.616	0.6136	0.6129	0.6	0.6479	0.6288	0.6175	0.6243	0.6171	0.6178	0.6268	0.6264	0.6321	0.6269	0.6132	0.5956	0.6314	0.6153	0.6307	0.618	0.6195	0.628	0.6338	0.6262	0.6068	0.6351	0.6482
751	Lowland O. sativa	WAB0019749	HET0851	0.613	0.6127	0.6134	0.6194	0.6221	0.6169	0.6031	0.589	0.6042	0.6086	0.5946	0.6066	0.6089	0.6139	0.6104	0.6266	0.6202	0.6371	0.6151	0.6109	0.609	0.6086	0.5952	0.6426	0.624	0.6123	0.6193	0.6125	0.6132	0.6217	0.6216	0.6273	0.6225	0.609	0.5914	0.627	0.6107	0.6258	0.6131	0.6147	0.6232	0.6291	0.6217	0.6032	0.6301	0.6447
752	Lowland O. sativa	WAB0019749	HET0852	0.6256	0.6153	0.6268	0.6317	0.6348	0.6293	0.6159	0.5988	0.6165	0.6218	0.6071	0.6201	0.6219	0.6264	0.623	0.6404	0.634	0.6512	0.6288	0.624	0.6215	0.6219	0.6088	0.6564	0.6374	0.626	0.6333	0.6259	0.6253	0.6355	0.6347	0.6404	0.6352	0.6214	0.6035	0.6397	0.6233	0.639	0.6256	0.6271	0.6361	0.642	0.6342	0.6166	0.643	0.6598
753	Lowland O. sativa	WAB0019749	HET0853	0.6031	0.6017	0.6041	0.6092	0.6129	0.6073	0.5936	0.5791	0.5949	0.5994	0.5853	0.5975	0.6006	0.604	0.6003	0.6177	0.6116	0.6283	0.6062	0.6017	0.5997	0.5994	0.5867	0.6334	0.6152	0.6035	0.6105	0.6034	0.6036	0.6128	0.6126	0.6178	0.6131	0.5994	0.5821	0.6171	0.6015	0.617	0.6037	0.6054	0.6138	0.6196	0.612	0.5927	0.6207	0.6351
754	Lowland O. sativa	WAB0019749	HET0854	0.6462	0.6348	0.6467	0.6531	0.6558	0.6499	0.6357	0.6186	0.6366	0.6426	0.6269	0.6399	0.6424	0.6473	0.6432	0.6633	0.6565	0.6736	0.6509	0.6459	0.6437	0.6438	0.6301	0.6791	0.6597	0.6483	0.6549	0.6477	0.6477	0.6577	0.6573	0.6633	0.658	0.6437	0.6256	0.6634	0.6457	0.6619	0.6483	0.6501	0.6592	0.6652	0.6573	0.6382	0.6666	0.68
755	Lowland O. sativa	WAB0019749	HET0855	0.6548	0.6448	0.6559	0.6615	0.6648	0.6591	0.6444	0.6272	0.6455	0.6507	0.6358	0.6494	0.6524	0.656	0.6521	0.672	0.665	0.6823	0.6597	0.6543	0.6529	0.652	0.6394	0.6878	0.6689	0.6567	0.6644	0.6566	0.6562	0.6664	0.6664	0.6722	0.6668	0.6527	0.6344	0.6721	0.6549	0.6719	0.6576	0.6585	0.6679	0.6742	0.6663	0.6468	0.6752	0.6901
756	Lowland O. sativa	WAB0019749	HET0856	0.6487	0.6393	0.6497	0.655	0.6585	0.6526	0.6384	0.6211	0.6394	0.6446	0.6299	0.6424	0.645	0.6496	0.6459	0.6653	0.6584	0.6756	0.6531	0.648	0.6461	0.6458	0.6323	0.6814	0.6622	0.6504	0.6576	0.6501	0.6499	0.66	0.6586	0.6649	0.6595	0.6451	0.6269	0.664	0.6471	0.6632	0.6498	0.6514	0.6606	0.6668	0.6588	0.6396	0.6681	0.6833
757	Lowland O. sativa	WAB0019749	HET0857	0.5965	0.5924	0.5973	0.6026	0.606	0.6008	0.5867	0.5723	0.5877	0.5926	0.5787	0.5909	0.5962	0.5974	0.5936	0.6116	0.6052	0.6215	0.6	0.5962	0.5935	0.5934	0.5829	0.6266	0.6082	0.5979	0.6042	0.5973	0.5969	0.6065	0.6049	0.6107	0.6055	0.5923	0.5747	0.6105	0.5939	0.6124	0.5971	0.5984	0.6062	0.6125	0.6054	0.5851	0.6137	0.6281
758	Lowland O. sativa	WAB0019749	HET0858	0.6463	0.6362	0.6471	0.6526	0.6562	0.651	0.6361	0.6188	0.6374	0.6414	0.6272	0.6405	0.6425	0.6475	0.6433	0.6615	0.655	0.6717	0.6496	0.6445	0.6422	0.6418	0.6292	0.6773	0.6582	0.6471	0.654	0.6459	0.646	0.656	0.6547	0.661	0.6555	0.641	0.623	0.6601	0.6435	0.6587	0.646	0.6476	0.6565	0.6625	0.6544	0.6364	0.6639	0.6813
759	Lowland O. sativa	WAB0019749	HET0859	0.6195	0.6151	0.6182	0.6234	0.6274	0.6231	0.6098	0.5958	0.6104	0.6132	0.6008	0.6131	0.6123	0.6199	0.6153	0.6331	0.6278	0.6442	0.6223	0.6168	0.6173	0.6158	0.6034	0.6457	0.6326	0.6205	0.6264	0.6203	0.6208	0.6285	0.6275	0.6352	0.6304	0.6159	0.5981	0.6323	0.6175	0.6292	0.6202	0.6232	0.631	0.6347	0.6283	0.6096	0.6364	0.6484
760	Lowland O. sativa	WAB0019749	HET0860	0.6184	0.611	0.6194	0.6241	0.6278	0.6229	0.6081	0.5935	0.6095	0.6142	0.6	0.6127	0.6174	0.6195	0.6155	0.6343	0.6278	0.6439	0.6225	0.6184	0.6158	0.6153	0.6044	0.6496	0.6306	0.6201	0.6268	0.6195	0.6188	0.6287	0.6277	0.6334	0.6285	0.6146	0.5967	0.6329	0.6162	0.6345	0.6189	0.6202	0.6291	0.6352	0.6271	0.6086	0.6363	0.6501
761	Lowland O. sativa	WAB0019749	HET0861	0.6228	0.6126	0.6226	0.6287	0.6314	0.625	0.6123	0.5952	0.6132	0.619	0.6034	0.616	0.6178	0.6231	0.6195	0.6364	0.6303	0.6468	0.6245	0.62	0.6182	0.6181	0.6042	0.6512	0.6337	0.6221	0.6287	0.6221	0.6218	0.6314	0.6294	0.635	0.6307	0.617	0.5988	0.6358	0.6186	0.6335	0.6206	0.6228	0.6316	0.6369	0.63	0.6123	0.6376	0.6565
762	Lowland O. sativa	WAB0019749	HET0862	0.6298	0.6258	0.6311	0.6358	0.6398	0.6346	0.6199	0.6042	0.6213	0.6254	0.6118	0.6243	0.6284	0.631	0.6272	0.6446	0.6381	0.6552	0.6332	0.6289	0.626	0.6257	0.6139	0.6605	0.642	0.6303	0.6374	0.6297	0.6301	0.6397	0.6397	0.6454	0.6404	0.6262	0.6085	0.6448	0.6285	0.6461	0.6306	0.6325	0.6417	0.6473	0.6393	0.6207	0.6486	0.6638
763	Lowland O. sativa	WAB0019749	HET0863	0.59	0.589	0.591	0.5967	0.599	0.5941	0.5802	0.5657	0.5809	0.586	0.5718	0.5843	0.5869	0.5907	0.5871	0.6033	0.597	0.6132	0.5921	0.5873	0.5856	0.5855	0.5732	0.6191	0.6007	0.5892	0.5963	0.5894	0.5902	0.5989	0.5987	0.6045	0.5994	0.5861	0.5689	0.6041	0.5884	0.6029	0.5909	0.5915	0.6001	0.6061	0.5992	0.5794	0.607	0.6228
764	Lowland O. sativa	WAB0019750	HET0866	0.6649	0.6575	0.666	0.6714	0.6751	0.6691	0.6545	0.6373	0.656	0.6609	0.6455	0.6589	0.661	0.6665	0.6624	0.6815	0.6746	0.6924	0.6694	0.6641	0.6623	0.662	0.648	0.6979	0.6786	0.6666	0.6738	0.666	0.666	0.6758	0.6763	0.6824	0.6773	0.6624	0.6437	0.6818	0.6647	0.6805	0.6673	0.6689	0.6783	0.6842	0.6761	0.6576	0.6857	0.6999
765	Lowland O. sativa	WAB0019750	HET0867	0.6555	0.6442	0.657	0.6618	0.6659	0.6592	0.6454	0.6283	0.6464	0.6516	0.6368	0.6502	0.6531	0.6573	0.6525	0.6707	0.6636	0.681	0.6579	0.6525	0.6509	0.6502	0.6375	0.6855	0.6671	0.6551	0.6629	0.6551	0.6544	0.6648	0.6639	0.6692	0.6642	0.6502	0.6312	0.669	0.6522	0.6687	0.6546	0.6557	0.6647	0.6717	0.6634	0.6427	0.6726	0.6929
766	Lowland O. sativa	WAB0019750	HET0868	0.6424	0.6326	0.6434	0.6487	0.6524	0.6462	0.6323	0.6153	0.6334	0.6383	0.6236	0.6366	0.6388	0.6432	0.6395	0.658	0.6517	0.6687	0.6463	0.6413	0.6393	0.6388	0.6258	0.6742	0.6546	0.6436	0.6508	0.643	0.6429	0.6528	0.6528	0.6586	0.6535	0.6389	0.621	0.6576	0.6411	0.6573	0.6436	0.6454	0.6541	0.6606	0.6525	0.6332	0.6619	0.6777
767	Lowland O. sativa	WAB0019750	HET0869	0.6521	0.6418	0.653	0.6585	0.6626	0.6564	0.6419	0.6247	0.6431	0.6482	0.6332	0.6467	0.6505	0.6533	0.6494	0.6699	0.663	0.6801	0.6575	0.6524	0.6504	0.65	0.6381	0.6856	0.666	0.655	0.6619	0.6545	0.654	0.6639	0.6642	0.6699	0.665	0.6502	0.6316	0.6696	0.6524	0.6707	0.6551	0.6566	0.6654	0.6721	0.6639	0.6443	0.673	0.6881
768	Lowland O. sativa	WAB0019750	HET0870	0.6097	0.6009	0.6109	0.6164	0.6195	0.6133	0.6002	0.5835	0.6012	0.6064	0.5917	0.6045	0.6069	0.6112	0.607	0.6241	0.6179	0.6348	0.6124	0.6076	0.6053	0.6053	0.5925	0.639	0.6213	0.6099	0.6169	0.6096	0.6096	0.6191	0.6183	0.6239	0.6192	0.6054	0.5877	0.6236	0.6074	0.6226	0.6097	0.6111	0.6198	0.6257	0.6182	0.5991	0.6267	0.6427
769	Lowland O. sativa	WAB0019750	HET0871	0.7061	0.6936	0.7078	0.7132	0.7171	0.7099	0.6958	0.6774	0.6966	0.7022	0.6864	0.7007	0.7025	0.7082	0.7033	0.7199	0.7129	0.7311	0.7068	0.7012	0.6994	0.6986	0.6851	0.7359	0.7163	0.7039	0.7116	0.7039	0.7026	0.7135	0.71	0.7165	0.711	0.6964	0.6768	0.7162	0.6984	0.7152	0.7015	0.7022	0.7117	0.7192	0.7106	0.6947	0.7199	0.7435
770	Lowland O. sativa	WAB0019750	HET0872	0.6225	0.6169	0.6234	0.6289	0.632	0.6272	0.6123	0.5976	0.6131	0.618	0.6036	0.6169	0.6191	0.6234	0.6198	0.6371	0.6303	0.6472	0.6253	0.6202	0.6184	0.6183	0.6059	0.6525	0.6339	0.6223	0.6295	0.6223	0.6222	0.6316	0.6291	0.6348	0.6298	0.616	0.5979	0.6342	0.6181	0.6331	0.6214	0.6218	0.6305	0.6367	0.6294	0.6101	0.6379	0.6566
771	Lowland O. sativa	WAB0019750	HET0873	0.609	0.6021	0.6095	0.6149	0.6189	0.6137	0.5992	0.5837	0.6004	0.6054	0.5907	0.6027	0.6094	0.6096	0.6061	0.6244	0.6185	0.6346	0.6133	0.6094	0.6066	0.6062	0.5951	0.64	0.6215	0.6104	0.6175	0.61	0.61	0.6194	0.6185	0.6243	0.6196	0.6058	0.5887	0.6239	0.6075	0.6273	0.6096	0.6117	0.6201	0.626	0.6186	0.5993	0.6274	0.6413
772	Lowland O. sativa	WAB0019750	HET0874	0.5945	0.5939	0.5955	0.6004	0.6043	0.5987	0.5853	0.5706	0.5861	0.5906	0.5769	0.589	0.5931	0.5952	0.592	0.6097	0.6037	0.62	0.5991	0.5939	0.5921	0.5918	0.5801	0.626	0.6068	0.5962	0.6028	0.5956	0.5961	0.605	0.6047	0.6099	0.6052	0.5915	0.5744	0.6092	0.5936	0.6104	0.5957	0.5973	0.6059	0.6116	0.604	0.5854	0.6128	0.6281
773	Lowland O. sativa	WAB0019750	HET0875	0.6441	0.6371	0.6449	0.6501	0.6541	0.6488	0.634	0.6184	0.6347	0.6396	0.6251	0.6379	0.6406	0.6451	0.6414	0.6601	0.6534	0.6706	0.6482	0.6429	0.6414	0.641	0.6276	0.6765	0.6571	0.6453	0.6525	0.6454	0.6452	0.6549	0.6544	0.6607	0.6552	0.6411	0.6225	0.6599	0.643	0.6589	0.6456	0.647	0.6561	0.6626	0.6544	0.6365	0.6635	0.6767
774	Lowland O. sativa	WAB0019750	HET0876	0.6173	0.608	0.6192	0.6238	0.6279	0.6213	0.6083	0.5914	0.6092	0.6138	0.6002	0.6126	0.6163	0.6194	0.6148	0.6307	0.6236	0.6408	0.6184	0.6141	0.6116	0.6114	0.5991	0.6452	0.6274	0.6162	0.6229	0.6159	0.6155	0.6249	0.6239	0.6297	0.6246	0.6108	0.5933	0.6289	0.6127	0.6305	0.6152	0.6164	0.6251	0.6311	0.6238	0.6045	0.6326	0.6537
775	Lowland O. sativa	WAB0019750	HET0877	0.6264	0.6172	0.6275	0.6335	0.6367	0.6304	0.6165	0.5994	0.6174	0.6227	0.608	0.6207	0.6234	0.6277	0.6238	0.6428	0.6369	0.6533	0.631	0.6264	0.6243	0.6242	0.611	0.6589	0.6399	0.6283	0.6356	0.6283	0.6276	0.6378	0.6368	0.6428	0.6381	0.6238	0.606	0.6427	0.626	0.6419	0.6281	0.6299	0.6386	0.645	0.6375	0.6184	0.646	0.6612
776	Lowland O. sativa	WAB0019750	HET0878	0.6413	0.6339	0.6406	0.6431	0.6482	0.6431	0.6307	0.6164	0.6309	0.6339	0.6213	0.6343	0.6336	0.6412	0.6357	0.6551	0.6486	0.6657	0.6444	0.6379	0.64	0.637	0.6242	0.6663	0.654	0.6422	0.6488	0.6406	0.6422	0.6504	0.6499	0.6578	0.6527	0.6376	0.6202	0.6546	0.641	0.6507	0.6423	0.6462	0.6535	0.6581	0.6501	0.632	0.6594	0.6703
777	Lowland O. sativa	WAB0019750	HET0879	0.6207	0.6108	0.6218	0.6275	0.6301	0.6236	0.6109	0.5934	0.6117	0.617	0.6019	0.615	0.6169	0.6212	0.6174	0.6348	0.6286	0.6454	0.623	0.6181	0.616	0.6153	0.6028	0.6501	0.6318	0.6204	0.6275	0.6202	0.6206	0.6299	0.6259	0.6314	0.6265	0.6125	0.5949	0.6317	0.6152	0.6299	0.6173	0.6185	0.6271	0.6332	0.6258	0.6092	0.6343	0.6505
778	Lowland O. sativa	WAB0019750	HET0880	0.6813	0.6712	0.6822	0.6879	0.6919	0.6854	0.6708	0.6526	0.6719	0.677	0.6616	0.6753	0.6779	0.6821	0.6783	0.6978	0.6911	0.7089	0.6853	0.6806	0.6779	0.6778	0.6641	0.7144	0.6946	0.6829	0.6902	0.6821	0.6816	0.6922	0.6915	0.6972	0.6924	0.6772	0.658	0.6967	0.6795	0.6962	0.6822	0.6838	0.6933	0.6996	0.6909	0.6726	0.7008	0.7161
779	Lowland O. sativa	WAB0019985	HET0883	0.6411	0.632	0.6407	0.6418	0.6481	0.6414	0.6361	0.6138	0.628	0.6326	0.6215	0.6372	0.6346	0.6413	0.6351	0.6551	0.6453	0.662	0.6449	0.6351	0.6395	0.6366	0.6228	0.6695	0.6507	0.6418	0.6499	0.6382	0.641	0.6508	0.6481	0.6588	0.6526	0.6396	0.6249	0.6536	0.6413	0.6531	0.6467	0.6424	0.6489	0.6561	0.645	0.6291	0.658	0.6714
780	Lowland O. sativa	WAB0019985	HET0884	0.6708	0.6556	0.6707	0.6713	0.6783	0.6706	0.6671	0.6425	0.6576	0.6621	0.6512	0.6679	0.6637	0.6714	0.6654	0.6793	0.6685	0.6854	0.6687	0.6581	0.6629	0.6595	0.6462	0.6929	0.6738	0.665	0.6739	0.6608	0.6641	0.6747	0.6775	0.6885	0.6817	0.6685	0.6536	0.6826	0.6702	0.6808	0.6758	0.6708	0.6779	0.6855	0.6741	0.6595	0.6873	0.7064
781	Lowland O. sativa	WAB0019985	HET0885	0.7075	0.6917	0.7072	0.7085	0.7154	0.709	0.7028	0.6788	0.6939	0.6981	0.687	0.7042	0.6998	0.7083	0.7019	0.7263	0.7147	0.733	0.7149	0.7041	0.7078	0.7053	0.6912	0.7401	0.7208	0.7108	0.7198	0.7066	0.7094	0.7202	0.717	0.73	0.7223	0.7084	0.6934	0.7226	0.7098	0.7215	0.7171	0.7119	0.7185	0.7257	0.714	0.7002	0.7281	0.7393
782	Lowland O. sativa	WAB0019985	HET0886	0.6842	0.6671	0.6836	0.6849	0.6917	0.6842	0.6797	0.6558	0.6705	0.675	0.6645	0.6817	0.6765	0.6845	0.6783	0.7025	0.6912	0.7093	0.6913	0.6804	0.6847	0.6812	0.6683	0.7155	0.6969	0.6879	0.6968	0.683	0.6865	0.6969	0.6942	0.7062	0.6988	0.6854	0.6707	0.6996	0.6869	0.698	0.694	0.6885	0.6953	0.703	0.6912	0.6767	0.7047	0.7166
783	Lowland O. sativa	WAB0019985	HET0887	0.6623	0.6477	0.6619	0.662	0.6692	0.6639	0.6579	0.6355	0.6493	0.6524	0.6417	0.6591	0.6555	0.6622	0.6561	0.6792	0.6691	0.6856	0.6689	0.6587	0.6628	0.6594	0.647	0.6926	0.6745	0.6658	0.6737	0.6609	0.6646	0.6742	0.6718	0.6836	0.6765	0.6631	0.6488	0.6766	0.6648	0.6764	0.6707	0.666	0.6729	0.6794	0.6682	0.6535	0.6817	0.6931
784	Lowland O. sativa	WAB0019985	HET0888	0.6747	0.6592	0.674	0.6749	0.6819	0.6761	0.6705	0.6481	0.6606	0.6655	0.6546	0.6713	0.6669	0.6752	0.6691	0.6911	0.6808	0.6974	0.6804	0.6698	0.6742	0.6711	0.6575	0.7052	0.686	0.677	0.6856	0.6732	0.6756	0.6859	0.6831	0.6955	0.6878	0.675	0.6601	0.6881	0.6762	0.6871	0.6824	0.6775	0.6841	0.6914	0.6799	0.665	0.6932	0.7067
785	Lowland O. sativa	WAB0019985	HET0889	0.6472	0.6356	0.6464	0.6473	0.6536	0.6486	0.6426	0.6216	0.6336	0.6374	0.6273	0.6437	0.6394	0.6469	0.6414	0.6631	0.6533	0.6695	0.6536	0.6426	0.6473	0.6438	0.6323	0.6767	0.6591	0.6494	0.6586	0.6452	0.6493	0.6589	0.6564	0.6679	0.6608	0.6478	0.6339	0.6613	0.6491	0.6595	0.6558	0.6501	0.6568	0.664	0.6529	0.6376	0.6659	0.678
786	Lowland O. sativa	WAB0019985	HET0890	0.6953	0.6797	0.6948	0.6953	0.7024	0.6963	0.6909	0.6666	0.6818	0.6854	0.6747	0.6924	0.6888	0.6954	0.6892	0.714	0.7028	0.7211	0.7031	0.6919	0.6972	0.6934	0.6801	0.7285	0.709	0.6998	0.7081	0.6949	0.6989	0.7088	0.7052	0.7168	0.7097	0.696	0.681	0.7102	0.6981	0.7099	0.7043	0.6989	0.7058	0.7131	0.7014	0.6862	0.7155	0.7268
787	Lowland O. sativa	WAB0019985	HET0891	0.6698	0.6549	0.6694	0.67	0.6767	0.6708	0.6654	0.6422	0.6564	0.6603	0.6497	0.6661	0.6622	0.6697	0.6641	0.6862	0.675	0.6927	0.6756	0.6647	0.6691	0.6665	0.6523	0.7004	0.6808	0.6716	0.6803	0.6682	0.6708	0.6813	0.6784	0.6904	0.6828	0.6701	0.6551	0.6839	0.6713	0.683	0.6774	0.6728	0.6792	0.6866	0.6752	0.6597	0.6886	0.702
788	Lowland O. sativa	WAB0019985	HET0892	0.6468	0.6396	0.6461	0.6475	0.6541	0.6473	0.6419	0.6225	0.6341	0.6379	0.6277	0.6434	0.6404	0.6468	0.6411	0.6627	0.6524	0.6693	0.6526	0.6428	0.6466	0.6433	0.6304	0.6767	0.6574	0.6489	0.6575	0.6451	0.6475	0.6579	0.6565	0.6675	0.6605	0.6479	0.6335	0.6616	0.649	0.6614	0.6553	0.6503	0.6573	0.6644	0.6531	0.6369	0.6663	0.6758
789	Lowland O. sativa	WAB0019985	HET0893	0.6719	0.6578	0.6713	0.6717	0.6786	0.6731	0.6668	0.6471	0.6581	0.6625	0.652	0.6689	0.6641	0.6721	0.6659	0.688	0.6769	0.694	0.677	0.6661	0.6708	0.6676	0.6538	0.7016	0.683	0.6735	0.682	0.6692	0.6717	0.6822	0.6789	0.6911	0.6838	0.6708	0.6558	0.684	0.6716	0.6834	0.6789	0.6731	0.6795	0.6872	0.6757	0.6605	0.6889	0.705
790	Lowland O. sativa	WAB0019985	HET0894	0.6268	0.6199	0.6261	0.6269	0.6343	0.628	0.6226	0.6035	0.6142	0.6174	0.6082	0.6241	0.6199	0.6271	0.621	0.6444	0.6336	0.6505	0.6343	0.6236	0.6282	0.6251	0.6116	0.658	0.6387	0.6306	0.6388	0.6263	0.6302	0.639	0.6373	0.6484	0.642	0.6292	0.6143	0.6415	0.6298	0.6403	0.6364	0.6312	0.6379	0.6446	0.6334	0.6177	0.6468	0.6594
791	Lowland O. sativa	WAB0019985	HET0895	0.6599	0.6482	0.6594	0.6606	0.6671	0.6603	0.6547	0.6323	0.6469	0.6513	0.6406	0.6563	0.6529	0.6599	0.6542	0.676	0.6654	0.6827	0.6655	0.6553	0.6593	0.656	0.6429	0.69	0.6705	0.6622	0.6703	0.6576	0.6605	0.6712	0.6686	0.68	0.6729	0.6593	0.6452	0.6745	0.6614	0.673	0.6678	0.663	0.6695	0.6768	0.666	0.65	0.6791	0.6913
792	Lowland O. sativa	WAB0019985	HET0896	0.6106	0.6047	0.6098	0.611	0.6172	0.6117	0.6064	0.5875	0.5978	0.6023	0.5917	0.6071	0.6032	0.6106	0.6053	0.6248	0.6153	0.631	0.6152	0.6053	0.6095	0.6067	0.5939	0.6386	0.6207	0.6119	0.6199	0.6079	0.6114	0.6202	0.6185	0.6293	0.6229	0.6106	0.5967	0.6238	0.6122	0.6224	0.6178	0.613	0.6197	0.6262	0.6156	0.5988	0.6281	0.6405
793	Lowland O. sativa	WAB0019985	HET0897	0.6513	0.6378	0.6515	0.6522	0.6587	0.6528	0.6467	0.6246	0.639	0.6425	0.6325	0.6482	0.6468	0.6519	0.6464	0.6678	0.6573	0.6745	0.6571	0.6482	0.651	0.6485	0.6367	0.6817	0.6628	0.6538	0.6622	0.6499	0.6525	0.6629	0.6602	0.6716	0.6647	0.652	0.6374	0.665	0.6529	0.6666	0.66	0.6545	0.6611	0.6684	0.6577	0.6409	0.6705	0.6843
794	Lowland O. sativa	WAB0021025	HET0900	0.625	0.6164	0.624	0.6278	0.6323	0.6256	0.6186	0.5977	0.6127	0.6178	0.6063	0.6199	0.6199	0.6252	0.6196	0.6405	0.6293	0.647	0.6285	0.6205	0.6213	0.6195	0.6078	0.6542	0.6336	0.6247	0.6331	0.6225	0.6233	0.6346	0.6337	0.6413	0.6375	0.6223	0.608	0.6369	0.6246	0.6393	0.6309	0.6277	0.6337	0.6417	0.6309	0.6135	0.6432	0.6569
795	Lowland O. sativa	WAB0021025	HET0901	0.65	0.6347	0.6483	0.6513	0.6569	0.6498	0.6434	0.6215	0.6372	0.6414	0.6304	0.645	0.6448	0.6493	0.6438	0.6671	0.6559	0.674	0.6554	0.6467	0.6479	0.6454	0.6339	0.6805	0.6603	0.6517	0.6602	0.6485	0.65	0.6615	0.6593	0.6668	0.6633	0.6473	0.6326	0.6616	0.6497	0.6643	0.656	0.6532	0.6592	0.6671	0.6551	0.6391	0.6684	0.6821
796	Lowland O. sativa	WAB0021025	HET0902	0.6431	0.6342	0.6421	0.6451	0.6503	0.6431	0.6376	0.6151	0.63	0.6351	0.6237	0.6372	0.6371	0.643	0.6373	0.6606	0.6487	0.6668	0.6482	0.6397	0.6407	0.6392	0.6268	0.6737	0.653	0.645	0.6527	0.6419	0.6434	0.6543	0.6523	0.6603	0.6565	0.6416	0.6257	0.6554	0.6434	0.6588	0.6495	0.6468	0.6525	0.6613	0.6498	0.6319	0.6623	0.6748
797	Lowland O. sativa	WAB0021025	HET0903	0.6384	0.6271	0.6366	0.6407	0.6451	0.639	0.632	0.612	0.6251	0.6301	0.6192	0.633	0.632	0.6377	0.6329	0.6555	0.644	0.6625	0.6439	0.6348	0.6363	0.6343	0.6222	0.6695	0.6488	0.6395	0.6485	0.6371	0.6387	0.6494	0.6469	0.6549	0.651	0.6352	0.6205	0.6502	0.6379	0.6519	0.6445	0.6412	0.647	0.6555	0.6433	0.627	0.6561	0.6715
798	Lowland O. sativa	WAB0021025	HET0904	0.6758	0.6621	0.6763	0.6787	0.6832	0.6765	0.6701	0.6463	0.6633	0.6675	0.6567	0.6713	0.6707	0.6759	0.6701	0.6963	0.6836	0.7009	0.6816	0.6743	0.6748	0.6729	0.661	0.7088	0.6869	0.6794	0.6884	0.6766	0.6781	0.6888	0.684	0.6936	0.6889	0.6735	0.6573	0.6891	0.6746	0.691	0.6836	0.6794	0.685	0.6949	0.683	0.6659	0.6965	0.7092
799	Lowland O. sativa	WAB0021025	HET0905	0.6207	0.6137	0.6198	0.6222	0.6267	0.6212	0.6155	0.5956	0.6076	0.6126	0.6016	0.6151	0.6138	0.6208	0.6146	0.6369	0.6257	0.6424	0.6241	0.6165	0.6189	0.6171	0.6046	0.65	0.6295	0.6218	0.6299	0.6198	0.6215	0.6315	0.6288	0.6372	0.6341	0.6197	0.6038	0.6327	0.6211	0.6335	0.6265	0.623	0.6297	0.6389	0.6277	0.6099	0.6391	0.6522
800	Lowland O. sativa	WAB0021025	HET0906	0.6556	0.6427	0.6543	0.6579	0.662	0.6558	0.6491	0.6269	0.6419	0.6471	0.6357	0.6501	0.6488	0.6548	0.6499	0.6728	0.6619	0.6801	0.661	0.652	0.6536	0.6515	0.6384	0.688	0.6656	0.6568	0.6656	0.6546	0.6557	0.667	0.6648	0.6729	0.6689	0.6532	0.6383	0.6686	0.656	0.6697	0.6622	0.6591	0.6653	0.6738	0.6621	0.6448	0.6749	0.6882
801	Lowland O. sativa	WAB0021025	HET0907	0.6582	0.644	0.6576	0.6606	0.6655	0.6587	0.6515	0.6281	0.645	0.65	0.638	0.6533	0.6519	0.658	0.6519	0.6769	0.6652	0.682	0.6632	0.6556	0.6565	0.6543	0.6431	0.6905	0.6693	0.6607	0.669	0.6572	0.659	0.6701	0.6664	0.6759	0.672	0.6548	0.641	0.6709	0.658	0.6736	0.6653	0.6612	0.6677	0.6774	0.6651	0.6476	0.6778	0.6897
802	Lowland O. sativa	WAB0021025	HET0908	0.6242	0.6167	0.6223	0.6267	0.6308	0.6246	0.6174	0.5974	0.6108	0.6168	0.6047	0.6184	0.6176	0.6231	0.6185	0.6398	0.6295	0.6468	0.6287	0.6203	0.6216	0.6195	0.607	0.6543	0.6333	0.6246	0.6332	0.6224	0.6236	0.6344	0.6327	0.641	0.6371	0.6217	0.6073	0.6367	0.6241	0.6378	0.6303	0.6273	0.6333	0.6415	0.6301	0.6136	0.6424	0.6556
803	Lowland O. sativa	WAB0021025	HET0909	0.6219	0.6118	0.6206	0.6248	0.6288	0.6214	0.6163	0.5944	0.609	0.6145	0.6026	0.6154	0.6135	0.6213	0.6151	0.6376	0.6254	0.6427	0.6246	0.6162	0.6184	0.6154	0.6037	0.6497	0.63	0.6217	0.6297	0.6179	0.6209	0.6316	0.6287	0.638	0.6341	0.618	0.6045	0.6338	0.6206	0.6327	0.6274	0.6234	0.6303	0.6394	0.6271	0.6099	0.6394	0.6542
804	Lowland O. sativa	WAB0021025	HET0910	0.6593	0.6467	0.658	0.6615	0.6662	0.6597	0.6526	0.6305	0.6462	0.6511	0.6396	0.6537	0.6526	0.6589	0.6538	0.675	0.6636	0.6822	0.6633	0.6539	0.6554	0.6534	0.6402	0.6897	0.6682	0.6588	0.6676	0.6563	0.658	0.669	0.669	0.6774	0.6732	0.657	0.6422	0.6722	0.6598	0.6741	0.6664	0.6626	0.6693	0.6776	0.6659	0.6493	0.6789	0.6889
805	Lowland O. sativa	WAB0021025	HET0911	0.6719	0.662	0.6711	0.6746	0.6802	0.673	0.6657	0.6422	0.6589	0.663	0.6523	0.6665	0.6658	0.6718	0.6663	0.6908	0.6791	0.697	0.6786	0.6695	0.6707	0.6682	0.6564	0.7053	0.6829	0.6746	0.6834	0.671	0.6725	0.6847	0.6831	0.6918	0.6872	0.6708	0.6557	0.6868	0.6731	0.689	0.681	0.677	0.6836	0.6927	0.6801	0.6634	0.6942	0.7049
806	Lowland O. sativa	WAB0021025	HET0912	0.6518	0.6392	0.6517	0.6542	0.6591	0.652	0.6463	0.6232	0.6387	0.6437	0.6326	0.6462	0.6443	0.6519	0.6462	0.6701	0.6574	0.6752	0.6566	0.6479	0.6499	0.6478	0.6351	0.6823	0.6611	0.6537	0.6621	0.6509	0.6516	0.6635	0.6584	0.6673	0.6633	0.6471	0.6325	0.6632	0.6494	0.6622	0.6569	0.6525	0.659	0.6689	0.6562	0.6387	0.6693	0.6857
807	Lowland O. sativa	WAB0021025	HET0913	0.6923	0.6818	0.6923	0.6942	0.6994	0.694	0.6875	0.6661	0.6799	0.6846	0.6729	0.6867	0.6848	0.693	0.6869	0.7137	0.7008	0.7194	0.7005	0.6907	0.6931	0.6913	0.6765	0.7268	0.7041	0.6966	0.7049	0.6944	0.6963	0.7063	0.7029	0.7124	0.7081	0.6929	0.676	0.7067	0.6942	0.7064	0.7013	0.6978	0.704	0.7135	0.7005	0.6853	0.714	0.7267
808	Lowland O. sativa	WAB0021025	HET0914	0.629	0.6162	0.6277	0.6301	0.6351	0.6286	0.6224	0.6007	0.6157	0.62	0.6081	0.6235	0.623	0.6279	0.6223	0.6459	0.6349	0.6516	0.6343	0.6257	0.6279	0.6247	0.6155	0.6592	0.6394	0.6313	0.6394	0.6276	0.6294	0.6397	0.6373	0.6463	0.6423	0.6252	0.6123	0.6404	0.6283	0.6435	0.6356	0.6317	0.6384	0.6466	0.6352	0.6176	0.6473	0.6595
809	Lowland O. sativa	WAB0023634	HET0917	0.6463	0.6294	0.643	0.6385	0.6452	0.6438	0.6396	0.6207	0.6276	0.6307	0.6222	0.6426	0.636	0.6424	0.6339	0.6604	0.6528	0.6601	0.6541	0.6394	0.6463	0.6408	0.6269	0.6698	0.6541	0.6458	0.6558	0.6408	0.6487	0.6511	0.6554	0.6658	0.6578	0.6497	0.6336	0.6564	0.6503	0.6557	0.6553	0.6474	0.6545	0.6608	0.6494	0.6345	0.662	0.6703
810	Lowland O. sativa	WAB0023634	HET0918	0.6605	0.6462	0.6585	0.6527	0.6607	0.66	0.6536	0.6352	0.6422	0.6454	0.6371	0.6583	0.6504	0.6575	0.6495	0.6757	0.668	0.6764	0.6693	0.6553	0.6613	0.6566	0.6425	0.6852	0.6692	0.6614	0.6705	0.6563	0.6644	0.6661	0.6717	0.6816	0.6739	0.6653	0.6491	0.6714	0.666	0.6699	0.6707	0.6623	0.67	0.676	0.6647	0.6507	0.677	0.6874
811	Lowland O. sativa	WAB0023634	HET0919	0.6842	0.6631	0.6807	0.6742	0.6833	0.6816	0.6764	0.6565	0.6637	0.6671	0.6586	0.6801	0.6705	0.6794	0.6706	0.6984	0.6906	0.698	0.6913	0.6757	0.6837	0.6772	0.662	0.7072	0.6907	0.6837	0.6934	0.6773	0.6858	0.6884	0.694	0.7039	0.6957	0.6864	0.6699	0.6938	0.6879	0.6901	0.6922	0.6844	0.6924	0.6983	0.6857	0.6731	0.6999	0.709
812	Lowland O. sativa	WAB0023634	HET0920	0.6433	0.6273	0.6403	0.6343	0.6429	0.6421	0.6368	0.6196	0.6248	0.6271	0.6193	0.6398	0.63	0.6396	0.6306	0.6564	0.6496	0.6563	0.6506	0.6361	0.6432	0.6371	0.6238	0.6656	0.6495	0.6431	0.6518	0.6371	0.6455	0.6473	0.6519	0.6617	0.6536	0.6453	0.6296	0.6513	0.6465	0.6475	0.6506	0.6432	0.6504	0.6559	0.6446	0.6315	0.6571	0.6691
813	Lowland O. sativa	WAB0023634	HET0921	0.652	0.6367	0.6498	0.6427	0.6531	0.6513	0.6451	0.628	0.6345	0.6366	0.6288	0.6499	0.6408	0.6486	0.6402	0.6656	0.6588	0.6662	0.6598	0.6456	0.6518	0.6461	0.6307	0.6752	0.6592	0.6517	0.6606	0.6462	0.6546	0.6562	0.6603	0.6707	0.6624	0.6539	0.6374	0.6597	0.6546	0.6571	0.6589	0.6521	0.6595	0.6638	0.6522	0.6402	0.6658	0.676
814	Lowland O. sativa	WAB0023634	HET0922	0.6399	0.6297	0.6384	0.6318	0.6412	0.6389	0.6331	0.6188	0.623	0.624	0.6173	0.6377	0.6309	0.6365	0.6282	0.6526	0.6463	0.6537	0.6464	0.634	0.6395	0.6337	0.6196	0.6625	0.6474	0.6403	0.6475	0.6335	0.6432	0.6443	0.6492	0.6582	0.6507	0.6419	0.6262	0.6478	0.643	0.6479	0.6472	0.6405	0.648	0.6527	0.6408	0.6276	0.6537	0.6638
815	Lowland O. sativa	WAB0023634	HET0923	0.6933	0.674	0.6905	0.6822	0.6932	0.6923	0.6869	0.6687	0.6739	0.6772	0.6689	0.6903	0.6796	0.6898	0.6799	0.7088	0.7015	0.7078	0.7028	0.6855	0.6942	0.6877	0.6716	0.7173	0.7005	0.6946	0.7032	0.6883	0.6957	0.6978	0.7049	0.7151	0.7071	0.6983	0.681	0.7037	0.6993	0.7012	0.7032	0.6965	0.7037	0.7092	0.6965	0.6847	0.7108	0.7201
816	Lowland O. sativa	WAB0023634	HET0924	0.6971	0.6761	0.6947	0.6879	0.6967	0.6937	0.6892	0.6687	0.677	0.6798	0.6726	0.694	0.6839	0.6932	0.684	0.7126	0.7044	0.7122	0.7057	0.6899	0.6978	0.6912	0.6756	0.7217	0.7052	0.6977	0.7081	0.6913	0.7003	0.7027	0.7089	0.7183	0.7101	0.7009	0.6836	0.7076	0.7021	0.7049	0.7075	0.6989	0.7065	0.7128	0.7001	0.6867	0.7149	0.7247
817	Lowland O. sativa	WAB0023634	HET0925	0.6115	0.6011	0.6082	0.6032	0.6103	0.609	0.6059	0.5913	0.5946	0.5969	0.589	0.6078	0.6029	0.6089	0.5999	0.6192	0.6128	0.6197	0.6143	0.6007	0.6069	0.6022	0.5883	0.6276	0.6137	0.6062	0.615	0.603	0.611	0.6115	0.6175	0.6269	0.62	0.6152	0.5984	0.6182	0.6134	0.619	0.6162	0.6107	0.6178	0.6219	0.6114	0.5996	0.6223	0.6341
818	Lowland O. sativa	WAB0023634	HET0926	0.6948	0.6743	0.6913	0.6859	0.6944	0.6911	0.6875	0.6662	0.6753	0.6784	0.6699	0.6913	0.681	0.6912	0.6822	0.7085	0.7007	0.7084	0.7017	0.6867	0.6938	0.6877	0.6733	0.7179	0.7014	0.6936	0.7034	0.6882	0.6967	0.699	0.7031	0.7124	0.705	0.6957	0.6788	0.7031	0.6969	0.6996	0.7012	0.6939	0.7016	0.7077	0.6962	0.6824	0.7088	0.717
819	Lowland O. sativa	WAB0023634	HET0927	0.6382	0.6252	0.6378	0.64	0.6461	0.6394	0.6326	0.6112	0.6244	0.6299	0.6178	0.6326	0.6318	0.639	0.6328	0.6558	0.6465	0.6626	0.6449	0.6363	0.6382	0.6354	0.6218	0.6705	0.6499	0.6408	0.6496	0.638	0.6408	0.6502	0.6484	0.6553	0.6525	0.6367	0.6199	0.6512	0.64	0.6516	0.6454	0.6423	0.6484	0.6562	0.6447	0.6289	0.657	0.6689
820	Lowland O. sativa	WAB0023634	HET0928	0.64	0.6227	0.6362	0.6308	0.6378	0.6362	0.6336	0.6172	0.6202	0.6242	0.6155	0.6362	0.6256	0.636	0.6265	0.6523	0.6445	0.6515	0.6458	0.6298	0.6388	0.6329	0.6182	0.6602	0.6447	0.6382	0.6471	0.6331	0.6409	0.6419	0.6476	0.6573	0.6498	0.6417	0.6258	0.6478	0.6425	0.6438	0.6465	0.6395	0.6463	0.6524	0.6406	0.6275	0.6533	0.6638
821	Lowland O. sativa	WAB0023634	HET0929	0.6716	0.6524	0.6695	0.6623	0.6705	0.6699	0.664	0.6475	0.6525	0.6546	0.6475	0.6693	0.6589	0.6683	0.6584	0.6869	0.6785	0.6862	0.6798	0.6656	0.673	0.6655	0.6507	0.6952	0.6799	0.6727	0.6811	0.6655	0.6754	0.6767	0.6824	0.6933	0.6848	0.6756	0.6603	0.6823	0.6767	0.6793	0.6824	0.6746	0.6812	0.6873	0.675	0.6625	0.6886	0.6917
822	Lowland O. sativa	WAB0023634	HET0930	0.6875	0.6687	0.6848	0.6784	0.6883	0.687	0.6805	0.6619	0.669	0.6719	0.6641	0.6856	0.6764	0.6844	0.6759	0.7035	0.6952	0.703	0.696	0.6814	0.6881	0.6821	0.6668	0.7117	0.6955	0.6881	0.6973	0.6827	0.6914	0.6933	0.6976	0.7082	0.6999	0.6912	0.6741	0.6977	0.6918	0.695	0.6968	0.6897	0.6968	0.702	0.6893	0.6774	0.7036	0.7148
823	Lowland O. sativa	WAB0023634	HET0931	0.7058	0.6861	0.704	0.6968	0.7069	0.704	0.6984	0.6789	0.6872	0.6889	0.6811	0.7035	0.6926	0.703	0.6932	0.7191	0.7136	0.7202	0.7136	0.6992	0.7064	0.6992	0.6835	0.7293	0.7137	0.7065	0.7149	0.6996	0.7096	0.7107	0.7163	0.7262	0.7183	0.7093	0.6922	0.7149	0.7101	0.7114	0.714	0.7078	0.7153	0.7199	0.7079	0.6969	0.7222	0.7318
824	Lowland O. sativa	WAB0025227	HET0934	0.6246	0.6181	0.6229	0.6251	0.6319	0.6274	0.6201	0.6004	0.613	0.6157	0.6069	0.619	0.6193	0.6244	0.6191	0.6415	0.6304	0.6478	0.6291	0.6211	0.6242	0.6212	0.6118	0.6536	0.6363	0.6264	0.6345	0.622	0.6262	0.6351	0.6336	0.6438	0.6386	0.6214	0.6094	0.6356	0.6234	0.6392	0.6311	0.6259	0.6336	0.6415	0.6302	0.6134	0.6433	0.6565
825	Lowland O. sativa	WAB0025227	HET0935	0.6456	0.6344	0.6436	0.646	0.6529	0.6479	0.641	0.619	0.6332	0.6366	0.6275	0.6398	0.6389	0.6451	0.6392	0.6624	0.651	0.6681	0.6497	0.6405	0.6448	0.642	0.6315	0.6747	0.6566	0.6471	0.6554	0.6427	0.6461	0.6559	0.6546	0.6647	0.6594	0.6421	0.6296	0.6566	0.6437	0.6583	0.6518	0.6467	0.6547	0.6628	0.6511	0.6343	0.6645	0.6769
826	Lowland O. sativa	WAB0025227	HET0936	0.6461	0.6313	0.6453	0.6474	0.6541	0.6481	0.6422	0.619	0.6347	0.6376	0.6287	0.6414	0.642	0.6469	0.6404	0.6623	0.6506	0.6681	0.6492	0.6405	0.6438	0.6414	0.6323	0.6744	0.6558	0.6469	0.6552	0.6426	0.6456	0.6552	0.6536	0.6637	0.6589	0.6428	0.6296	0.6563	0.6433	0.6608	0.6517	0.6462	0.6542	0.6625	0.6506	0.634	0.664	0.6777
827	Lowland O. sativa	WAB0025227	HET0937	0.6197	0.6099	0.6183	0.6196	0.6265	0.62	0.614	0.5933	0.6073	0.6105	0.6011	0.6148	0.612	0.619	0.6131	0.6294	0.6192	0.6356	0.6182	0.6089	0.613	0.6101	0.5988	0.643	0.6234	0.6147	0.6236	0.6105	0.6145	0.6247	0.6241	0.633	0.6285	0.6119	0.5997	0.6269	0.6151	0.6285	0.6209	0.6162	0.6244	0.632	0.6207	0.6032	0.6336	0.6509
828	Lowland O. sativa	WAB0025227	HET0938	0.6145	0.6011	0.6123	0.6148	0.6207	0.615	0.6109	0.5898	0.6018	0.6058	0.5965	0.6092	0.6082	0.6146	0.6078	0.6304	0.6187	0.6358	0.6173	0.6091	0.6127	0.6106	0.6009	0.6417	0.6244	0.6154	0.6235	0.6115	0.6149	0.6234	0.6224	0.6322	0.6274	0.6122	0.5991	0.6249	0.6131	0.6283	0.6202	0.6151	0.6223	0.6305	0.6195	0.6021	0.6321	0.6475
829	Lowland O. sativa	WAB0025227	HET0939	0.647	0.6339	0.645	0.6465	0.6537	0.6476	0.6407	0.6189	0.6332	0.6377	0.6275	0.642	0.6379	0.6463	0.6403	0.6613	0.651	0.6682	0.6504	0.6401	0.6443	0.6414	0.6294	0.6754	0.6548	0.6459	0.6552	0.6419	0.6461	0.6565	0.6549	0.6639	0.6593	0.6426	0.6296	0.6577	0.6455	0.658	0.6514	0.6468	0.6555	0.6633	0.6516	0.635	0.6643	0.6771
830	Lowland O. sativa	WAB0025227	HET0940	0.6584	0.6432	0.6562	0.659	0.6658	0.661	0.6536	0.6316	0.6455	0.649	0.6398	0.6529	0.6499	0.6583	0.6524	0.6793	0.6672	0.685	0.6664	0.6571	0.6609	0.6581	0.6467	0.6916	0.673	0.6636	0.6722	0.6589	0.6626	0.6722	0.672	0.6829	0.6773	0.6598	0.6466	0.6742	0.6609	0.6749	0.6693	0.6642	0.6725	0.6806	0.6685	0.6519	0.6823	0.6937
831	Lowland O. sativa	WAB0025227	HET0941	0.643	0.629	0.6414	0.644	0.6506	0.6453	0.6389	0.6164	0.631	0.6344	0.6251	0.6379	0.6377	0.6433	0.6374	0.6602	0.6486	0.6658	0.6469	0.6389	0.6416	0.6393	0.6296	0.6723	0.6536	0.6445	0.6526	0.6407	0.6439	0.6528	0.6511	0.6615	0.6563	0.6402	0.6271	0.6534	0.6407	0.6578	0.6488	0.6438	0.6514	0.6597	0.648	0.6306	0.6614	0.6746
832	Lowland O. sativa	WAB0025227	HET0942	0.6609	0.6567	0.659	0.6619	0.6684	0.6635	0.6568	0.639	0.6479	0.6522	0.6424	0.6552	0.6524	0.6608	0.6551	0.6789	0.6671	0.6846	0.6654	0.6561	0.6607	0.6579	0.6459	0.692	0.6727	0.6628	0.6714	0.6589	0.6628	0.6722	0.6703	0.6809	0.6756	0.6581	0.6447	0.6729	0.6598	0.6727	0.6678	0.6626	0.6706	0.679	0.6667	0.6501	0.6807	0.6933
833	Lowland O. sativa	WAB0025227	HET0943	0.6643	0.6493	0.6624	0.6648	0.6717	0.6658	0.6596	0.6367	0.6518	0.6545	0.6461	0.6587	0.6586	0.6642	0.6582	0.6821	0.6703	0.688	0.6691	0.6597	0.6639	0.6605	0.6512	0.6944	0.6757	0.6667	0.6752	0.6613	0.6657	0.6751	0.6741	0.684	0.6789	0.6611	0.6486	0.6758	0.6631	0.679	0.6709	0.6658	0.6739	0.6826	0.6703	0.6533	0.6843	0.6974
834	Lowland O. sativa	WAB0025227	HET0944	0.662	0.6527	0.6596	0.6624	0.6693	0.6643	0.6579	0.6404	0.6481	0.6521	0.6431	0.6557	0.6533	0.662	0.6555	0.6797	0.6679	0.6852	0.6666	0.6564	0.6615	0.6581	0.6473	0.6923	0.6732	0.6638	0.6728	0.6592	0.6622	0.6722	0.6716	0.6821	0.6767	0.6593	0.6462	0.6742	0.6609	0.674	0.669	0.6634	0.6714	0.68	0.6679	0.6515	0.6818	0.6941
835	Lowland O. sativa	WAB0025227	HET0945	0.6542	0.6382	0.6524	0.6546	0.6612	0.6558	0.6501	0.628	0.6408	0.6443	0.6356	0.6485	0.6468	0.6538	0.6477	0.6721	0.66	0.6779	0.6593	0.6489	0.6536	0.6508	0.6405	0.6839	0.6655	0.6561	0.6651	0.6514	0.6551	0.6645	0.6634	0.674	0.6682	0.651	0.6385	0.666	0.653	0.667	0.6614	0.6556	0.6633	0.6719	0.6596	0.6434	0.6734	0.6874
836	Lowland O. sativa	WAB0025227	HET0946	0.6466	0.6331	0.6448	0.6472	0.6538	0.6474	0.6416	0.6195	0.6339	0.6376	0.6282	0.6406	0.6385	0.6462	0.6403	0.6616	0.6501	0.6676	0.6487	0.6399	0.6439	0.641	0.6301	0.6743	0.6555	0.6463	0.6551	0.6416	0.6457	0.6554	0.6533	0.6629	0.658	0.6405	0.6278	0.656	0.6427	0.6559	0.6501	0.6453	0.6529	0.6614	0.6497	0.6327	0.6632	0.678
837	Lowland O. sativa	WAB0025227	HET0947	0.6368	0.6239	0.6349	0.6382	0.6441	0.6391	0.6324	0.6103	0.6242	0.628	0.6188	0.6309	0.6288	0.6367	0.6313	0.6549	0.6441	0.661	0.6431	0.6339	0.6372	0.635	0.6237	0.6675	0.6492	0.6402	0.6483	0.6356	0.6393	0.6483	0.6471	0.6575	0.6527	0.6358	0.6227	0.6499	0.6371	0.6498	0.6448	0.6401	0.6479	0.6557	0.6443	0.6275	0.6574	0.6683
838	Lowland O. sativa	WAB0025227	HET0948	0.6839	0.6679	0.6821	0.6845	0.691	0.6859	0.6794	0.6557	0.6704	0.6745	0.665	0.6781	0.6754	0.6839	0.6776	0.7023	0.6903	0.7086	0.6889	0.6789	0.6829	0.6806	0.6688	0.7152	0.6957	0.6859	0.6951	0.6814	0.6855	0.6954	0.6938	0.7039	0.6988	0.6809	0.6674	0.697	0.6827	0.6963	0.6915	0.6857	0.6937	0.7026	0.6904	0.6745	0.7041	0.7174
839	Lowland O. sativa	WAB0025505	HET0951	0.7049	0.6838	0.7032	0.6939	0.7048	0.7047	0.6979	0.6792	0.6856	0.6879	0.6823	0.7025	0.6941	0.7034	0.6934	0.7226	0.7138	0.7224	0.7137	0.7021	0.706	0.702	0.6853	0.7303	0.7141	0.7061	0.7154	0.7004	0.711	0.7121	0.7166	0.7279	0.7188	0.7111	0.6938	0.7177	0.7099	0.7145	0.717	0.7072	0.7166	0.7209	0.7104	0.6981	0.7249	0.7323
840	Lowland O. sativa	WAB0025505	HET0952	0.6217	0.6114	0.6197	0.6115	0.622	0.6239	0.616	0.6071	0.6044	0.6063	0.6	0.619	0.6127	0.6209	0.6108	0.6383	0.6298	0.6379	0.6301	0.6192	0.623	0.6206	0.6044	0.6458	0.6302	0.6224	0.6313	0.6182	0.6286	0.6283	0.632	0.6427	0.6343	0.6282	0.6114	0.6335	0.6266	0.6313	0.6329	0.6231	0.6323	0.6362	0.6264	0.613	0.6392	0.6499
841	Lowland O. sativa	WAB0025505	HET0953	0.6593	0.6452	0.6582	0.65	0.6612	0.6605	0.6532	0.6362	0.6428	0.6445	0.6379	0.6566	0.6498	0.6582	0.6495	0.6761	0.6674	0.6763	0.6674	0.6578	0.66	0.6567	0.642	0.6843	0.6681	0.6603	0.6695	0.6562	0.6666	0.6673	0.6695	0.6801	0.6715	0.6638	0.6475	0.67	0.6628	0.667	0.6695	0.6605	0.6699	0.6738	0.664	0.6504	0.6775	0.6886
842	Lowland O. sativa	WAB0025505	HET0954	0.6639	0.652	0.6621	0.6549	0.6639	0.6642	0.6577	0.6409	0.6458	0.6492	0.6416	0.6592	0.6526	0.6631	0.6538	0.6796	0.6715	0.6802	0.6711	0.6616	0.6652	0.6625	0.6441	0.6897	0.6731	0.6641	0.6727	0.6606	0.6716	0.6714	0.6735	0.6843	0.6768	0.6696	0.6524	0.6763	0.6682	0.6719	0.6735	0.6649	0.6742	0.679	0.67	0.657	0.6822	0.692
843	Lowland O. sativa	WAB0025505	HET0955	0.6531	0.6373	0.6508	0.6427	0.6533	0.6527	0.647	0.6298	0.6347	0.6375	0.6303	0.6489	0.6418	0.6518	0.6426	0.6678	0.6601	0.6686	0.6603	0.6503	0.6542	0.6504	0.6329	0.6768	0.6609	0.6529	0.6614	0.6486	0.6607	0.66	0.6628	0.6734	0.6654	0.658	0.6415	0.665	0.6576	0.6597	0.6628	0.654	0.6629	0.6672	0.6575	0.6452	0.6706	0.6792
844	Lowland O. sativa	WAB0025505	HET0956	0.6475	0.6334	0.6455	0.6381	0.6481	0.6485	0.6411	0.6247	0.6297	0.6326	0.6249	0.6439	0.6375	0.6462	0.6377	0.6635	0.6555	0.6643	0.6557	0.6455	0.6483	0.6459	0.6287	0.6727	0.6565	0.6479	0.6567	0.6437	0.655	0.6551	0.6568	0.6682	0.6595	0.6525	0.6355	0.6587	0.6518	0.6552	0.6569	0.6478	0.6577	0.6616	0.652	0.6394	0.6648	0.6751
845	Lowland O. sativa	WAB0025505	HET0957	0.6421	0.6306	0.6408	0.6332	0.6439	0.6442	0.6365	0.6216	0.6263	0.6274	0.6212	0.6394	0.6348	0.6412	0.6327	0.6586	0.6494	0.6589	0.6503	0.6408	0.6427	0.6401	0.6261	0.667	0.6508	0.6427	0.6515	0.6385	0.6491	0.6495	0.6523	0.6629	0.6545	0.6475	0.6315	0.653	0.646	0.6524	0.6531	0.6435	0.6528	0.6569	0.6472	0.6338	0.6602	0.6703
846	Lowland O. sativa	WAB0025505	HET0958	0.689	0.6703	0.6868	0.6795	0.6889	0.6881	0.6836	0.6635	0.6703	0.6735	0.6667	0.6846	0.6774	0.6881	0.6782	0.7043	0.6955	0.704	0.6958	0.6852	0.6887	0.6859	0.6673	0.7129	0.6962	0.6881	0.6973	0.6841	0.6953	0.6954	0.6978	0.7087	0.7005	0.6934	0.6757	0.7	0.6923	0.6949	0.6983	0.6892	0.6978	0.7031	0.6929	0.6804	0.7065	0.7194
847	Lowland O. sativa	WAB0025505	HET0959	0.6924	0.6736	0.6909	0.6822	0.6942	0.694	0.686	0.6678	0.6753	0.677	0.6703	0.6896	0.6843	0.6919	0.6823	0.707	0.6977	0.7069	0.6982	0.6883	0.6905	0.6869	0.6711	0.7149	0.6984	0.6903	0.6993	0.6852	0.6963	0.6972	0.6996	0.7115	0.7024	0.6948	0.6778	0.7004	0.6932	0.6999	0.7005	0.6903	0.7004	0.7041	0.6933	0.6818	0.7078	0.7234
848	Lowland O. sativa	WAB0025505	HET0960	0.6397	0.6238	0.6383	0.6291	0.6411	0.6408	0.6331	0.6185	0.6229	0.6236	0.6178	0.6368	0.6313	0.638	0.6291	0.6543	0.6465	0.6542	0.646	0.6372	0.6393	0.6354	0.623	0.6623	0.6468	0.6392	0.6476	0.6341	0.6458	0.6458	0.65	0.6608	0.6523	0.6451	0.6294	0.6505	0.6434	0.6492	0.6504	0.641	0.6502	0.6541	0.6443	0.6307	0.6573	0.6671
849	Lowland O. sativa	WAB0025505	HET0961	0.6784	0.6642	0.6761	0.6675	0.6791	0.6792	0.6721	0.6578	0.6602	0.6611	0.6557	0.6747	0.6681	0.6766	0.6661	0.6945	0.6859	0.6949	0.6867	0.6755	0.6797	0.6752	0.6601	0.7028	0.6871	0.6797	0.6886	0.6735	0.6854	0.6861	0.6895	0.6999	0.6909	0.683	0.6666	0.6895	0.683	0.687	0.6887	0.6803	0.6888	0.6935	0.6824	0.6695	0.6975	0.7063
850	Lowland O. sativa	WAB0025505	HET0962	0.6851	0.6671	0.6857	0.6798	0.6888	0.687	0.6798	0.6596	0.6697	0.6743	0.6655	0.6839	0.6764	0.6855	0.6781	0.702	0.6905	0.7014	0.6915	0.677	0.6819	0.6815	0.661	0.7113	0.6922	0.6838	0.6917	0.6808	0.6882	0.6916	0.6917	0.7042	0.697	0.6868	0.668	0.6957	0.6869	0.6925	0.6921	0.6848	0.6943	0.698	0.6888	0.6728	0.7004	0.7162
851	Lowland O. sativa	WAB0025505	HET0963	0.6297	0.6149	0.6279	0.6213	0.6303	0.6287	0.6244	0.6062	0.6124	0.6146	0.6087	0.6258	0.6194	0.6283	0.6192	0.6451	0.6375	0.6455	0.6383	0.6273	0.631	0.6278	0.6149	0.6534	0.6384	0.6306	0.6401	0.6264	0.6384	0.6376	0.6394	0.6494	0.6418	0.6344	0.6187	0.6413	0.6342	0.6354	0.6391	0.6313	0.6396	0.6439	0.6344	0.621	0.647	0.6554
852	Lowland O. sativa	WAB0025505	HET0964	0.6388	0.629	0.6387	0.6313	0.6407	0.6391	0.6328	0.617	0.6232	0.6256	0.6192	0.6361	0.6325	0.6389	0.6298	0.6541	0.6446	0.6539	0.6443	0.6366	0.638	0.6353	0.6191	0.6619	0.6457	0.6382	0.6458	0.634	0.6445	0.6451	0.6454	0.6556	0.6478	0.6414	0.6242	0.6486	0.64	0.6464	0.6464	0.6377	0.6463	0.6511	0.6417	0.6282	0.6543	0.6666
853	Lowland O. sativa	WAB0025505	HET0965	0.6011	0.597	0.5978	0.5903	0.5996	0.6017	0.5945	0.5906	0.5826	0.5859	0.579	0.5967	0.5891	0.5994	0.5902	0.6146	0.6068	0.6141	0.6078	0.5961	0.6006	0.598	0.5813	0.6221	0.6069	0.5992	0.6078	0.5952	0.6064	0.6053	0.6079	0.6191	0.6117	0.6049	0.5892	0.6104	0.6046	0.6059	0.6097	0.6008	0.6086	0.6136	0.6036	0.5904	0.6156	0.6267
854	Lowland O. sativa	WAB0026090	HET0968	0.6503	0.6337	0.6493	0.6425	0.6556	0.6484	0.6461	0.6231	0.6342	0.6386	0.6291	0.6487	0.6448	0.6476	0.6413	0.6669	0.6546	0.6681	0.6559	0.6425	0.6464	0.6449	0.6321	0.6758	0.6566	0.6503	0.6574	0.6428	0.6522	0.6561	0.6578	0.667	0.6609	0.6498	0.6332	0.66	0.65	0.6613	0.6561	0.6471	0.6575	0.6627	0.6507	0.6387	0.6656	0.6805
855	Lowland O. sativa	WAB0026090	HET0969	0.6338	0.624	0.6327	0.6274	0.6381	0.6319	0.6296	0.6108	0.6178	0.6221	0.6132	0.6318	0.6259	0.6316	0.626	0.6507	0.6376	0.6512	0.6393	0.6251	0.6297	0.6293	0.6156	0.6595	0.639	0.6324	0.6408	0.6264	0.6355	0.6391	0.6414	0.6508	0.6439	0.6335	0.6174	0.6447	0.6335	0.6416	0.6412	0.6311	0.6406	0.6473	0.6362	0.6221	0.65	0.6622
856	Lowland O. sativa	WAB0026090	HET0970	0.6543	0.6405	0.6527	0.6464	0.6584	0.6517	0.6502	0.6278	0.6366	0.6414	0.6328	0.6514	0.6456	0.6506	0.645	0.6728	0.6594	0.6736	0.6613	0.6468	0.6519	0.6506	0.6354	0.682	0.6615	0.6546	0.6627	0.6478	0.6572	0.6614	0.6626	0.6722	0.6655	0.6541	0.6377	0.6653	0.6549	0.663	0.6616	0.6519	0.6621	0.6683	0.656	0.6435	0.6712	0.6814
857	Lowland O. sativa	WAB0026090	HET0971	0.6818	0.6625	0.6796	0.673	0.6856	0.6783	0.6775	0.6527	0.6639	0.6689	0.6599	0.6787	0.6725	0.6782	0.6722	0.7016	0.6879	0.7019	0.69	0.6745	0.6797	0.6781	0.6653	0.7101	0.6895	0.6829	0.6923	0.6759	0.6853	0.69	0.692	0.7014	0.6955	0.6833	0.6665	0.694	0.6841	0.6919	0.6905	0.681	0.6917	0.6977	0.6857	0.6716	0.7007	0.7086
858	Lowland O. sativa	WAB0026090	HET0972	0.6792	0.663	0.6777	0.6713	0.6838	0.6763	0.6749	0.6507	0.6623	0.6671	0.6576	0.6773	0.6714	0.6759	0.6705	0.697	0.6841	0.6984	0.6857	0.6707	0.6759	0.6746	0.6596	0.7064	0.6858	0.6789	0.6878	0.6722	0.6813	0.6862	0.6882	0.6967	0.6905	0.6788	0.6619	0.6894	0.6795	0.6883	0.6848	0.6757	0.6866	0.6931	0.6799	0.6671	0.696	0.7087
859	Lowland O. sativa	WAB0026090	HET0973	0.6551	0.6414	0.6536	0.6476	0.659	0.6525	0.6509	0.6276	0.6378	0.6433	0.6338	0.6528	0.6459	0.6526	0.6466	0.6752	0.6621	0.6759	0.6639	0.6489	0.654	0.6539	0.6372	0.6845	0.6638	0.6569	0.6652	0.6502	0.66	0.6635	0.6667	0.6759	0.6693	0.6587	0.6411	0.6696	0.6587	0.6663	0.6654	0.6554	0.6658	0.6717	0.66	0.6473	0.6747	0.6816
860	Lowland O. sativa	WAB0026090	HET0974	0.6761	0.6637	0.6752	0.671	0.6826	0.6762	0.671	0.6484	0.6599	0.666	0.655	0.6727	0.6684	0.6744	0.6682	0.6971	0.6832	0.6984	0.6844	0.6713	0.6752	0.6738	0.6584	0.7074	0.6867	0.679	0.6879	0.6718	0.6798	0.6855	0.6872	0.699	0.6922	0.6788	0.6609	0.69	0.6791	0.6899	0.6854	0.6773	0.6879	0.6947	0.6807	0.6684	0.6964	0.7069
861	Lowland O. sativa	WAB0026090	HET0975	0.6851	0.6667	0.6835	0.6766	0.6895	0.6818	0.6806	0.656	0.6679	0.6722	0.6637	0.683	0.6772	0.682	0.6761	0.7046	0.6908	0.7051	0.6926	0.6775	0.6824	0.6813	0.6662	0.7131	0.6928	0.6859	0.6941	0.6786	0.6882	0.6929	0.6957	0.7049	0.6985	0.6866	0.6699	0.6978	0.6871	0.6965	0.6941	0.6843	0.6948	0.7013	0.6886	0.675	0.7042	0.7119
862	Lowland O. sativa	WAB0026090	HET0976	0.6621	0.6438	0.6606	0.6534	0.6659	0.6591	0.6574	0.6334	0.6445	0.6486	0.6407	0.6598	0.655	0.6586	0.6523	0.6816	0.6678	0.6816	0.6697	0.6546	0.6598	0.6586	0.6445	0.6897	0.6698	0.6629	0.6714	0.6557	0.6653	0.6695	0.6721	0.6812	0.675	0.6635	0.6473	0.6747	0.6639	0.6741	0.6713	0.6612	0.6715	0.6778	0.6656	0.6518	0.6812	0.6901
863	Lowland O. sativa	WAB0026090	HET0977	0.6389	0.6238	0.6379	0.6316	0.6434	0.6356	0.6345	0.6109	0.6221	0.6272	0.6181	0.6374	0.6303	0.6363	0.63	0.6574	0.6442	0.6582	0.6453	0.6313	0.6364	0.6353	0.6211	0.6661	0.6464	0.6393	0.6471	0.6327	0.6412	0.6454	0.6471	0.6566	0.6502	0.6387	0.6228	0.6504	0.6392	0.6477	0.6461	0.6363	0.6466	0.6528	0.6408	0.6272	0.6554	0.6639
864	Lowland O. sativa	WAB0026090	HET0978	0.6534	0.6376	0.6518	0.645	0.658	0.6504	0.6489	0.6254	0.6366	0.6408	0.6322	0.651	0.6461	0.6502	0.6445	0.6708	0.6581	0.6721	0.6595	0.6452	0.6502	0.6488	0.6345	0.6799	0.6602	0.6531	0.6613	0.6461	0.6563	0.66	0.6636	0.6718	0.6656	0.6541	0.6379	0.6654	0.655	0.6639	0.6612	0.6515	0.6626	0.6682	0.6561	0.6424	0.6709	0.6792
865	Lowland O. sativa	WAB0026090	HET0979	0.6205	0.6102	0.6182	0.6122	0.6241	0.6175	0.6158	0.5958	0.6037	0.6081	0.5995	0.6176	0.6143	0.6163	0.6111	0.6393	0.6271	0.64	0.6287	0.6148	0.6198	0.6183	0.6061	0.6487	0.6287	0.6223	0.6301	0.6154	0.6247	0.6286	0.631	0.6399	0.6333	0.6224	0.6071	0.6331	0.6232	0.6342	0.6288	0.6196	0.63	0.6362	0.6242	0.611	0.6387	0.6473
866	Lowland O. sativa	WAB0026090	HET0980	0.6517	0.6342	0.6502	0.6437	0.6551	0.6479	0.6473	0.6228	0.6342	0.6391	0.6302	0.6493	0.6433	0.6479	0.6422	0.6692	0.6558	0.6694	0.6581	0.6427	0.6481	0.6469	0.6335	0.6777	0.6575	0.651	0.6597	0.6441	0.6532	0.6576	0.6597	0.6687	0.6625	0.651	0.6344	0.6616	0.6515	0.6598	0.6581	0.6485	0.6585	0.6649	0.6533	0.6403	0.6682	0.6728
867	Lowland O. sativa	WAB0026090	HET0981	0.6559	0.6374	0.6541	0.6475	0.6593	0.6528	0.651	0.627	0.6381	0.6432	0.634	0.653	0.6465	0.6524	0.6465	0.6739	0.6609	0.6744	0.6629	0.6478	0.653	0.6519	0.6369	0.6828	0.6629	0.6557	0.6644	0.6491	0.6585	0.6627	0.6635	0.6726	0.666	0.6543	0.6384	0.6668	0.6551	0.6631	0.6616	0.6522	0.6629	0.6687	0.6566	0.6437	0.672	0.6828
868	Lowland O. sativa	WAB0026090	HET0982	0.6579	0.647	0.6566	0.6505	0.6624	0.6555	0.6538	0.6333	0.6406	0.6459	0.6362	0.6555	0.649	0.6546	0.6491	0.6774	0.664	0.6779	0.6659	0.6505	0.6558	0.6553	0.6391	0.6869	0.6658	0.6589	0.667	0.6523	0.6619	0.6652	0.6684	0.6776	0.6715	0.6599	0.6427	0.6707	0.6604	0.6683	0.6669	0.6571	0.6675	0.6739	0.6618	0.6485	0.6769	0.6848
869	Lowland O. sativa	WAB0026214	HET0985	0.6615	0.6472	0.6589	0.6554	0.665	0.6586	0.6581	0.6359	0.6447	0.6491	0.639	0.6591	0.6511	0.6591	0.6535	0.6783	0.6658	0.6801	0.6678	0.6521	0.6587	0.6602	0.6407	0.6878	0.6665	0.6603	0.6692	0.6552	0.6642	0.6645	0.6705	0.6795	0.6747	0.665	0.6452	0.6711	0.6627	0.6693	0.6698	0.6605	0.6704	0.6746	0.6631	0.6528	0.678	0.6917
870	Lowland O. sativa	WAB0026214	HET0986	0.7159	0.6978	0.7135	0.7092	0.7197	0.7117	0.7118	0.6881	0.6985	0.7029	0.6921	0.7135	0.7051	0.7136	0.7073	0.7346	0.7215	0.7363	0.7237	0.707	0.7134	0.7142	0.6951	0.744	0.7216	0.7154	0.725	0.7093	0.7199	0.7198	0.7265	0.7353	0.7304	0.7199	0.6995	0.7264	0.7182	0.7246	0.7251	0.7155	0.7261	0.7299	0.7183	0.7091	0.7341	0.7473
871	Lowland O. sativa	WAB0026214	HET0987	0.6586	0.6445	0.656	0.6525	0.6623	0.6559	0.6546	0.6331	0.6424	0.646	0.6362	0.6565	0.6483	0.6562	0.6509	0.6765	0.6639	0.6782	0.6662	0.6506	0.6566	0.6581	0.6395	0.6859	0.6644	0.6587	0.6671	0.6534	0.6624	0.6628	0.6682	0.677	0.6722	0.6626	0.6431	0.6683	0.6603	0.6669	0.6679	0.6579	0.6681	0.6716	0.6607	0.6506	0.675	0.6887
872	Lowland O. sativa	WAB0026214	HET0988	0.6319	0.6223	0.6294	0.626	0.635	0.6286	0.6281	0.6094	0.6156	0.6194	0.6097	0.6291	0.6215	0.6288	0.6243	0.6488	0.637	0.6508	0.6394	0.6242	0.6303	0.631	0.613	0.6593	0.6372	0.6315	0.6406	0.6266	0.6361	0.6359	0.6413	0.6498	0.6448	0.6353	0.6166	0.6411	0.6336	0.6401	0.6399	0.6312	0.641	0.6445	0.6339	0.6232	0.6481	0.6612
873	Lowland O. sativa	WAB0026214	HET0989	0.6387	0.6279	0.636	0.6327	0.6423	0.6349	0.6356	0.6164	0.6224	0.6269	0.6166	0.6363	0.6285	0.6365	0.6304	0.6531	0.6407	0.6544	0.6433	0.6275	0.6342	0.6353	0.6168	0.662	0.6412	0.6356	0.6442	0.6309	0.6402	0.6398	0.6432	0.6518	0.647	0.6385	0.619	0.643	0.6359	0.6416	0.6424	0.6343	0.6428	0.6466	0.6355	0.6269	0.6497	0.6678
874	Lowland O. sativa	WAB0026214	HET0990	0.6259	0.62	0.6226	0.6192	0.6289	0.622	0.6219	0.6067	0.6093	0.6125	0.6027	0.6226	0.6146	0.622	0.617	0.6402	0.6284	0.6418	0.6309	0.6158	0.6221	0.6228	0.6052	0.6509	0.6286	0.6238	0.6321	0.618	0.6281	0.6276	0.6348	0.6432	0.6379	0.6284	0.6097	0.6341	0.6268	0.6333	0.6332	0.6247	0.6342	0.6377	0.6266	0.6162	0.641	0.6514
875	Lowland O. sativa	WAB0026214	HET0991	0.6622	0.6451	0.6596	0.6565	0.6662	0.6588	0.6578	0.635	0.645	0.6502	0.6395	0.6595	0.6517	0.6593	0.6538	0.6812	0.6682	0.6833	0.6702	0.6548	0.6615	0.6623	0.6443	0.6912	0.6686	0.6629	0.6721	0.6579	0.6668	0.6678	0.6729	0.6816	0.6772	0.6669	0.6473	0.6737	0.6651	0.6727	0.673	0.663	0.6726	0.6776	0.6666	0.6554	0.6803	0.6904
876	Lowland O. sativa	WAB0026214	HET0992	0.6743	0.6577	0.6717	0.6678	0.6787	0.6708	0.6706	0.6483	0.6576	0.662	0.6515	0.6722	0.6633	0.6719	0.6666	0.6896	0.6765	0.6903	0.678	0.6626	0.6685	0.6699	0.6513	0.6979	0.6761	0.6711	0.6798	0.6653	0.6747	0.6751	0.6816	0.6909	0.6856	0.6761	0.656	0.6816	0.6734	0.6803	0.6808	0.6716	0.6812	0.6853	0.6736	0.6625	0.6887	0.7058
877	Lowland O. sativa	WAB0026214	HET0993	0.6741	0.6586	0.671	0.6672	0.6778	0.6712	0.6701	0.6495	0.6568	0.6607	0.6507	0.6713	0.6633	0.6709	0.6658	0.6927	0.6799	0.6941	0.6822	0.6661	0.6727	0.6731	0.6549	0.7024	0.68	0.6747	0.6833	0.6683	0.6784	0.6786	0.6849	0.6937	0.6889	0.6791	0.6591	0.685	0.6768	0.6835	0.6837	0.6747	0.6848	0.6883	0.6769	0.6673	0.6921	0.7043
878	Lowland O. sativa	WAB0026214	HET0994	0.5995	0.586	0.5972	0.5944	0.603	0.5962	0.5956	0.5753	0.5842	0.5883	0.5786	0.5974	0.5935	0.597	0.5918	0.6142	0.6014	0.6152	0.6038	0.5896	0.5947	0.5958	0.5808	0.6224	0.6016	0.5962	0.6046	0.5917	0.601	0.6011	0.6074	0.6145	0.6101	0.6023	0.5844	0.6089	0.5997	0.61	0.6071	0.5973	0.6065	0.6111	0.6003	0.5884	0.6139	0.6274
879	Lowland O. sativa	WAB0026214	HET0995	0.6546	0.64	0.6511	0.6468	0.6577	0.6508	0.651	0.6345	0.6367	0.6403	0.6315	0.6514	0.644	0.6512	0.6447	0.6735	0.6608	0.6743	0.6635	0.647	0.6543	0.6543	0.6374	0.6824	0.6601	0.6557	0.6649	0.6494	0.6596	0.6591	0.666	0.6741	0.6691	0.6598	0.6407	0.665	0.6579	0.6646	0.6645	0.6555	0.6651	0.6687	0.6574	0.6469	0.6726	0.6826
880	Lowland O. sativa	WAB0026214	HET0996	0.6048	0.5921	0.602	0.5986	0.6085	0.6011	0.6014	0.5819	0.5883	0.5925	0.5832	0.602	0.5964	0.6016	0.5959	0.6201	0.6089	0.6217	0.6109	0.5958	0.6023	0.6027	0.5876	0.6298	0.6089	0.6042	0.6124	0.5983	0.6077	0.6078	0.6129	0.6209	0.6159	0.6069	0.5888	0.6128	0.6051	0.6134	0.6115	0.6032	0.6121	0.6156	0.6053	0.5939	0.619	0.6334
881	Lowland O. sativa	WAB0026214	HET0997	0.6467	0.6338	0.6437	0.6403	0.65	0.6435	0.6429	0.6211	0.6294	0.6339	0.6242	0.6438	0.6364	0.6432	0.6384	0.6632	0.6508	0.6649	0.6533	0.6374	0.6442	0.6449	0.6284	0.6731	0.6511	0.6455	0.6548	0.6404	0.6494	0.6501	0.6558	0.6645	0.6595	0.6499	0.6309	0.6559	0.648	0.6547	0.6551	0.6457	0.6556	0.6596	0.6491	0.6375	0.6634	0.6757
882	Lowland O. sativa	WAB0026214	HET0998	0.7245	0.7062	0.7215	0.7178	0.7277	0.7199	0.7199	0.6961	0.7062	0.7116	0.7002	0.7224	0.7125	0.7217	0.7155	0.7446	0.7302	0.7459	0.7324	0.7158	0.7225	0.7242	0.7035	0.754	0.7305	0.7245	0.7337	0.7188	0.7289	0.729	0.7361	0.7452	0.7407	0.7301	0.7092	0.7366	0.7278	0.7348	0.7361	0.7258	0.7359	0.741	0.7285	0.7196	0.7436	0.7546
883	Lowland O. sativa	WAB0026214	HET0999	0.6703	0.653	0.6676	0.6639	0.6743	0.6671	0.6663	0.644	0.6534	0.6575	0.6467	0.668	0.6594	0.6675	0.6617	0.6875	0.6749	0.6891	0.6767	0.6612	0.6675	0.6688	0.649	0.6968	0.675	0.6693	0.6784	0.6638	0.6733	0.6734	0.6802	0.6889	0.6844	0.6743	0.6544	0.6802	0.6721	0.6784	0.679	0.6699	0.6802	0.6834	0.6722	0.6619	0.687	0.6999
884	Lowland O. sativa	WAB0026804	HET1002	0.6836	0.6724	0.6838	0.682	0.6902	0.6848	0.6779	0.6582	0.6686	0.6752	0.6655	0.6793	0.6748	0.6823	0.6772	0.7032	0.6899	0.7067	0.6895	0.68	0.683	0.6813	0.665	0.7147	0.6932	0.6853	0.6938	0.6801	0.6858	0.6939	0.6944	0.7063	0.6982	0.6857	0.6683	0.6999	0.6857	0.6988	0.6935	0.6849	0.6947	0.7022	0.6916	0.6741	0.7039	0.7143
885	Lowland O. sativa	WAB0026804	HET1003	0.6713	0.6562	0.6722	0.6704	0.6783	0.6721	0.6656	0.6441	0.6571	0.6636	0.6539	0.6679	0.6633	0.6708	0.6655	0.6918	0.6786	0.6954	0.6777	0.669	0.6713	0.67	0.6541	0.7028	0.6821	0.6741	0.682	0.6691	0.6736	0.6826	0.6807	0.6927	0.685	0.6723	0.6554	0.6865	0.6725	0.6856	0.68	0.6718	0.6812	0.6886	0.6786	0.6606	0.6904	0.7023
886	Lowland O. sativa	WAB0026804	HET1004	0.6398	0.6294	0.6406	0.6387	0.6466	0.6404	0.6343	0.6137	0.6262	0.6318	0.623	0.6363	0.6336	0.6392	0.6338	0.6573	0.6444	0.6608	0.6434	0.6354	0.6377	0.6364	0.6222	0.668	0.6482	0.6402	0.6481	0.6357	0.6399	0.6483	0.6476	0.6586	0.6512	0.639	0.6224	0.6527	0.6391	0.6538	0.647	0.6391	0.6476	0.655	0.6455	0.6271	0.6566	0.6702
887	Lowland O. sativa	WAB0026804	HET1005	0.6389	0.6304	0.6402	0.6385	0.6462	0.6396	0.634	0.6134	0.6256	0.6318	0.6226	0.6359	0.6317	0.6385	0.6334	0.6567	0.6438	0.6604	0.6429	0.6346	0.6368	0.6359	0.6203	0.6675	0.647	0.6393	0.6471	0.6352	0.6399	0.6484	0.648	0.659	0.6515	0.6396	0.6233	0.6538	0.6398	0.6525	0.6473	0.6393	0.6483	0.6558	0.6456	0.6262	0.6572	0.6678
888	Lowland O. sativa	WAB0026804	HET1006	0.6743	0.6598	0.6748	0.6729	0.681	0.6745	0.6688	0.6463	0.6601	0.6665	0.6566	0.6701	0.6683	0.6732	0.668	0.6934	0.6805	0.6973	0.6796	0.6707	0.6735	0.6721	0.6576	0.7051	0.684	0.676	0.6845	0.6711	0.676	0.6847	0.6852	0.6966	0.6886	0.6761	0.6595	0.6909	0.6768	0.6919	0.6833	0.6754	0.6853	0.6929	0.6825	0.6643	0.6945	0.7062
889	Lowland O. sativa	WAB0026804	HET1007	0.6603	0.6529	0.6614	0.6592	0.6677	0.6621	0.6552	0.6365	0.6475	0.653	0.6438	0.6572	0.6539	0.6602	0.6545	0.6801	0.6664	0.6834	0.6657	0.6573	0.6595	0.6583	0.6435	0.6914	0.6703	0.6622	0.6702	0.6576	0.6624	0.6707	0.6711	0.6826	0.6748	0.6624	0.6451	0.6758	0.6622	0.6771	0.6704	0.6623	0.6713	0.6785	0.6684	0.6499	0.6802	0.6927
890	Lowland O. sativa	WAB0026804	HET1008	0.6883	0.6734	0.6891	0.6868	0.6956	0.6891	0.6825	0.6607	0.6739	0.6803	0.6707	0.6852	0.6796	0.6878	0.6825	0.709	0.6956	0.7124	0.6943	0.6856	0.6882	0.687	0.6705	0.7201	0.6992	0.6912	0.6993	0.6863	0.6911	0.6996	0.6983	0.7106	0.7023	0.6898	0.672	0.7035	0.6896	0.7025	0.6974	0.6891	0.6988	0.7061	0.6954	0.6779	0.7078	0.7228
891	Lowland O. sativa	WAB0026804	HET1009	0.6193	0.6122	0.6206	0.6187	0.6263	0.6214	0.6144	0.5965	0.6064	0.6128	0.6038	0.6163	0.6135	0.6194	0.6143	0.6392	0.6263	0.642	0.6251	0.6174	0.6195	0.6188	0.6039	0.649	0.6301	0.6221	0.629	0.6173	0.6218	0.6299	0.629	0.6403	0.633	0.6218	0.605	0.6348	0.6213	0.6351	0.629	0.6208	0.6298	0.6366	0.627	0.6091	0.6384	0.6515
892	Lowland O. sativa	WAB0026804	HET1010	0.6662	0.652	0.6665	0.665	0.6728	0.6666	0.6609	0.6393	0.6519	0.6586	0.6486	0.6621	0.6581	0.6656	0.6604	0.6857	0.6727	0.6895	0.6719	0.6627	0.6655	0.6647	0.6477	0.6972	0.676	0.6682	0.6765	0.6637	0.6684	0.6765	0.6757	0.6865	0.6794	0.6672	0.6492	0.6808	0.6674	0.6797	0.6743	0.6666	0.6759	0.6834	0.6734	0.6559	0.6847	0.6969
893	Lowland O. sativa	WAB0026804	HET1011	0.684	0.6742	0.6857	0.6833	0.6921	0.686	0.6784	0.6576	0.6708	0.6765	0.6669	0.6814	0.6767	0.6843	0.679	0.7055	0.6925	0.7094	0.6914	0.6826	0.6846	0.6838	0.6672	0.7173	0.6962	0.6878	0.6957	0.6827	0.6874	0.6961	0.6951	0.7074	0.6995	0.6863	0.6691	0.7006	0.6862	0.6996	0.6941	0.6862	0.6955	0.7029	0.6925	0.6753	0.7047	0.7167
894	Lowland O. sativa	WAB0026804	HET1012	0.6852	0.6703	0.6866	0.6843	0.6933	0.6863	0.6798	0.6584	0.6718	0.6779	0.6684	0.6825	0.6788	0.6853	0.6796	0.7032	0.6898	0.7066	0.6886	0.6804	0.6822	0.6809	0.666	0.7139	0.6932	0.6854	0.6941	0.6802	0.6849	0.6939	0.6921	0.7038	0.6962	0.6836	0.6661	0.6975	0.6835	0.6987	0.6913	0.6832	0.6924	0.7	0.6895	0.6695	0.7018	0.7219
895	Lowland O. sativa	WAB0026804	HET1013	0.6971	0.6836	0.6982	0.6961	0.7046	0.6983	0.6915	0.6691	0.6825	0.6892	0.6795	0.6933	0.6892	0.6966	0.6914	0.7176	0.7041	0.7214	0.7031	0.6939	0.6966	0.6955	0.6785	0.7293	0.7077	0.6996	0.7079	0.6945	0.6994	0.708	0.7087	0.7204	0.7126	0.6999	0.6819	0.7142	0.6996	0.713	0.7079	0.6993	0.7089	0.7166	0.7059	0.6883	0.7185	0.7265
896	Lowland O. sativa	WAB0026804	HET1014	0.6398	0.6324	0.6403	0.6385	0.6462	0.6414	0.6343	0.6155	0.6259	0.6319	0.6228	0.6358	0.6321	0.6391	0.6339	0.6586	0.6459	0.6624	0.6452	0.6364	0.6393	0.6381	0.6225	0.6697	0.6494	0.6416	0.6497	0.6371	0.6418	0.6501	0.6499	0.6612	0.6534	0.6413	0.625	0.6548	0.6415	0.6539	0.6485	0.6409	0.6499	0.6573	0.6474	0.6283	0.659	0.67
897	Lowland O. sativa	WAB0026804	HET1015	0.6223	0.6149	0.6231	0.6223	0.6286	0.6237	0.6169	0.5965	0.6091	0.6147	0.606	0.6181	0.6162	0.622	0.6167	0.639	0.6265	0.6424	0.6256	0.6172	0.6199	0.6191	0.6055	0.65	0.6303	0.6221	0.6298	0.6178	0.6222	0.6305	0.6286	0.6393	0.6322	0.6203	0.6044	0.6345	0.6207	0.6341	0.6278	0.6198	0.6287	0.636	0.6274	0.6081	0.6377	0.6507
898	Lowland O. sativa	WAB0026804	HET1016	0.6745	0.6602	0.6753	0.6735	0.6816	0.6751	0.6687	0.647	0.6604	0.6664	0.6572	0.6709	0.666	0.6739	0.6683	0.6948	0.6816	0.698	0.6803	0.6713	0.6738	0.6728	0.6567	0.7056	0.6847	0.677	0.6854	0.6719	0.6763	0.6851	0.6852	0.6965	0.689	0.6762	0.659	0.6905	0.6764	0.6892	0.6843	0.6758	0.6854	0.6928	0.6825	0.6644	0.6944	0.7075
899	Lowland O. sativa	WAB0029281	HET1019	0.6586	0.6465	0.658	0.6595	0.664	0.6621	0.6555	0.6371	0.647	0.6509	0.6421	0.6579	0.6537	0.662	0.6539	0.679	0.6679	0.6834	0.6679	0.6551	0.6584	0.6595	0.644	0.6903	0.6688	0.662	0.6681	0.6591	0.6635	0.6693	0.6697	0.6817	0.6743	0.6654	0.6482	0.6735	0.6644	0.6737	0.67	0.6621	0.6712	0.6787	0.6667	0.652	0.6793	0.6922
900	Lowland O. sativa	WAB0029281	HET1020	0.6381	0.6253	0.6362	0.6355	0.6429	0.639	0.6346	0.6145	0.6226	0.628	0.6189	0.6347	0.633	0.639	0.6312	0.6551	0.6449	0.6591	0.6429	0.634	0.6364	0.6363	0.6217	0.6665	0.6451	0.6383	0.6472	0.6361	0.6411	0.6459	0.6462	0.6578	0.6509	0.6427	0.6255	0.6504	0.6404	0.6516	0.6455	0.6386	0.6469	0.6554	0.6436	0.631	0.656	0.6712
901	Lowland O. sativa	WAB0029281	HET1021	0.671	0.6563	0.6688	0.6698	0.6761	0.6738	0.6682	0.648	0.6571	0.6618	0.6521	0.6684	0.6656	0.6733	0.6651	0.6914	0.6807	0.6966	0.681	0.6686	0.6714	0.6731	0.6571	0.704	0.6804	0.6745	0.6819	0.6716	0.6776	0.6819	0.6833	0.6945	0.6875	0.6798	0.6614	0.6852	0.6779	0.6869	0.6815	0.6743	0.6843	0.692	0.6791	0.6665	0.6925	0.7031
902	Lowland O. sativa	WAB0029281	HET1022	0.6784	0.6638	0.6773	0.6767	0.6835	0.6798	0.6724	0.6528	0.6632	0.6683	0.6581	0.6755	0.6703	0.679	0.6718	0.6981	0.6855	0.7039	0.6847	0.6744	0.6762	0.676	0.6593	0.7107	0.6874	0.679	0.6869	0.6776	0.6816	0.6878	0.6878	0.6996	0.693	0.682	0.6636	0.6928	0.6803	0.6909	0.688	0.6799	0.6878	0.6982	0.6844	0.6705	0.697	0.7117
903	Lowland O. sativa	WAB0029281	HET1023	0.6187	0.6149	0.6165	0.6163	0.6229	0.6202	0.6153	0.6016	0.6038	0.6084	0.5996	0.6153	0.6114	0.6189	0.6119	0.6344	0.6244	0.6392	0.6228	0.6142	0.6165	0.6172	0.6	0.6468	0.625	0.618	0.6265	0.6166	0.6222	0.6259	0.6264	0.6375	0.6309	0.6228	0.6058	0.6305	0.6211	0.629	0.626	0.6187	0.6274	0.6354	0.6239	0.6109	0.6356	0.6505
904	Lowland O. sativa	WAB0029281	HET1024	0.67	0.6568	0.6676	0.6669	0.6746	0.6711	0.6667	0.6469	0.6541	0.6592	0.6502	0.6668	0.6619	0.6708	0.6631	0.6893	0.6786	0.694	0.6772	0.668	0.6699	0.6709	0.6527	0.7021	0.6788	0.6717	0.6814	0.6702	0.6762	0.6799	0.6804	0.6925	0.6854	0.6769	0.6583	0.6839	0.6749	0.6829	0.6806	0.6732	0.6819	0.6903	0.6776	0.6664	0.6903	0.7031
905	Lowland O. sativa	WAB0029281	HET1025	0.693	0.679	0.6923	0.6907	0.6981	0.6943	0.687	0.6663	0.6776	0.6828	0.6725	0.6905	0.6858	0.6938	0.6859	0.7132	0.7003	0.7185	0.6992	0.6893	0.6905	0.6908	0.6749	0.7261	0.7023	0.6945	0.7023	0.6927	0.6957	0.7027	0.7033	0.7153	0.7087	0.6975	0.6785	0.7078	0.696	0.7073	0.703	0.695	0.703	0.7137	0.6998	0.6856	0.7133	0.7286
906	Lowland O. sativa	WAB0029281	HET1026	0.676	0.6598	0.6736	0.6719	0.6795	0.6756	0.6725	0.6515	0.6586	0.6651	0.6556	0.6736	0.6678	0.6761	0.6686	0.695	0.684	0.6985	0.6827	0.6716	0.6736	0.6748	0.6591	0.7059	0.6825	0.6768	0.6855	0.675	0.6784	0.6836	0.6841	0.6957	0.6883	0.6798	0.6624	0.6875	0.6784	0.6863	0.6843	0.6761	0.6841	0.6927	0.6799	0.6687	0.6934	0.7119
907	Lowland O. sativa	WAB0029281	HET1027	0.6735	0.6613	0.6726	0.6718	0.6784	0.6744	0.67	0.6497	0.6589	0.6631	0.6545	0.6714	0.6692	0.6756	0.6668	0.6925	0.6809	0.6973	0.6789	0.6702	0.6725	0.6728	0.6572	0.7037	0.6818	0.6751	0.6834	0.6728	0.6779	0.6817	0.6839	0.6951	0.6888	0.6796	0.6617	0.6878	0.6778	0.6897	0.6846	0.6764	0.685	0.6939	0.6817	0.6686	0.6938	0.7053
908	Lowland O. sativa	WAB0029281	HET1028	0.6565	0.6413	0.6542	0.6551	0.6604	0.6593	0.6532	0.6346	0.6409	0.6461	0.637	0.6536	0.6479	0.6581	0.65	0.6758	0.6659	0.6815	0.6663	0.6526	0.6567	0.6583	0.6419	0.6884	0.6654	0.6588	0.6674	0.6564	0.6621	0.6666	0.6681	0.6805	0.6724	0.6644	0.6467	0.6703	0.6634	0.6697	0.6678	0.6598	0.6694	0.6772	0.6645	0.6515	0.6773	0.6876
909	Lowland O. sativa	WAB0029281	HET1029	0.6364	0.6216	0.6345	0.6352	0.6407	0.6365	0.6326	0.6122	0.6219	0.627	0.6172	0.6349	0.6296	0.6374	0.6299	0.6547	0.6447	0.6599	0.6455	0.6321	0.6362	0.6364	0.6231	0.6659	0.6446	0.6383	0.6463	0.6345	0.6412	0.646	0.6479	0.6592	0.6523	0.6422	0.6259	0.6509	0.6429	0.6498	0.6465	0.6398	0.6491	0.6561	0.6433	0.6293	0.6566	0.6646
910	Lowland O. sativa	WAB0029281	HET1030	0.6641	0.6565	0.6629	0.6608	0.6683	0.6651	0.6609	0.6418	0.6493	0.6537	0.645	0.6615	0.6577	0.6653	0.6576	0.6822	0.6712	0.6865	0.6695	0.6605	0.6623	0.6629	0.6456	0.6935	0.672	0.6642	0.6726	0.6632	0.6682	0.6719	0.6763	0.6872	0.6815	0.6722	0.6548	0.6796	0.6702	0.6785	0.6765	0.6685	0.6768	0.6856	0.6731	0.6596	0.6852	0.6988
911	Lowland O. sativa	WAB0029281	HET1031	0.6757	0.6623	0.6746	0.6715	0.6799	0.6767	0.6731	0.6536	0.6605	0.6651	0.6557	0.6742	0.667	0.6779	0.6673	0.6957	0.6847	0.6991	0.6832	0.6724	0.6751	0.676	0.6599	0.705	0.6848	0.6777	0.6874	0.6753	0.6801	0.6854	0.6854	0.6975	0.6904	0.6812	0.6639	0.688	0.6795	0.6879	0.6871	0.6786	0.6864	0.6945	0.6831	0.6707	0.6948	0.7113
912	Lowland O. sativa	WAB0029281	HET1032	0.6671	0.6548	0.665	0.6635	0.6708	0.6678	0.6647	0.6446	0.651	0.6564	0.6472	0.6639	0.6588	0.6682	0.6598	0.6849	0.6734	0.6888	0.6724	0.6614	0.6648	0.6662	0.6479	0.6963	0.6738	0.6663	0.6757	0.6659	0.6695	0.6753	0.6761	0.6869	0.6805	0.672	0.6538	0.6792	0.6699	0.6782	0.6765	0.6683	0.6764	0.6851	0.6726	0.6599	0.6856	0.6998
913	Lowland O. sativa	WAB0029281	HET1033	0.6086	0.5964	0.6079	0.6092	0.6136	0.6114	0.6037	0.5871	0.5944	0.6001	0.5903	0.6074	0.6033	0.609	0.6024	0.6264	0.6157	0.6301	0.6155	0.6036	0.6069	0.6064	0.5941	0.6375	0.615	0.6086	0.6173	0.6066	0.6118	0.6181	0.6186	0.6287	0.6217	0.6125	0.5973	0.624	0.6122	0.6222	0.6194	0.6099	0.6186	0.6257	0.6158	0.5992	0.6279	0.6369
914	Lowland O. sativa	WAB0029378	HET1036	0.6895	0.6752	0.6882	0.6898	0.6962	0.691	0.6842	0.6624	0.6762	0.6808	0.6693	0.6844	0.6805	0.6895	0.6837	0.7091	0.6975	0.7153	0.6974	0.6874	0.6898	0.6884	0.6731	0.7235	0.7012	0.6923	0.7016	0.6906	0.6938	0.7027	0.7016	0.7103	0.7064	0.6915	0.6739	0.7064	0.6929	0.7037	0.6993	0.6951	0.7036	0.7092	0.6995	0.6825	0.711	0.7245
915	Lowland O. sativa	WAB0029378	HET1037	0.6755	0.6619	0.6739	0.6762	0.6809	0.6756	0.6715	0.6476	0.6621	0.6679	0.6571	0.6709	0.6674	0.6758	0.6705	0.695	0.6829	0.7002	0.6811	0.6724	0.6755	0.6755	0.6593	0.7069	0.6859	0.6776	0.686	0.6761	0.6784	0.6873	0.6847	0.6948	0.6913	0.6766	0.659	0.6908	0.6786	0.6908	0.6839	0.6793	0.6877	0.6931	0.6837	0.6675	0.695	0.7089
916	Lowland O. sativa	WAB0029378	HET1038	0.6811	0.6676	0.6793	0.6824	0.6867	0.6803	0.677	0.6528	0.6678	0.6742	0.6622	0.676	0.6718	0.6815	0.6764	0.7001	0.688	0.7049	0.6853	0.6778	0.6799	0.6795	0.6629	0.7116	0.691	0.6825	0.69	0.6812	0.6831	0.6912	0.6881	0.6982	0.6953	0.6813	0.6627	0.6943	0.683	0.6934	0.6864	0.6829	0.6914	0.6972	0.6873	0.6729	0.6993	0.7143
917	Lowland O. sativa	WAB0029378	HET1039	0.6277	0.617	0.6272	0.6285	0.6342	0.6296	0.6227	0.6018	0.6159	0.6202	0.6097	0.6241	0.6214	0.6285	0.6226	0.6445	0.632	0.6495	0.6318	0.6236	0.625	0.6245	0.6115	0.6567	0.636	0.6279	0.6359	0.6268	0.6286	0.6374	0.6344	0.6432	0.6395	0.6256	0.6094	0.6396	0.6268	0.6396	0.6339	0.6293	0.6371	0.6423	0.6338	0.6153	0.6441	0.6613
918	Lowland O. sativa	WAB0029378	HET1040	0.6665	0.6532	0.6647	0.6672	0.672	0.6665	0.6627	0.6388	0.6527	0.6593	0.6483	0.6616	0.6577	0.6672	0.6618	0.6865	0.6752	0.6922	0.6726	0.6648	0.6676	0.6671	0.6509	0.6986	0.6778	0.6697	0.6783	0.6684	0.6707	0.6797	0.6764	0.6868	0.6833	0.6691	0.6509	0.6826	0.6708	0.6814	0.675	0.6719	0.6797	0.685	0.6755	0.6596	0.6867	0.6986
919	Lowland O. sativa	WAB0029378	HET1041	0.6846	0.6704	0.6822	0.6857	0.6898	0.6845	0.6801	0.6564	0.6708	0.677	0.6647	0.6792	0.6752	0.6843	0.6792	0.7047	0.6923	0.7094	0.6901	0.6823	0.6849	0.6846	0.667	0.7165	0.6962	0.6874	0.695	0.6858	0.6876	0.6962	0.6934	0.7039	0.7002	0.6865	0.6678	0.6994	0.6876	0.6979	0.6921	0.6873	0.6963	0.7026	0.6925	0.6779	0.7042	0.7168
920	Lowland O. sativa	WAB0029378	HET1042	0.6778	0.6692	0.6753	0.6777	0.683	0.677	0.6734	0.6493	0.6638	0.6696	0.6591	0.6722	0.668	0.6767	0.6722	0.6966	0.6851	0.7024	0.6832	0.675	0.6782	0.6771	0.6607	0.7099	0.6893	0.6797	0.6884	0.6779	0.6807	0.6896	0.6869	0.6965	0.6932	0.6788	0.6603	0.692	0.6809	0.6912	0.6849	0.6809	0.6894	0.6947	0.6847	0.6698	0.6967	0.7084
921	Lowland O. sativa	WAB0029378	HET1043	0.6362	0.6347	0.6334	0.6367	0.6406	0.636	0.6314	0.6158	0.6233	0.6281	0.6174	0.6302	0.6294	0.6354	0.6308	0.6528	0.6408	0.6574	0.6388	0.6321	0.6345	0.6342	0.6188	0.6643	0.645	0.6359	0.6433	0.6351	0.6379	0.6447	0.6424	0.6517	0.6484	0.6359	0.618	0.6477	0.6371	0.6505	0.6406	0.6372	0.645	0.6507	0.641	0.6259	0.6526	0.6656
922	Lowland O. sativa	WAB0029378	HET1044	0.6873	0.6721	0.6853	0.6877	0.6921	0.6861	0.6825	0.6589	0.673	0.6791	0.668	0.6823	0.677	0.6871	0.6816	0.7071	0.6944	0.7119	0.6924	0.6839	0.6874	0.6862	0.6701	0.7184	0.6985	0.6889	0.6973	0.6879	0.6893	0.6981	0.6965	0.707	0.703	0.6888	0.6706	0.7031	0.6906	0.7008	0.6955	0.6908	0.6991	0.7055	0.6955	0.679	0.7068	0.7178
923	Lowland O. sativa	WAB0029378	HET1045	0.6544	0.6435	0.6523	0.6553	0.6592	0.6539	0.6503	0.6271	0.6413	0.6468	0.6354	0.6486	0.6448	0.654	0.649	0.6725	0.6601	0.677	0.6582	0.6506	0.6535	0.6535	0.6357	0.6839	0.664	0.6551	0.6632	0.6543	0.6563	0.6642	0.6609	0.6707	0.6675	0.654	0.636	0.6666	0.6558	0.6654	0.6594	0.6555	0.6638	0.6696	0.6598	0.6446	0.6715	0.6872
924	Lowland O. sativa	WAB0029378	HET1046	0.6999	0.6866	0.6972	0.7008	0.7048	0.6992	0.6959	0.6718	0.6858	0.6923	0.6804	0.6943	0.6895	0.7002	0.6943	0.7202	0.7074	0.7252	0.7057	0.6976	0.701	0.7002	0.6826	0.7327	0.7115	0.7023	0.7112	0.701	0.7037	0.7116	0.7098	0.7206	0.7168	0.7028	0.6838	0.7159	0.7045	0.7143	0.7087	0.7046	0.7131	0.7192	0.7086	0.6945	0.7209	0.7324
925	Lowland O. sativa	WAB0029378	HET1047	0.6237	0.6195	0.622	0.6245	0.6286	0.6236	0.6196	0.5983	0.6106	0.6165	0.6059	0.6189	0.6147	0.6238	0.6188	0.6419	0.6306	0.647	0.6285	0.6204	0.6238	0.6234	0.6071	0.6537	0.6333	0.6252	0.633	0.6241	0.6267	0.6349	0.6311	0.6404	0.6374	0.6234	0.6067	0.6369	0.6256	0.6356	0.63	0.6261	0.6339	0.6388	0.6302	0.6146	0.6408	0.6557
926	Lowland O. sativa	WAB0029378	HET1048	0.6297	0.6256	0.6268	0.6295	0.6338	0.628	0.6252	0.6054	0.6158	0.6213	0.6106	0.6231	0.6196	0.6283	0.624	0.6453	0.6344	0.6504	0.6324	0.6243	0.6278	0.6268	0.6097	0.6575	0.6371	0.6288	0.6372	0.6281	0.6312	0.6384	0.6363	0.6456	0.6422	0.6288	0.6112	0.6423	0.6309	0.6397	0.6341	0.63	0.6384	0.6441	0.6346	0.6193	0.6456	0.6598
927	Lowland O. sativa	WAB0029378	HET1049	0.6773	0.6634	0.6753	0.6776	0.6826	0.6773	0.6731	0.6489	0.6636	0.6696	0.6582	0.6722	0.6676	0.6777	0.6723	0.6957	0.6845	0.7015	0.682	0.6737	0.6764	0.6764	0.6596	0.708	0.6871	0.6788	0.687	0.6774	0.6793	0.6888	0.6864	0.6964	0.6928	0.6782	0.6607	0.692	0.68	0.6906	0.6846	0.6803	0.689	0.6944	0.6852	0.67	0.6964	0.7103
928	Lowland O. sativa	WAB0029378	HET1050	0.6581	0.644	0.6564	0.6594	0.6626	0.6568	0.6533	0.6303	0.645	0.6497	0.6397	0.6535	0.6508	0.6585	0.6525	0.6774	0.665	0.6819	0.6629	0.6551	0.6578	0.6573	0.6441	0.6879	0.6685	0.6595	0.6685	0.6582	0.6602	0.6683	0.6667	0.6768	0.6732	0.6594	0.6421	0.6728	0.6608	0.6739	0.667	0.6615	0.6692	0.675	0.6661	0.65	0.6767	0.6879
929	Upland O. sativa	WAB0029923	HET1053	0.6239	0.5891	0.6197	0.6041	0.6124	0.6072	0.6182	0.6009	0.6182	0.6055	0.6084	0.6213	0.5919	0.6243	0.6074	0.6243	0.6217	0.6326	0.6248	0.6058	0.6338	0.6222	0.6095	0.6054	0.6326	0.6287	0.6289	0.6183	0.6294	0.6251	0.6206	0.6443	0.638	0.6264	0.617	0.6228	0.6283	0.6003	0.6246	0.6397	0.6393	0.6314	0.6275	0.6155	0.6292	0.6275
930	Upland O. sativa	WAB0029923	HET1054	0.6891	0.659	0.6846	0.6744	0.6838	0.6763	0.6842	0.6594	0.674	0.6705	0.6682	0.6844	0.6633	0.6866	0.6731	0.6995	0.6897	0.7037	0.6941	0.6729	0.6939	0.6854	0.6705	0.6939	0.6973	0.6921	0.6967	0.6817	0.6908	0.6941	0.6931	0.7118	0.7052	0.6892	0.6762	0.6964	0.6941	0.6782	0.693	0.6984	0.7019	0.7042	0.6944	0.6779	0.701	0.7096
931	Upland O. sativa	WAB0029923	HET1055	0.686	0.6519	0.6842	0.6709	0.6805	0.6795	0.68	0.6645	0.6767	0.6699	0.6689	0.6853	0.6597	0.6885	0.6726	0.6983	0.6908	0.7032	0.6913	0.6725	0.6953	0.6854	0.6718	0.6863	0.6962	0.6933	0.6976	0.6834	0.691	0.6922	0.6883	0.7134	0.7043	0.6944	0.6784	0.6931	0.6919	0.6781	0.6979	0.7019	0.7039	0.7008	0.6944	0.6814	0.7004	0.7023
932	Upland O. sativa	WAB0029923	HET1056	0.6304	0.5954	0.6254	0.6093	0.6186	0.6138	0.6248	0.6085	0.6237	0.6119	0.6145	0.6279	0.5981	0.6312	0.6131	0.6329	0.6312	0.6413	0.6341	0.6144	0.6427	0.631	0.6174	0.6133	0.6421	0.6378	0.6376	0.6268	0.6382	0.6335	0.6279	0.6526	0.646	0.6343	0.6245	0.6306	0.6365	0.6077	0.6323	0.6482	0.6474	0.639	0.6359	0.6231	0.637	0.6345
933	Upland O. sativa	WAB0029923	HET1057	0.6521	0.6146	0.648	0.6312	0.6406	0.6341	0.6459	0.6255	0.6452	0.633	0.6356	0.6501	0.6192	0.6526	0.6346	0.6533	0.6508	0.662	0.6538	0.6342	0.6628	0.6505	0.6384	0.6328	0.6619	0.6584	0.6582	0.6466	0.658	0.6537	0.6475	0.6717	0.6648	0.6524	0.6431	0.6494	0.6552	0.6266	0.6514	0.6676	0.6665	0.6583	0.6545	0.6425	0.6564	0.6564
934	Upland O. sativa	WAB0029923	HET1058	0.6981	0.6667	0.6964	0.6846	0.6926	0.6912	0.6918	0.6741	0.6876	0.6824	0.6813	0.6967	0.6743	0.7009	0.6859	0.7082	0.701	0.716	0.7029	0.6864	0.7056	0.6975	0.6814	0.7001	0.7102	0.7035	0.7086	0.6959	0.7056	0.7059	0.7007	0.7264	0.7168	0.7058	0.6896	0.7052	0.705	0.6902	0.7087	0.7122	0.7156	0.7129	0.7066	0.693	0.7121	0.7134
935	Upland O. sativa	WAB0029923	HET1059	0.6461	0.6102	0.6412	0.6257	0.6344	0.629	0.6403	0.6227	0.64	0.6274	0.6305	0.644	0.6132	0.6463	0.629	0.6486	0.6459	0.657	0.6489	0.6291	0.658	0.6459	0.6332	0.6285	0.6567	0.6533	0.6533	0.642	0.6539	0.6493	0.6418	0.6665	0.6597	0.6472	0.6381	0.6438	0.6501	0.6213	0.646	0.6619	0.6616	0.6528	0.6491	0.6372	0.6511	0.651
936	Upland O. sativa	WAB0029923	HET1060	0.6329	0.6256	0.6319	0.6348	0.6404	0.6354	0.6259	0.6065	0.6215	0.6254	0.6148	0.6283	0.6294	0.6328	0.6277	0.6499	0.6393	0.6571	0.6391	0.6307	0.6318	0.6294	0.6188	0.6644	0.6443	0.635	0.6433	0.6324	0.6341	0.6439	0.6436	0.6511	0.6465	0.6316	0.6176	0.6465	0.6349	0.6511	0.6401	0.6362	0.6429	0.6514	0.6405	0.6217	0.6528	0.6648
937	Upland O. sativa	WAB0029923	HET1061	0.5923	0.5648	0.5879	0.5719	0.5817	0.5756	0.5859	0.5853	0.5853	0.5741	0.5773	0.5903	0.5603	0.592	0.5743	0.588	0.5857	0.5956	0.5887	0.5696	0.5958	0.5847	0.5769	0.568	0.5954	0.5922	0.5933	0.5811	0.5915	0.5884	0.5832	0.6055	0.5991	0.5872	0.5794	0.5845	0.5909	0.564	0.5872	0.6021	0.6008	0.5928	0.5897	0.5753	0.5914	0.5991
938	Upland O. sativa	WAB0029923	HET1062	0.6839	0.6544	0.6791	0.6686	0.6804	0.6742	0.6754	0.6549	0.668	0.6655	0.6606	0.6789	0.6601	0.6807	0.6679	0.6929	0.6875	0.6994	0.6878	0.671	0.6874	0.6788	0.6659	0.6929	0.6925	0.6863	0.6926	0.6766	0.6863	0.6904	0.6876	0.7063	0.6993	0.6832	0.6692	0.6904	0.6864	0.6756	0.6902	0.6928	0.6973	0.6941	0.6873	0.6755	0.6972	0.7055
939	Upland O. sativa	WAB0029923	HET1063	0.6966	0.6613	0.6923	0.6791	0.692	0.6853	0.6927	0.668	0.6836	0.6782	0.6755	0.693	0.6677	0.6944	0.6805	0.7082	0.7019	0.713	0.7041	0.6815	0.7035	0.6936	0.6799	0.6996	0.7076	0.7022	0.7058	0.6929	0.7005	0.7011	0.7018	0.723	0.7159	0.7002	0.6864	0.7046	0.7033	0.6863	0.7022	0.7108	0.7123	0.712	0.7041	0.6895	0.7081	0.7132
940	Upland O. sativa	WAB0029923	HET1064	0.6644	0.6281	0.6604	0.6438	0.6529	0.6471	0.6587	0.6425	0.6577	0.6451	0.6484	0.6622	0.6309	0.665	0.6461	0.6659	0.6627	0.6742	0.6657	0.6452	0.6749	0.6625	0.6493	0.6448	0.6741	0.67	0.6705	0.6588	0.6699	0.6661	0.6606	0.6851	0.6778	0.665	0.6555	0.662	0.6681	0.6394	0.6646	0.6806	0.6795	0.6712	0.667	0.6544	0.6694	0.6696
941	Upland O. sativa	WAB0029923	HET1065	0.6967	0.6674	0.6925	0.6831	0.6892	0.6845	0.6906	0.6712	0.6841	0.6817	0.6779	0.6921	0.6714	0.6996	0.684	0.7075	0.6997	0.7134	0.7007	0.6841	0.7045	0.6987	0.6773	0.6995	0.7068	0.6997	0.7036	0.6957	0.7049	0.7035	0.6986	0.7214	0.7127	0.704	0.6855	0.7055	0.7023	0.6882	0.7031	0.7098	0.7124	0.7118	0.7045	0.6916	0.708	0.7157
942	Upland O. sativa	WAB0029923	HET1066	0.6073	0.572	0.6037	0.5874	0.5969	0.5904	0.6018	0.5832	0.6013	0.5901	0.5927	0.6059	0.5765	0.6092	0.5906	0.6073	0.6063	0.6155	0.6075	0.5899	0.6165	0.6047	0.5969	0.5874	0.6171	0.6123	0.6129	0.6013	0.6114	0.6078	0.6018	0.6246	0.6185	0.6073	0.5977	0.604	0.6094	0.5813	0.6053	0.6206	0.6197	0.6116	0.6087	0.5956	0.6103	0.6138
943	Upland O. sativa	WAB0029923	HET1067	0.688	0.6566	0.6872	0.6777	0.6836	0.6793	0.6825	0.6628	0.6772	0.6732	0.6707	0.6869	0.6667	0.689	0.6752	0.7022	0.6887	0.7061	0.692	0.6759	0.6952	0.6874	0.6727	0.6934	0.698	0.6925	0.6977	0.6862	0.6945	0.6961	0.6883	0.7131	0.7033	0.6936	0.6776	0.6987	0.6928	0.682	0.6972	0.7003	0.7032	0.7042	0.6968	0.6818	0.701	0.7036
944	Lowland O. sativa	WAB0031009	HET1070	0.6438	0.6285	0.6427	0.6441	0.6509	0.6441	0.6382	0.6158	0.6306	0.6346	0.6245	0.64	0.6357	0.6432	0.6373	0.6567	0.6456	0.6615	0.6457	0.6373	0.6397	0.6357	0.6239	0.6712	0.6505	0.641	0.6499	0.6378	0.6427	0.6519	0.6504	0.6597	0.6533	0.6381	0.6231	0.6525	0.641	0.651	0.6458	0.6411	0.6507	0.6577	0.6459	0.6303	0.659	0.6764
945	Lowland O. sativa	WAB0031009	HET1071	0.6533	0.6412	0.6523	0.6541	0.6608	0.6545	0.6476	0.6256	0.6403	0.644	0.6343	0.6501	0.6462	0.6531	0.647	0.6684	0.6562	0.6732	0.6568	0.6483	0.6508	0.6469	0.635	0.6823	0.6614	0.6519	0.6608	0.649	0.6537	0.6627	0.6607	0.67	0.6636	0.6488	0.6333	0.6628	0.6516	0.6615	0.6566	0.6514	0.6607	0.6679	0.6564	0.6414	0.6695	0.686
946	Lowland O. sativa	WAB0031009	HET1072	0.6221	0.6093	0.6209	0.6224	0.6289	0.6233	0.6163	0.5954	0.609	0.6128	0.6032	0.6186	0.6161	0.6213	0.6161	0.6379	0.626	0.6418	0.6272	0.6182	0.6201	0.6171	0.6069	0.6516	0.6307	0.6216	0.6307	0.6188	0.6235	0.6324	0.6311	0.6404	0.6339	0.6192	0.605	0.6339	0.6223	0.6343	0.6275	0.6223	0.6314	0.6382	0.627	0.6111	0.6399	0.6525
947	Lowland O. sativa	WAB0031009	HET1073	0.6455	0.6336	0.6445	0.6453	0.6532	0.647	0.6398	0.6188	0.632	0.6357	0.6262	0.6423	0.6393	0.6451	0.6389	0.6627	0.6513	0.667	0.6523	0.6429	0.645	0.6417	0.6308	0.6769	0.655	0.6465	0.6552	0.6424	0.6482	0.6568	0.6557	0.6649	0.6585	0.6432	0.6282	0.6579	0.6464	0.6579	0.6518	0.6467	0.6558	0.6624	0.6507	0.6359	0.6641	0.6753
948	Lowland O. sativa	WAB0031009	HET1074	0.6597	0.647	0.6583	0.66	0.6667	0.6603	0.6545	0.6315	0.6457	0.6503	0.6401	0.6559	0.6519	0.6598	0.6533	0.6754	0.6638	0.68	0.6642	0.6545	0.6572	0.6544	0.6413	0.6895	0.6678	0.6586	0.668	0.6553	0.6612	0.6701	0.6683	0.6779	0.6716	0.6567	0.6406	0.6703	0.6593	0.6689	0.6636	0.6591	0.6686	0.6756	0.6637	0.6474	0.6774	0.6921
949	Lowland O. sativa	WAB0031009	HET1075	0.6402	0.6255	0.6393	0.6407	0.6473	0.6419	0.6343	0.6132	0.6273	0.6311	0.6212	0.6368	0.6345	0.6397	0.634	0.6572	0.6456	0.6619	0.6461	0.6375	0.6396	0.6363	0.6253	0.6713	0.6504	0.6409	0.6501	0.6378	0.6427	0.6518	0.6511	0.6608	0.6543	0.6394	0.6243	0.6532	0.6421	0.6531	0.6473	0.6421	0.6513	0.6584	0.647	0.6305	0.6596	0.6716
950	Lowland O. sativa	WAB0031009	HET1076	0.6781	0.6618	0.6774	0.6792	0.6858	0.6792	0.6723	0.6495	0.6648	0.6687	0.6587	0.6748	0.6705	0.678	0.672	0.6966	0.6845	0.7013	0.6849	0.6762	0.6781	0.6749	0.6622	0.7113	0.6893	0.6799	0.6889	0.6765	0.6813	0.6906	0.6893	0.699	0.6927	0.6772	0.6613	0.6919	0.68	0.6903	0.6856	0.6805	0.6897	0.6971	0.6853	0.6697	0.6988	0.71
951	Lowland O. sativa	WAB0031009	HET1077	0.6486	0.6369	0.6481	0.6498	0.6559	0.6502	0.6428	0.621	0.6357	0.6399	0.6301	0.6454	0.6418	0.6486	0.6428	0.665	0.6533	0.6694	0.6536	0.6451	0.6472	0.6439	0.6317	0.6793	0.6575	0.6482	0.6572	0.6456	0.6505	0.6599	0.6576	0.6667	0.6606	0.6458	0.6301	0.6594	0.6485	0.6586	0.6537	0.6482	0.6577	0.665	0.6532	0.6381	0.6665	0.6796
952	Lowland O. sativa	WAB0031009	HET1078	0.6364	0.626	0.6372	0.6385	0.6449	0.6382	0.6315	0.6104	0.6247	0.6286	0.6192	0.6344	0.6317	0.6373	0.6316	0.6485	0.6362	0.6529	0.6366	0.6287	0.6301	0.6269	0.6163	0.6615	0.6409	0.6323	0.6404	0.6292	0.6331	0.6427	0.6402	0.6491	0.6432	0.6288	0.6137	0.6422	0.6311	0.6429	0.6367	0.6318	0.6405	0.6475	0.6368	0.6186	0.6492	0.6696
953	Lowland O. sativa	WAB0031009	HET1079	0.6291	0.6228	0.6281	0.6296	0.6362	0.6308	0.6236	0.606	0.6155	0.6195	0.6098	0.6256	0.6218	0.6289	0.6231	0.6457	0.6342	0.6502	0.6355	0.626	0.6288	0.6251	0.6133	0.6602	0.6387	0.6297	0.6385	0.6266	0.6318	0.6405	0.6385	0.6482	0.6417	0.6266	0.6117	0.6407	0.63	0.639	0.6347	0.6297	0.6389	0.6459	0.6344	0.6187	0.6472	0.6596
954	Lowland O. sativa	WAB0031009	HET1080	0.6465	0.6379	0.6458	0.6474	0.654	0.6481	0.641	0.619	0.6334	0.6376	0.6271	0.6429	0.6393	0.6463	0.6401	0.664	0.6527	0.6688	0.653	0.6443	0.6464	0.6433	0.6306	0.6789	0.6574	0.6475	0.6567	0.6451	0.6502	0.659	0.6577	0.6669	0.6608	0.6454	0.63	0.6597	0.6483	0.6583	0.6533	0.6484	0.6576	0.6648	0.6537	0.6377	0.6663	0.6783
955	Lowland O. sativa	WAB0031009	HET1081	0.6249	0.6126	0.6239	0.6253	0.6324	0.6264	0.6194	0.5981	0.6117	0.6158	0.6066	0.6215	0.6199	0.6244	0.6186	0.6399	0.6286	0.6447	0.6295	0.6209	0.6231	0.6195	0.609	0.654	0.633	0.6242	0.6325	0.6209	0.6263	0.6351	0.6343	0.643	0.6372	0.6225	0.6075	0.6365	0.6251	0.6365	0.6303	0.6251	0.634	0.6413	0.6295	0.6134	0.6424	0.655
956	Lowland O. sativa	WAB0031009	HET1082	0.6623	0.6483	0.6614	0.6628	0.6694	0.6642	0.6564	0.6344	0.6487	0.6527	0.6426	0.6591	0.6545	0.6616	0.6557	0.6788	0.6666	0.6835	0.6675	0.6581	0.6607	0.6574	0.6453	0.6932	0.6715	0.662	0.6712	0.6588	0.664	0.6732	0.672	0.6822	0.6753	0.6602	0.6449	0.6741	0.6629	0.6729	0.669	0.6631	0.6723	0.68	0.6682	0.6526	0.6811	0.6938
957	Lowland O. sativa	WAB0031009	HET1083	0.6813	0.6649	0.6814	0.6827	0.6892	0.6832	0.676	0.6531	0.6678	0.6725	0.662	0.6784	0.6742	0.6815	0.6754	0.7004	0.6878	0.7047	0.6881	0.679	0.6812	0.6778	0.6653	0.7145	0.6926	0.6828	0.6922	0.68	0.6845	0.6941	0.6912	0.701	0.6943	0.6788	0.663	0.6936	0.6816	0.6918	0.6876	0.6818	0.6915	0.699	0.6871	0.6729	0.7006	0.7173
958	Lowland O. sativa	WAB0031009	HET1084	0.6773	0.6619	0.6763	0.6781	0.6843	0.6783	0.6711	0.6485	0.6631	0.6678	0.6574	0.6739	0.67	0.677	0.6706	0.6949	0.6827	0.6997	0.6836	0.674	0.6766	0.673	0.6601	0.7101	0.6875	0.678	0.6873	0.6749	0.6795	0.6892	0.6875	0.6975	0.6909	0.6749	0.6592	0.69	0.6778	0.6882	0.6838	0.6781	0.6881	0.6952	0.683	0.6677	0.6967	0.7096
959	Lowland O. sativa	WAB0032222	HET1087	0.6338	0.6249	0.6316	0.6343	0.64	0.6353	0.6279	0.6082	0.6194	0.6233	0.6149	0.629	0.6265	0.6333	0.6261	0.6519	0.6384	0.6558	0.6388	0.6288	0.6319	0.6296	0.6169	0.6632	0.6444	0.6354	0.6431	0.6309	0.6343	0.6428	0.6421	0.6523	0.6464	0.6324	0.6184	0.6456	0.6346	0.6445	0.6413	0.6355	0.6434	0.6499	0.6392	0.6216	0.651	0.6628
960	Lowland O. sativa	WAB0032222	HET1088	0.6654	0.6536	0.6647	0.6661	0.672	0.6684	0.6603	0.6397	0.6517	0.656	0.6466	0.6601	0.6581	0.6656	0.6593	0.6818	0.6707	0.6871	0.6703	0.6594	0.6635	0.6597	0.6478	0.6955	0.6765	0.6668	0.6756	0.6629	0.6658	0.6749	0.6742	0.6841	0.6779	0.6629	0.648	0.677	0.6656	0.6759	0.671	0.6655	0.6745	0.6828	0.6701	0.6528	0.6839	0.6973
961	Lowland O. sativa	WAB0032222	HET1089	0.612	0.6048	0.6103	0.6131	0.6189	0.6148	0.6064	0.5896	0.5981	0.6023	0.5939	0.6071	0.6054	0.6121	0.6052	0.6314	0.6188	0.6349	0.6185	0.6091	0.6116	0.6095	0.5974	0.6427	0.6243	0.6156	0.6224	0.6112	0.6142	0.6225	0.6226	0.6328	0.6266	0.6129	0.5993	0.6262	0.615	0.6251	0.6216	0.616	0.6235	0.6303	0.6196	0.6029	0.6313	0.6432
962	Lowland O. sativa	WAB0032222	HET1090	0.6677	0.6577	0.6658	0.6676	0.6743	0.6706	0.6615	0.6402	0.6536	0.6574	0.6481	0.6622	0.6603	0.6675	0.6605	0.6853	0.6726	0.69	0.672	0.6629	0.6652	0.6628	0.6504	0.6977	0.6779	0.669	0.6761	0.6647	0.6681	0.677	0.6758	0.6866	0.6806	0.6654	0.6517	0.6786	0.6679	0.6783	0.6736	0.6694	0.6773	0.6838	0.6722	0.6573	0.6851	0.6994
963	Lowland O. sativa	WAB0032222	HET1091	0.6827	0.6711	0.6813	0.6828	0.6898	0.6841	0.6779	0.6562	0.668	0.6726	0.6634	0.6793	0.6759	0.6841	0.6759	0.7036	0.6897	0.7075	0.6889	0.679	0.6817	0.6793	0.6651	0.7152	0.6931	0.6858	0.693	0.681	0.6848	0.6928	0.6933	0.7051	0.6983	0.6848	0.6685	0.6969	0.6858	0.6971	0.6933	0.6864	0.6945	0.7031	0.6899	0.6732	0.7038	0.7172
964	Lowland O. sativa	WAB0032222	HET1092	0.6024	0.5939	0.6023	0.6022	0.6071	0.6037	0.5975	0.5795	0.5886	0.593	0.584	0.5981	0.5947	0.6017	0.5966	0.6189	0.6077	0.6241	0.608	0.5991	0.6021	0.5996	0.5867	0.6312	0.6107	0.603	0.6124	0.6006	0.6043	0.6126	0.6121	0.622	0.6157	0.6042	0.589	0.6156	0.6051	0.6146	0.6109	0.6054	0.6126	0.6191	0.6093	0.5916	0.621	0.632
965	Lowland O. sativa	WAB0032222	HET1093	0.6134	0.6043	0.6123	0.614	0.6192	0.6158	0.6079	0.5882	0.6004	0.6049	0.5952	0.6088	0.6064	0.6135	0.6072	0.6314	0.6206	0.636	0.6201	0.61	0.6133	0.61	0.599	0.6439	0.6256	0.6164	0.6248	0.613	0.6158	0.6241	0.623	0.6326	0.627	0.6126	0.5982	0.6271	0.6152	0.6248	0.6207	0.6157	0.624	0.6312	0.6199	0.6022	0.6323	0.6437
966	Lowland O. sativa	WAB0032222	HET1094	0.6548	0.6391	0.6532	0.6548	0.6611	0.6567	0.6481	0.6282	0.6402	0.6442	0.6354	0.6497	0.6491	0.6539	0.6473	0.6727	0.6596	0.6765	0.6596	0.6497	0.6523	0.6497	0.6388	0.6839	0.6646	0.656	0.6639	0.6512	0.6542	0.6634	0.6633	0.6737	0.6675	0.6526	0.6391	0.6664	0.6551	0.6671	0.6617	0.6562	0.664	0.6707	0.66	0.6426	0.6721	0.6835
967	Lowland O. sativa	WAB0032222	HET1095	0.682	0.6667	0.6816	0.6829	0.6887	0.6846	0.6767	0.6544	0.6684	0.6724	0.6631	0.678	0.6768	0.6827	0.6758	0.7023	0.6902	0.7069	0.6896	0.6787	0.683	0.6787	0.6685	0.7151	0.6958	0.6867	0.695	0.6818	0.6846	0.6938	0.694	0.7035	0.6975	0.6824	0.6672	0.6969	0.6848	0.6979	0.6914	0.6852	0.6944	0.7024	0.6896	0.6726	0.7038	0.7132
968	Lowland O. sativa	WAB0032222	HET1096	0.637	0.6302	0.6355	0.6372	0.644	0.6388	0.6313	0.6124	0.6233	0.6277	0.6183	0.6316	0.6305	0.6369	0.63	0.6517	0.6397	0.6564	0.639	0.6302	0.6325	0.6293	0.6178	0.664	0.6447	0.6365	0.6434	0.632	0.6353	0.6441	0.6429	0.6527	0.6472	0.6325	0.6184	0.6455	0.6347	0.645	0.6399	0.636	0.6435	0.6504	0.639	0.6221	0.6517	0.6681
969	Lowland O. sativa	WAB0032222	HET1097	0.6533	0.6379	0.6523	0.6532	0.6599	0.6559	0.6478	0.626	0.6405	0.643	0.635	0.6492	0.6482	0.6537	0.6466	0.6715	0.6599	0.6764	0.6595	0.6493	0.6531	0.649	0.6393	0.6844	0.6656	0.6565	0.665	0.6517	0.6553	0.6641	0.6642	0.6733	0.6676	0.6528	0.6382	0.6669	0.6552	0.6676	0.6615	0.6555	0.6644	0.6723	0.66	0.6434	0.6736	0.687
970	Lowland O. sativa	WAB0032222	HET1098	0.6668	0.6508	0.6654	0.6669	0.6733	0.6694	0.6614	0.6394	0.6532	0.6563	0.6479	0.662	0.6595	0.6666	0.6603	0.6862	0.674	0.6905	0.6739	0.6629	0.6663	0.6629	0.652	0.6987	0.6794	0.67	0.6788	0.6661	0.6685	0.6777	0.6779	0.6877	0.6813	0.6662	0.651	0.6812	0.6685	0.6803	0.6757	0.6696	0.6783	0.6861	0.674	0.6566	0.6876	0.6997
971	Lowland O. sativa	WAB0032222	HET1099	0.6414	0.631	0.6412	0.6428	0.6474	0.644	0.6362	0.6159	0.6278	0.6321	0.6227	0.6369	0.6345	0.641	0.635	0.6599	0.6477	0.6646	0.6468	0.6364	0.6403	0.6367	0.625	0.6713	0.6525	0.6443	0.6508	0.6391	0.6414	0.6507	0.6504	0.6603	0.6543	0.6404	0.6254	0.654	0.642	0.6529	0.6488	0.6428	0.6512	0.6585	0.6472	0.6302	0.6598	0.6717
972	Lowland O. sativa	WAB0032222	HET1100	0.6426	0.6279	0.6425	0.6433	0.6496	0.6453	0.638	0.6162	0.63	0.6337	0.6248	0.6382	0.6369	0.6435	0.6367	0.6594	0.6485	0.6644	0.6479	0.6372	0.6411	0.6375	0.6268	0.6721	0.6538	0.6447	0.653	0.6407	0.6436	0.6523	0.6528	0.6618	0.6557	0.6414	0.6268	0.6564	0.6435	0.6555	0.6495	0.6441	0.6529	0.6607	0.6488	0.6311	0.6621	0.6741
973	Lowland O. sativa	WAB0032222	HET1101	0.6467	0.6329	0.6442	0.6462	0.6531	0.6479	0.6404	0.6211	0.6321	0.6363	0.6279	0.6414	0.6415	0.646	0.6392	0.6657	0.6522	0.6695	0.6526	0.6428	0.6452	0.6422	0.6321	0.6776	0.6575	0.6494	0.6566	0.6444	0.6475	0.6565	0.6566	0.667	0.6609	0.6461	0.6327	0.6599	0.6484	0.6609	0.6556	0.6501	0.6577	0.6646	0.653	0.6374	0.6657	0.6777
974	Lowland O. sativa	WAB0032686	HET1104	0.6324	0.6185	0.6279	0.627	0.637	0.6325	0.6287	0.6071	0.6167	0.62	0.6102	0.627	0.6231	0.6289	0.6245	0.6488	0.6396	0.652	0.6391	0.6261	0.6316	0.6311	0.6148	0.6604	0.6394	0.6345	0.6401	0.6292	0.6369	0.6361	0.6429	0.6493	0.6465	0.6344	0.6156	0.6412	0.6339	0.6424	0.6392	0.6337	0.6414	0.6476	0.6375	0.6243	0.6492	0.6604
975	Lowland O. sativa	WAB0032686	HET1105	0.64	0.6281	0.6355	0.6346	0.6438	0.6397	0.6354	0.6134	0.6238	0.6278	0.617	0.6342	0.6287	0.6362	0.6318	0.6554	0.646	0.6585	0.6449	0.6323	0.6381	0.638	0.6188	0.667	0.6458	0.6404	0.6464	0.6358	0.6432	0.6427	0.6483	0.6549	0.6522	0.64	0.6208	0.6476	0.6401	0.6462	0.6449	0.6393	0.6469	0.6535	0.6428	0.6298	0.6549	0.6681
976	Lowland O. sativa	WAB0032686	HET1106	0.674	0.6557	0.6701	0.6693	0.679	0.6735	0.6699	0.6472	0.6585	0.6621	0.6521	0.6698	0.6633	0.6716	0.6661	0.6902	0.6796	0.6926	0.6785	0.6654	0.6707	0.6707	0.6521	0.7008	0.6793	0.6738	0.68	0.6687	0.676	0.6756	0.6822	0.6893	0.686	0.6734	0.6539	0.6811	0.6728	0.6802	0.6795	0.6732	0.6809	0.6877	0.6771	0.664	0.6894	0.7021
977	Lowland O. sativa	WAB0032686	HET1107	0.6476	0.6326	0.6439	0.6421	0.6525	0.648	0.6432	0.622	0.6327	0.6356	0.6261	0.6434	0.6395	0.6448	0.6403	0.6628	0.6531	0.6658	0.6518	0.6396	0.6444	0.6445	0.6276	0.6739	0.6529	0.6475	0.6531	0.6423	0.6495	0.6491	0.656	0.6624	0.6599	0.6477	0.6285	0.654	0.6469	0.6561	0.6526	0.6464	0.6546	0.6609	0.6504	0.6375	0.6627	0.6773
978	Lowland O. sativa	WAB0032686	HET1108	0.6225	0.6076	0.6188	0.6169	0.627	0.6218	0.6183	0.5968	0.6072	0.6108	0.6008	0.618	0.6122	0.6192	0.6147	0.6403	0.6309	0.6435	0.6296	0.6173	0.623	0.6219	0.6047	0.6509	0.631	0.6254	0.6312	0.6201	0.6286	0.628	0.6351	0.6407	0.6379	0.6258	0.6076	0.6334	0.6263	0.6318	0.6314	0.6255	0.6327	0.6394	0.629	0.615	0.641	0.6505
979	Lowland O. sativa	WAB0032686	HET1109	0.703	0.6826	0.6988	0.6967	0.708	0.7023	0.6982	0.6746	0.6864	0.6896	0.6797	0.6987	0.6913	0.6997	0.6944	0.7209	0.7108	0.724	0.7095	0.6963	0.7022	0.701	0.6828	0.7325	0.7109	0.7054	0.7113	0.6988	0.7074	0.707	0.7164	0.7226	0.7199	0.706	0.6863	0.7135	0.706	0.7128	0.7118	0.7064	0.7141	0.721	0.7096	0.6967	0.7227	0.734
980	Lowland O. sativa	WAB0032686	HET1110	0.6158	0.6108	0.6116	0.6107	0.6207	0.6162	0.6117	0.5974	0.6007	0.6038	0.5943	0.6108	0.6075	0.6123	0.6079	0.6282	0.6189	0.6312	0.6177	0.6059	0.6113	0.6107	0.5942	0.64	0.6188	0.6133	0.619	0.6086	0.6171	0.616	0.6228	0.6289	0.6261	0.6138	0.5959	0.6211	0.6139	0.6223	0.6188	0.6133	0.6205	0.6277	0.6173	0.6027	0.629	0.6434
981	Lowland O. sativa	WAB0032686	HET1111	0.6385	0.6221	0.6341	0.6321	0.6426	0.6388	0.6341	0.6122	0.6232	0.6246	0.6156	0.6334	0.6283	0.6345	0.6296	0.6519	0.6437	0.6557	0.6426	0.6302	0.6358	0.6348	0.6186	0.6637	0.644	0.6381	0.6442	0.6324	0.6409	0.6401	0.6473	0.6535	0.6505	0.6379	0.6192	0.6435	0.6374	0.6446	0.6418	0.6372	0.645	0.6507	0.6405	0.6276	0.6524	0.6652
982	Lowland O. sativa	WAB0032686	HET1112	0.637	0.6318	0.6324	0.6311	0.6412	0.6373	0.6325	0.6188	0.6217	0.6244	0.6144	0.6312	0.6282	0.6328	0.6293	0.6519	0.6426	0.6549	0.6415	0.629	0.6345	0.6343	0.6172	0.6638	0.6423	0.6365	0.6428	0.632	0.6398	0.639	0.6457	0.6521	0.6491	0.6369	0.6181	0.6434	0.6366	0.6452	0.6419	0.6361	0.644	0.6506	0.64	0.6267	0.652	0.6648
983	Lowland O. sativa	WAB0032686	HET1113	0.6624	0.6443	0.6578	0.6563	0.6667	0.6621	0.6579	0.6356	0.6462	0.6489	0.6386	0.6569	0.652	0.6584	0.6537	0.679	0.6693	0.6817	0.6685	0.6551	0.6611	0.6602	0.6435	0.6901	0.6686	0.6636	0.6701	0.6574	0.6655	0.6654	0.6728	0.6793	0.6764	0.6636	0.6449	0.6702	0.6631	0.6712	0.6694	0.6631	0.6711	0.6776	0.6671	0.6537	0.6794	0.6913
984	Lowland O. sativa	WAB0032686	HET1114	0.6749	0.6556	0.6705	0.6689	0.6795	0.6745	0.6704	0.6477	0.659	0.6616	0.6518	0.6703	0.6667	0.6716	0.6663	0.6896	0.6794	0.6927	0.6788	0.6661	0.6713	0.6707	0.6541	0.7005	0.6795	0.674	0.6799	0.6679	0.6758	0.6753	0.6841	0.6908	0.6877	0.6751	0.6559	0.6812	0.6743	0.6839	0.6801	0.6747	0.6824	0.6884	0.678	0.6646	0.6904	0.7027
985	Lowland O. sativa	WAB0032686	HET1115	0.7001	0.6813	0.6954	0.694	0.7049	0.7004	0.6956	0.6728	0.6836	0.6871	0.6763	0.6948	0.6897	0.6964	0.692	0.7186	0.7087	0.7217	0.7074	0.6941	0.6996	0.6996	0.6801	0.731	0.7081	0.7025	0.7088	0.6973	0.7049	0.7046	0.7125	0.7194	0.7165	0.703	0.6829	0.7105	0.7026	0.7105	0.7086	0.7023	0.7108	0.7179	0.7065	0.6938	0.7194	0.7288
986	Lowland O. sativa	WAB0032686	HET1116	0.6766	0.6654	0.6723	0.6709	0.6807	0.6767	0.6721	0.6505	0.6607	0.664	0.654	0.6715	0.6657	0.6734	0.6685	0.694	0.6834	0.6966	0.6823	0.6692	0.6747	0.6747	0.6556	0.7055	0.6829	0.6777	0.6838	0.6728	0.6804	0.6797	0.687	0.6938	0.6903	0.6779	0.6583	0.6847	0.6772	0.6849	0.6837	0.6773	0.6851	0.6922	0.6812	0.6677	0.6937	0.7053
987	Lowland O. sativa	WAB0032686	HET1117	0.6217	0.6142	0.6185	0.6163	0.6259	0.6213	0.6176	0.6037	0.6072	0.61	0.6006	0.6177	0.612	0.6194	0.6142	0.6335	0.6239	0.6361	0.6222	0.6111	0.6158	0.6151	0.598	0.6438	0.6241	0.619	0.6234	0.6133	0.6222	0.6205	0.6263	0.6323	0.6298	0.6179	0.5992	0.6253	0.6175	0.6241	0.6231	0.618	0.6244	0.6316	0.6211	0.6071	0.6324	0.6505
988	Lowland O. sativa	WAB0032686	HET1118	0.6953	0.6778	0.6912	0.6897	0.7	0.696	0.691	0.668	0.6797	0.6823	0.6722	0.691	0.6844	0.6928	0.6875	0.7133	0.7027	0.7162	0.7019	0.6883	0.6942	0.6938	0.675	0.7246	0.7023	0.6965	0.7033	0.6911	0.6995	0.6986	0.7069	0.7145	0.7105	0.698	0.6785	0.7047	0.6971	0.7046	0.7042	0.6974	0.7056	0.7122	0.7013	0.6898	0.7145	0.7261
989	Lowland O. sativa	WAB0032729	HET1121	0.6591	0.6418	0.6565	0.6529	0.663	0.6564	0.6549	0.633	0.643	0.6458	0.6363	0.6574	0.651	0.6564	0.65	0.6771	0.6637	0.6779	0.6673	0.6507	0.6568	0.6581	0.6464	0.686	0.665	0.6588	0.6699	0.6529	0.6623	0.662	0.6684	0.6771	0.6721	0.662	0.644	0.6672	0.6598	0.6689	0.6682	0.6583	0.6678	0.6719	0.6619	0.6497	0.6757	0.6884
990	Lowland O. sativa	WAB0032729	HET1122	0.6571	0.6391	0.6537	0.6503	0.6607	0.6541	0.6534	0.6305	0.6396	0.6436	0.6335	0.654	0.6483	0.6535	0.6482	0.6751	0.6634	0.6768	0.6662	0.6497	0.6571	0.6569	0.6415	0.6854	0.6634	0.6583	0.6677	0.6519	0.6616	0.6619	0.6688	0.677	0.672	0.6623	0.6432	0.6672	0.6602	0.6685	0.6669	0.6583	0.6679	0.6722	0.6608	0.6505	0.6754	0.6866
991	Lowland O. sativa	WAB0032729	HET1123	0.6833	0.6669	0.6805	0.676	0.6868	0.6795	0.6787	0.6558	0.6662	0.6699	0.6598	0.6807	0.6724	0.6804	0.6744	0.7005	0.6879	0.7017	0.6902	0.674	0.6811	0.6808	0.6628	0.7104	0.6883	0.6828	0.692	0.6758	0.6869	0.6866	0.6942	0.7028	0.6976	0.6871	0.6679	0.6932	0.6853	0.6918	0.6932	0.6838	0.6936	0.6975	0.6861	0.6758	0.7013	0.7132
992	Lowland O. sativa	WAB0032729	HET1124	0.667	0.6546	0.6639	0.6593	0.6703	0.6626	0.6631	0.6448	0.6486	0.6533	0.6432	0.6642	0.6555	0.6632	0.6575	0.6839	0.6716	0.6852	0.6742	0.6568	0.6647	0.6645	0.6473	0.6931	0.6715	0.6661	0.6755	0.6595	0.6699	0.6696	0.677	0.6853	0.6802	0.6702	0.6513	0.6759	0.6687	0.6748	0.6753	0.6664	0.6763	0.6801	0.6693	0.6578	0.6839	0.696
993	Lowland O. sativa	WAB0032729	HET1125	0.6706	0.6531	0.668	0.6641	0.6747	0.6675	0.6663	0.644	0.6541	0.6577	0.6474	0.6685	0.6598	0.668	0.6627	0.6904	0.6778	0.6917	0.68	0.6639	0.6707	0.6709	0.6529	0.7002	0.6783	0.6724	0.6813	0.6662	0.6762	0.6762	0.6832	0.6916	0.6868	0.6767	0.6571	0.6828	0.6749	0.6811	0.6823	0.6729	0.6825	0.6864	0.6755	0.665	0.69	0.6997
994	Lowland O. sativa	WAB0032729	HET1126	0.6245	0.6173	0.6215	0.6177	0.6282	0.6219	0.6206	0.6032	0.609	0.6123	0.6019	0.6216	0.6152	0.6217	0.616	0.6395	0.6283	0.6412	0.6307	0.6153	0.6216	0.622	0.605	0.6496	0.6286	0.6234	0.6315	0.6176	0.6269	0.6263	0.6333	0.6412	0.6362	0.6268	0.6085	0.6319	0.6254	0.6325	0.6311	0.623	0.6328	0.6359	0.6251	0.6144	0.6393	0.6528
995	Lowland O. sativa	WAB0032729	HET1127	0.6268	0.616	0.6239	0.6206	0.6302	0.623	0.6233	0.6033	0.6099	0.6137	0.6037	0.624	0.6159	0.6245	0.6175	0.6413	0.629	0.6421	0.632	0.6152	0.6228	0.6231	0.6053	0.6515	0.6296	0.6241	0.6332	0.6183	0.6285	0.6286	0.6348	0.643	0.6379	0.6279	0.6096	0.6355	0.6268	0.6329	0.6335	0.625	0.6337	0.6376	0.6274	0.6144	0.6413	0.6557
996	Lowland O. sativa	WAB0032729	HET1128	0.6224	0.6084	0.6196	0.6159	0.6259	0.6176	0.6182	0.5968	0.606	0.6101	0.6001	0.6199	0.6125	0.6192	0.6137	0.6387	0.6268	0.6396	0.6285	0.6135	0.62	0.6197	0.6037	0.6472	0.6267	0.6214	0.6304	0.6153	0.6257	0.6249	0.6306	0.6385	0.6337	0.6243	0.6062	0.6304	0.6224	0.6288	0.6296	0.6207	0.6298	0.6337	0.6239	0.6126	0.6374	0.6449
997	Lowland O. sativa	WAB0032729	HET1129	0.6653	0.6511	0.662	0.6583	0.669	0.6619	0.6611	0.6402	0.6483	0.6521	0.6421	0.6631	0.6543	0.6623	0.6567	0.6839	0.6712	0.6855	0.6739	0.6577	0.6646	0.6649	0.6468	0.6935	0.6719	0.6661	0.675	0.6601	0.6702	0.6697	0.6757	0.6849	0.6796	0.6698	0.65	0.6755	0.6675	0.6739	0.675	0.6659	0.6755	0.6793	0.6677	0.6577	0.6826	0.6943
998	Lowland O. sativa	WAB0032729	HET1130	0.6901	0.6729	0.687	0.6832	0.6936	0.6865	0.6858	0.6627	0.6729	0.6769	0.6663	0.6874	0.6786	0.6868	0.6815	0.708	0.6946	0.7098	0.6975	0.6802	0.6877	0.6887	0.6693	0.7179	0.6952	0.6895	0.6989	0.6836	0.6928	0.6933	0.6999	0.708	0.7031	0.6926	0.6727	0.6989	0.6912	0.6977	0.6986	0.6891	0.6991	0.7033	0.6917	0.6822	0.7065	0.72
999	Lowland O. sativa	WAB0032729	HET1131	0.6806	0.6632	0.6782	0.674	0.6852	0.6777	0.6763	0.6541	0.6648	0.6681	0.6571	0.6789	0.6689	0.6776	0.6724	0.6967	0.6852	0.699	0.6868	0.6715	0.6775	0.6779	0.6592	0.7068	0.6857	0.6797	0.688	0.6732	0.6835	0.6831	0.6896	0.6979	0.6936	0.6829	0.6632	0.688	0.6809	0.6868	0.6872	0.6789	0.6887	0.6921	0.6806	0.6718	0.6955	0.7102
1000	Lowland O. sativa	WAB0032729	HET1132	0.6723	0.6552	0.6702	0.666	0.6758	0.6683	0.6683	0.6473	0.6555	0.66	0.6494	0.6706	0.6614	0.6704	0.6634	0.686	0.673	0.6866	0.6753	0.6592	0.6664	0.6663	0.6483	0.6942	0.6734	0.6681	0.677	0.6619	0.6717	0.6712	0.6772	0.686	0.6811	0.6715	0.6521	0.6769	0.6697	0.6756	0.6771	0.6679	0.6772	0.6808	0.6692	0.6587	0.6844	0.7043
1001	Lowland O. sativa	WAB0032729	HET1133	0.6603	0.6427	0.6571	0.6532	0.6641	0.6559	0.6563	0.6326	0.6431	0.6469	0.6372	0.6575	0.6517	0.6567	0.6513	0.6777	0.6651	0.6792	0.6679	0.6512	0.6584	0.6587	0.6422	0.6875	0.6655	0.6602	0.6691	0.6531	0.6638	0.6641	0.6709	0.6784	0.6738	0.6637	0.6451	0.6702	0.6624	0.6707	0.6694	0.6602	0.67	0.6745	0.663	0.6513	0.6778	0.6879
1002	Lowland O. sativa	WAB0032729	HET1134	0.6728	0.6557	0.6695	0.6659	0.6768	0.6691	0.6685	0.6452	0.6562	0.6599	0.6493	0.67	0.6623	0.67	0.6641	0.6903	0.678	0.6919	0.6805	0.6642	0.6712	0.6711	0.6532	0.7007	0.6787	0.6725	0.6822	0.6662	0.6768	0.6771	0.6828	0.6905	0.6861	0.6757	0.6565	0.6816	0.6738	0.6808	0.6806	0.6715	0.6817	0.686	0.6747	0.6635	0.6895	0.7044
1003	Lowland O. sativa	WAB0032729	HET1135	0.6425	0.6315	0.6399	0.6362	0.6465	0.6389	0.639	0.6172	0.6265	0.6301	0.6197	0.6395	0.633	0.6393	0.6339	0.659	0.6471	0.6609	0.6493	0.634	0.6404	0.641	0.6242	0.6692	0.6476	0.6418	0.6509	0.636	0.646	0.6464	0.6541	0.6614	0.6568	0.6473	0.6283	0.6533	0.6458	0.6535	0.652	0.6432	0.653	0.6571	0.6464	0.6344	0.6607	0.6713
1004	Lowland O. sativa	WABTMP116	HET1138	0.6387	0.6286	0.6397	0.645	0.6487	0.6428	0.6295	0.6115	0.6305	0.6344	0.62	0.6329	0.6378	0.6394	0.6362	0.6564	0.6497	0.6679	0.6453	0.6406	0.6377	0.6371	0.6254	0.6731	0.6531	0.6421	0.6486	0.6412	0.6423	0.6513	0.6514	0.6569	0.6522	0.6378	0.6201	0.6559	0.6397	0.6588	0.6419	0.6442	0.653	0.6589	0.6505	0.6331	0.6605	0.6721
1005	Lowland O. sativa	WABTMP116	HET1139	0.6521	0.6418	0.6532	0.6582	0.6624	0.657	0.6427	0.625	0.6434	0.6478	0.6334	0.6466	0.6481	0.6532	0.6496	0.6701	0.6628	0.6811	0.6583	0.6526	0.6509	0.6498	0.6368	0.686	0.6662	0.6553	0.6621	0.6546	0.6543	0.6642	0.6646	0.6703	0.6653	0.6508	0.633	0.6693	0.6529	0.6689	0.6554	0.6573	0.6659	0.6722	0.6636	0.6454	0.6736	0.6877
1006	Lowland O. sativa	WABTMP116	HET1140	0.6259	0.6158	0.6269	0.6318	0.636	0.6297	0.6167	0.5991	0.617	0.6221	0.6074	0.6203	0.6246	0.6262	0.6229	0.6432	0.6361	0.6535	0.6313	0.6264	0.624	0.6231	0.6121	0.6588	0.6388	0.6285	0.6352	0.6276	0.6273	0.6369	0.6378	0.6434	0.6387	0.6248	0.6073	0.6431	0.6266	0.6453	0.6292	0.6307	0.6392	0.6456	0.637	0.6197	0.6468	0.6579
1007	Lowland O. sativa	WABTMP116	HET1141	0.6314	0.6221	0.6325	0.6377	0.6416	0.6356	0.6222	0.6046	0.6228	0.6275	0.6128	0.6259	0.6284	0.632	0.6286	0.6486	0.6417	0.659	0.637	0.6314	0.6294	0.6286	0.6156	0.6647	0.6447	0.6338	0.6407	0.6329	0.6335	0.6429	0.643	0.6486	0.6438	0.6296	0.6119	0.6477	0.6316	0.6481	0.6338	0.636	0.6444	0.6506	0.6422	0.6239	0.6521	0.6652
1008	Lowland O. sativa	WABTMP116	HET1142	0.6261	0.6174	0.6274	0.6321	0.6359	0.6302	0.6168	0.5998	0.6171	0.6221	0.6072	0.6202	0.6227	0.6266	0.6232	0.6436	0.6369	0.6542	0.632	0.6269	0.6249	0.6242	0.6111	0.6598	0.64	0.629	0.6358	0.6286	0.6282	0.6384	0.6357	0.6418	0.6368	0.6227	0.6052	0.6407	0.6244	0.641	0.6269	0.629	0.6375	0.6435	0.6353	0.6183	0.6455	0.6601
1009	Lowland O. sativa	WABTMP116	HET1143	0.6275	0.6162	0.6282	0.6332	0.637	0.6303	0.6179	0.6001	0.6179	0.6231	0.6083	0.6219	0.6228	0.6278	0.6243	0.6413	0.6342	0.6516	0.6293	0.6244	0.6225	0.6213	0.6085	0.6564	0.6374	0.6266	0.6332	0.6264	0.626	0.6358	0.6366	0.6428	0.6377	0.6241	0.6065	0.6418	0.6255	0.642	0.6283	0.6301	0.6386	0.6445	0.6362	0.6176	0.646	0.6619
1010	Lowland O. sativa	WABTMP116	HET1144	0.6153	0.6053	0.6156	0.6211	0.6246	0.6192	0.6058	0.5886	0.6065	0.6106	0.5959	0.609	0.613	0.6154	0.612	0.6317	0.6255	0.6425	0.621	0.6154	0.6131	0.6128	0.6008	0.6476	0.6282	0.6178	0.6243	0.617	0.617	0.6267	0.626	0.6315	0.6268	0.6128	0.596	0.6306	0.6147	0.632	0.617	0.619	0.6275	0.6334	0.6255	0.6078	0.635	0.6474
1011	Lowland O. sativa	WABTMP116	HET1145	0.6331	0.6267	0.6346	0.6397	0.6432	0.6372	0.6242	0.6071	0.6245	0.629	0.6146	0.6277	0.6301	0.6341	0.6305	0.6491	0.6417	0.6599	0.637	0.6318	0.6298	0.6288	0.616	0.6647	0.645	0.6342	0.6409	0.6333	0.6341	0.6432	0.6435	0.6494	0.6443	0.63	0.6127	0.6483	0.6323	0.6485	0.6344	0.6368	0.6449	0.6509	0.6427	0.6247	0.653	0.6677
1012	Lowland O. sativa	WABTMP116	HET1146	0.6219	0.6121	0.6227	0.6285	0.6312	0.6259	0.6125	0.5952	0.613	0.6177	0.6029	0.6162	0.6182	0.6224	0.6193	0.6373	0.6305	0.6479	0.6258	0.6212	0.6191	0.6181	0.6051	0.6531	0.634	0.6229	0.6294	0.6226	0.6233	0.632	0.6333	0.6389	0.6344	0.6201	0.6029	0.6384	0.6222	0.6386	0.6245	0.6267	0.6354	0.6407	0.6328	0.6146	0.6424	0.6561
1013	Lowland O. sativa	WABTMP116	HET1147	0.643	0.6323	0.6437	0.6495	0.6525	0.6468	0.6333	0.615	0.6339	0.6386	0.6241	0.6369	0.6391	0.6434	0.6404	0.6606	0.6535	0.672	0.6492	0.6438	0.6415	0.6406	0.6277	0.6774	0.6567	0.6458	0.6525	0.6451	0.6453	0.6552	0.655	0.6607	0.6563	0.6411	0.6243	0.66	0.644	0.6606	0.646	0.6482	0.657	0.6628	0.6544	0.6366	0.6646	0.6759
1014	Lowland O. sativa	WABTMP116	HET1148	0.6178	0.6093	0.6189	0.6245	0.6272	0.6221	0.6094	0.5918	0.6094	0.6135	0.5993	0.612	0.6137	0.6188	0.6151	0.6351	0.6278	0.6454	0.6235	0.6187	0.6162	0.6156	0.6035	0.6504	0.6314	0.6202	0.6268	0.6203	0.6205	0.6299	0.6287	0.6342	0.6296	0.6162	0.5989	0.6337	0.618	0.6335	0.6203	0.6221	0.6302	0.636	0.6288	0.6101	0.6377	0.6483
1015	Lowland O. sativa	WABTMP116	HET1149	0.6562	0.6481	0.6571	0.6626	0.6657	0.66	0.6466	0.6302	0.6472	0.6519	0.6368	0.6497	0.6522	0.6573	0.6534	0.6744	0.6672	0.6855	0.6624	0.6573	0.6553	0.6546	0.6408	0.6905	0.6713	0.6594	0.6663	0.6594	0.6595	0.6691	0.6681	0.6741	0.6695	0.6555	0.6366	0.6736	0.6567	0.6733	0.6592	0.6618	0.6702	0.6761	0.668	0.6507	0.6778	0.6915
1016	Lowland O. sativa	WABTMP116	HET1150	0.6244	0.6164	0.6257	0.631	0.634	0.6286	0.6151	0.5983	0.6154	0.6202	0.6059	0.6192	0.623	0.625	0.6217	0.6431	0.6356	0.653	0.6311	0.6263	0.6238	0.6233	0.612	0.6588	0.639	0.6282	0.635	0.6276	0.6277	0.6373	0.636	0.6422	0.637	0.6232	0.6056	0.6413	0.6249	0.6442	0.6273	0.629	0.6374	0.6441	0.6354	0.6179	0.6457	0.6601
1017	Lowland O. sativa	WABTMP116	HET1151	0.6643	0.6439	0.6609	0.662	0.6662	0.6596	0.6555	0.6341	0.655	0.6522	0.6436	0.657	0.6472	0.6643	0.6548	0.6748	0.6708	0.687	0.6673	0.6561	0.6662	0.6609	0.6443	0.68	0.6784	0.6662	0.6713	0.6632	0.6674	0.6706	0.6703	0.6835	0.6783	0.662	0.6441	0.6747	0.6645	0.6636	0.6627	0.6723	0.6788	0.6789	0.6726	0.655	0.6791	0.6902
1018	Lowland O. sativa	WABTMP116	HET1152	0.5867	0.5831	0.5875	0.5923	0.5964	0.5914	0.578	0.5637	0.5778	0.5825	0.5687	0.5813	0.5862	0.5869	0.5841	0.6026	0.5958	0.6123	0.5915	0.5868	0.5846	0.584	0.5734	0.6179	0.5986	0.5885	0.595	0.5879	0.5882	0.5973	0.5964	0.6019	0.5971	0.5836	0.567	0.6004	0.5855	0.604	0.5877	0.5891	0.5972	0.6034	0.595	0.577	0.6053	0.6185
1019	Lowland O. sativa	WABTMP129	HET1155	0.6393	0.6246	0.6387	0.6409	0.6474	0.6424	0.6317	0.6126	0.628	0.6323	0.6196	0.6357	0.6337	0.6403	0.6341	0.6589	0.6492	0.6672	0.6479	0.6384	0.6406	0.6384	0.6254	0.6728	0.6524	0.6443	0.6516	0.6414	0.643	0.6514	0.6518	0.6617	0.656	0.641	0.6238	0.6563	0.6422	0.6566	0.6482	0.6459	0.6527	0.6597	0.6489	0.6323	0.6606	0.6746
1020	Lowland O. sativa	WABTMP129	HET1156	0.666	0.6504	0.6656	0.6674	0.6752	0.6682	0.6584	0.6383	0.6537	0.6583	0.6461	0.662	0.6613	0.6672	0.6618	0.6844	0.6742	0.6934	0.6723	0.6632	0.6654	0.6629	0.6504	0.6981	0.6774	0.6687	0.6765	0.6662	0.6676	0.6771	0.6771	0.6869	0.6814	0.6667	0.6488	0.6814	0.6671	0.6815	0.673	0.6708	0.6776	0.6851	0.6733	0.6575	0.6852	0.7011
1021	Lowland O. sativa	WABTMP129	HET1157	0.652	0.6378	0.6526	0.6538	0.6614	0.6559	0.6454	0.6253	0.6405	0.6451	0.6328	0.6481	0.6465	0.6531	0.6477	0.6713	0.6617	0.6799	0.6606	0.65	0.6528	0.6509	0.6373	0.6859	0.6644	0.6564	0.664	0.6535	0.6545	0.6639	0.6647	0.6744	0.6688	0.6543	0.636	0.6691	0.6556	0.6691	0.6607	0.6585	0.6651	0.6737	0.6621	0.6449	0.674	0.6881
1022	Lowland O. sativa	WABTMP129	HET1158	0.6773	0.663	0.6763	0.6786	0.6853	0.6795	0.6687	0.6486	0.6648	0.6691	0.6559	0.6729	0.6697	0.6778	0.6717	0.6959	0.686	0.7047	0.6841	0.6749	0.677	0.6751	0.6616	0.7105	0.6896	0.6808	0.6889	0.6786	0.6792	0.6889	0.6904	0.7001	0.6943	0.6801	0.6612	0.6948	0.6799	0.6948	0.6863	0.6841	0.6915	0.6987	0.6873	0.6719	0.6986	0.7138
1023	Lowland O. sativa	WABTMP129	HET1159	0.6827	0.6676	0.6843	0.6849	0.6933	0.6859	0.6762	0.6547	0.6716	0.6763	0.6643	0.6804	0.6809	0.6836	0.6784	0.6944	0.6847	0.7033	0.6822	0.6736	0.6739	0.6728	0.661	0.7084	0.6865	0.679	0.6867	0.6764	0.6776	0.6877	0.6895	0.6987	0.6932	0.6795	0.6614	0.6938	0.6795	0.6977	0.6852	0.6823	0.6897	0.6982	0.6853	0.6683	0.6982	0.7226
1024	Lowland O. sativa	WABTMP129	HET1160	0.6855	0.6693	0.6857	0.6864	0.6959	0.691	0.6799	0.6592	0.6735	0.6779	0.6661	0.6828	0.6789	0.6871	0.6808	0.7039	0.6943	0.7131	0.6924	0.6811	0.684	0.6825	0.6697	0.718	0.6959	0.6887	0.6963	0.6858	0.6861	0.6957	0.6963	0.7068	0.7003	0.6861	0.6673	0.6995	0.6861	0.6989	0.6925	0.6884	0.6954	0.7046	0.6916	0.677	0.7049	0.7245
1025	Lowland O. sativa	WABTMP129	HET1161	0.6603	0.6445	0.6604	0.6607	0.6696	0.6634	0.6537	0.6331	0.6479	0.6517	0.6403	0.6566	0.6543	0.6602	0.6553	0.6798	0.6704	0.6889	0.6683	0.6591	0.6608	0.6594	0.6459	0.6935	0.6738	0.6648	0.6728	0.6618	0.6632	0.6735	0.672	0.6822	0.6764	0.663	0.6444	0.6764	0.6621	0.6764	0.6686	0.6666	0.6722	0.6805	0.669	0.6532	0.6805	0.6949
1026	Lowland O. sativa	WABTMP129	HET1162	0.67	0.6545	0.6708	0.6726	0.6798	0.6731	0.6625	0.6429	0.6584	0.6636	0.6504	0.6673	0.6628	0.6717	0.6654	0.6934	0.6837	0.7025	0.6812	0.6724	0.674	0.6722	0.6587	0.7069	0.6874	0.6786	0.686	0.6749	0.6757	0.6859	0.6843	0.6948	0.6892	0.6739	0.6559	0.6888	0.6749	0.6878	0.6803	0.6791	0.6853	0.6934	0.6818	0.6661	0.6936	0.7096
1027	Lowland O. sativa	WABTMP129	HET1163	0.6995	0.6833	0.7	0.7006	0.7092	0.7024	0.6917	0.6713	0.6871	0.6914	0.6786	0.6962	0.6919	0.7007	0.6944	0.7189	0.7097	0.7289	0.7079	0.6979	0.7003	0.6985	0.6835	0.7342	0.7129	0.7039	0.7119	0.7008	0.7016	0.712	0.7124	0.7234	0.7168	0.7025	0.6829	0.7166	0.7019	0.716	0.7087	0.7062	0.7127	0.7208	0.7084	0.6948	0.7212	0.7373
1028	Lowland O. sativa	WABTMP129	HET1164	0.6835	0.6693	0.6831	0.6849	0.6928	0.6881	0.6771	0.6566	0.6714	0.6756	0.6636	0.6799	0.6766	0.6845	0.6793	0.7048	0.6947	0.7127	0.6936	0.6823	0.685	0.6837	0.669	0.7199	0.6972	0.6894	0.6969	0.6866	0.6872	0.6965	0.698	0.7088	0.7023	0.6881	0.6692	0.7027	0.6881	0.702	0.6953	0.6914	0.6985	0.7075	0.6946	0.6799	0.7072	0.7194
1029	Lowland O. sativa	WABTMP129	HET1165	0.653	0.6422	0.652	0.654	0.6609	0.6545	0.644	0.6259	0.6408	0.6453	0.6325	0.6483	0.6452	0.6535	0.6479	0.6697	0.6604	0.6786	0.6586	0.6491	0.6515	0.6501	0.6353	0.6838	0.663	0.6551	0.662	0.6527	0.6535	0.6627	0.6634	0.6731	0.6671	0.6539	0.6354	0.6681	0.6533	0.6669	0.6599	0.6585	0.6645	0.6716	0.6603	0.6454	0.6715	0.6873
1030	Lowland O. sativa	WABTMP129	HET1166	0.6826	0.6685	0.6824	0.6837	0.6917	0.6855	0.6747	0.655	0.6702	0.6747	0.6615	0.6779	0.6747	0.6832	0.6776	0.7019	0.6913	0.7112	0.6899	0.6793	0.6825	0.6809	0.6666	0.7162	0.6949	0.6863	0.6942	0.6837	0.6841	0.6944	0.694	0.7047	0.6983	0.6842	0.6647	0.6992	0.6844	0.6984	0.6902	0.6879	0.6949	0.7035	0.6913	0.6745	0.7029	0.719
1031	Lowland O. sativa	WABTMP129	HET1167	0.6628	0.6487	0.6634	0.6639	0.6725	0.6667	0.6563	0.6368	0.6504	0.6548	0.6432	0.6593	0.6556	0.6641	0.6576	0.6818	0.6726	0.6905	0.6707	0.6604	0.6636	0.6616	0.6485	0.6961	0.6752	0.6671	0.6749	0.6637	0.6644	0.6742	0.6738	0.6857	0.6787	0.6645	0.6463	0.6784	0.6648	0.6785	0.6711	0.6688	0.6753	0.683	0.6722	0.6562	0.6834	0.7006
1032	Lowland O. sativa	WABTMP129	HET1168	0.6273	0.6152	0.6264	0.6281	0.6354	0.6307	0.6206	0.6037	0.6148	0.6194	0.6081	0.6234	0.6214	0.6271	0.6222	0.6463	0.6371	0.6539	0.6353	0.6251	0.6286	0.6264	0.615	0.6591	0.6388	0.632	0.6395	0.6287	0.6289	0.6385	0.6382	0.6489	0.6426	0.629	0.6116	0.6425	0.6292	0.6436	0.6357	0.6331	0.638	0.6464	0.6356	0.6194	0.6468	0.662
1033	Lowland O. sativa	WABTMP129	HET1169	0.6564	0.6431	0.6568	0.6586	0.6653	0.6604	0.6497	0.6299	0.6451	0.6495	0.6372	0.653	0.6518	0.6577	0.652	0.6779	0.6678	0.6863	0.666	0.6569	0.6588	0.6561	0.6443	0.6916	0.6702	0.6628	0.6704	0.6599	0.6606	0.67	0.6709	0.6807	0.6749	0.6599	0.6422	0.6753	0.6608	0.6751	0.667	0.6641	0.6707	0.6791	0.6682	0.6508	0.6796	0.6918
1034	Lowland O. sativa	WABTMP132	HET1172	0.6406	0.6384	0.6398	0.643	0.6487	0.6427	0.6316	0.6178	0.6286	0.6334	0.6205	0.6348	0.6352	0.6386	0.6356	0.6559	0.6469	0.665	0.646	0.6366	0.6374	0.6369	0.6224	0.6723	0.6508	0.641	0.6491	0.6392	0.6404	0.6513	0.6489	0.6584	0.6527	0.6386	0.6216	0.6542	0.6392	0.6536	0.6459	0.6422	0.649	0.6578	0.647	0.6289	0.658	0.6722
1035	Lowland O. sativa	WABTMP132	HET1173	0.6668	0.6534	0.6663	0.6696	0.6746	0.6683	0.6573	0.6383	0.6544	0.6595	0.6464	0.6614	0.6608	0.6653	0.662	0.6835	0.6741	0.6926	0.6726	0.6635	0.6635	0.6633	0.6485	0.6994	0.6776	0.6677	0.6761	0.6661	0.6669	0.6785	0.677	0.6865	0.6806	0.6663	0.6494	0.6831	0.6673	0.681	0.6741	0.67	0.677	0.6865	0.675	0.6568	0.6863	0.7008
1036	Lowland O. sativa	WABTMP132	HET1174	0.6322	0.6224	0.6321	0.6362	0.6408	0.6335	0.6227	0.6046	0.6209	0.6261	0.613	0.6271	0.6268	0.6317	0.6283	0.6456	0.6369	0.6543	0.6348	0.6269	0.6266	0.6262	0.612	0.6609	0.6402	0.6304	0.6382	0.6288	0.6294	0.6407	0.6405	0.6498	0.6444	0.6304	0.6139	0.6468	0.6313	0.6446	0.6376	0.6342	0.6408	0.6497	0.6392	0.62	0.6498	0.6647
1037	Lowland O. sativa	WABTMP132	HET1175	0.622	0.616	0.6215	0.625	0.6299	0.6232	0.6126	0.5945	0.6101	0.6156	0.6026	0.616	0.6182	0.6201	0.6175	0.6375	0.6285	0.646	0.6269	0.6193	0.6187	0.6182	0.6055	0.6529	0.6317	0.6224	0.6299	0.621	0.622	0.6328	0.6312	0.64	0.6348	0.621	0.6049	0.6375	0.6219	0.6376	0.6279	0.625	0.631	0.6404	0.6299	0.611	0.6402	0.6524
1038	Lowland O. sativa	WABTMP132	HET1176	0.6467	0.6344	0.6461	0.6493	0.6546	0.6483	0.637	0.6181	0.6346	0.6393	0.6265	0.641	0.6401	0.6448	0.6412	0.6613	0.6528	0.6706	0.651	0.643	0.6422	0.6421	0.6296	0.6771	0.6566	0.6466	0.6549	0.6445	0.6462	0.6571	0.6552	0.6641	0.6583	0.6442	0.6286	0.6602	0.6456	0.6583	0.6528	0.6482	0.6549	0.6633	0.6537	0.6347	0.6638	0.6768
1039	Lowland O. sativa	WABTMP132	HET1177	0.644	0.6339	0.643	0.6461	0.6519	0.6453	0.6341	0.6175	0.6325	0.6364	0.6237	0.6389	0.6384	0.6422	0.6386	0.6604	0.6515	0.6693	0.6498	0.6417	0.641	0.6408	0.6272	0.676	0.655	0.6456	0.6532	0.6436	0.6445	0.6556	0.6546	0.6637	0.6584	0.6441	0.6274	0.6593	0.6447	0.6599	0.6517	0.6482	0.6545	0.663	0.6517	0.6331	0.6636	0.6756
1040	Lowland O. sativa	WABTMP132	HET1178	0.6407	0.6296	0.6402	0.6442	0.6486	0.6418	0.6309	0.6129	0.629	0.6342	0.6208	0.6354	0.6365	0.6393	0.636	0.6571	0.648	0.666	0.6464	0.6382	0.6378	0.6376	0.6244	0.6727	0.6514	0.6415	0.65	0.6401	0.6412	0.6518	0.6498	0.6589	0.6538	0.6395	0.6232	0.656	0.6406	0.6563	0.6474	0.6436	0.6499	0.6594	0.6485	0.6294	0.6592	0.6724
1041	Lowland O. sativa	WABTMP132	HET1179	0.627	0.6216	0.6263	0.6302	0.6347	0.6278	0.6174	0.6006	0.6149	0.6201	0.6073	0.6215	0.6206	0.626	0.6222	0.6414	0.6323	0.6503	0.6303	0.6226	0.6225	0.6221	0.6081	0.6565	0.6362	0.6262	0.6336	0.6247	0.626	0.6368	0.6343	0.643	0.6378	0.6239	0.6078	0.6404	0.6253	0.6382	0.6313	0.6282	0.6341	0.6432	0.6326	0.6142	0.643	0.6561
1042	Lowland O. sativa	WABTMP132	HET1180	0.6209	0.6169	0.6204	0.6236	0.6288	0.623	0.6117	0.5971	0.6094	0.6137	0.6013	0.6156	0.6175	0.6193	0.6163	0.6372	0.6277	0.646	0.6266	0.6183	0.6184	0.6176	0.606	0.6527	0.6314	0.6221	0.6298	0.6203	0.6214	0.632	0.6296	0.6385	0.6328	0.6192	0.6038	0.6353	0.62	0.6367	0.6272	0.6231	0.6294	0.6382	0.628	0.6093	0.6386	0.6506
1043	Lowland O. sativa	WABTMP132	HET1181	0.6314	0.6277	0.6315	0.635	0.6399	0.6325	0.6222	0.6065	0.6199	0.6258	0.6125	0.6264	0.6261	0.6303	0.627	0.645	0.6357	0.6536	0.6335	0.6252	0.6255	0.6247	0.6109	0.6596	0.6391	0.6294	0.6372	0.6281	0.6289	0.64	0.638	0.6463	0.6413	0.6272	0.6108	0.6438	0.6286	0.6418	0.6346	0.6315	0.6377	0.6469	0.6359	0.6163	0.647	0.6651
1044	Lowland O. sativa	WABTMP132	HET1182	0.6192	0.6151	0.619	0.6226	0.6273	0.6209	0.61	0.5938	0.6074	0.613	0.6001	0.6142	0.614	0.6179	0.6149	0.6348	0.6261	0.6435	0.6243	0.6158	0.616	0.6162	0.6018	0.6507	0.6293	0.62	0.6277	0.6182	0.6194	0.6299	0.6278	0.6368	0.6314	0.6176	0.6017	0.6344	0.6186	0.6328	0.6256	0.6217	0.6278	0.6372	0.6263	0.6081	0.6367	0.6495
1045	Lowland O. sativa	WABTMP132	HET1183	0.6744	0.6628	0.6744	0.6772	0.6827	0.676	0.6649	0.6459	0.6623	0.6671	0.6544	0.6693	0.6681	0.6733	0.6699	0.6919	0.6817	0.701	0.6804	0.6714	0.6712	0.6711	0.656	0.7077	0.6858	0.6757	0.6838	0.6737	0.6748	0.6861	0.6855	0.6949	0.6892	0.6747	0.6576	0.6914	0.6756	0.6903	0.6834	0.6792	0.6856	0.6952	0.6834	0.6655	0.6953	0.707
1046	Lowland O. sativa	WABTMP132	HET1184	0.6436	0.642	0.6422	0.6461	0.6513	0.6456	0.6339	0.6216	0.6311	0.6359	0.6235	0.6371	0.6373	0.6416	0.6388	0.658	0.6487	0.6671	0.6475	0.6387	0.6393	0.6387	0.6241	0.6745	0.6529	0.6427	0.6509	0.6412	0.6431	0.6536	0.6523	0.6613	0.6557	0.6416	0.6247	0.6574	0.6427	0.6558	0.649	0.6454	0.6518	0.661	0.6499	0.6312	0.6614	0.6721
1047	Lowland O. sativa	WABTMP132	HET1185	0.6712	0.6584	0.6706	0.6743	0.6793	0.673	0.6615	0.6425	0.6587	0.6645	0.6506	0.6654	0.6653	0.6695	0.6667	0.688	0.679	0.6973	0.6774	0.6684	0.6685	0.6678	0.653	0.7047	0.6824	0.6723	0.6807	0.6707	0.6719	0.6827	0.6822	0.6916	0.6858	0.6715	0.6544	0.6884	0.6723	0.6862	0.6793	0.6751	0.682	0.6918	0.6803	0.6627	0.6916	0.7035
1048	Lowland O. sativa	WABTMP132	HET1186	0.6622	0.65	0.6621	0.6655	0.6705	0.6642	0.6529	0.6337	0.6501	0.6553	0.6421	0.6566	0.6562	0.6609	0.658	0.6796	0.6701	0.6889	0.6686	0.6598	0.6601	0.6597	0.6446	0.6959	0.6739	0.6637	0.6722	0.6625	0.6635	0.6746	0.6738	0.683	0.6774	0.6627	0.6456	0.6792	0.6639	0.6777	0.6703	0.6668	0.6738	0.6831	0.6719	0.6531	0.6833	0.695
1049	Upland O. sativa	WAB0000058	HET1189	0.6291	0.595	0.6242	0.6095	0.6162	0.6113	0.6235	0.6127	0.6231	0.6107	0.6142	0.6263	0.5958	0.63	0.6114	0.6304	0.6277	0.6378	0.6301	0.6099	0.6388	0.6269	0.6145	0.6097	0.6385	0.6341	0.633	0.6242	0.6337	0.6303	0.6193	0.644	0.6383	0.6257	0.6161	0.6227	0.6278	0.5989	0.624	0.6402	0.6388	0.6295	0.6275	0.616	0.6294	0.6332
1050	Upland O. sativa	WAB0000058	HET1190	0.6795	0.6421	0.6749	0.6593	0.6657	0.6623	0.6736	0.6535	0.6734	0.66	0.6631	0.6768	0.6442	0.6809	0.661	0.6818	0.6791	0.6902	0.6819	0.6604	0.6915	0.6792	0.6643	0.6606	0.6914	0.686	0.6851	0.6752	0.6858	0.6818	0.6756	0.7013	0.6959	0.6826	0.6724	0.6794	0.685	0.6539	0.6807	0.6979	0.6966	0.6875	0.6849	0.6735	0.6864	0.6835
1051	Upland O. sativa	WAB0000058	HET1191	0.6182	0.5834	0.6133	0.5995	0.6063	0.6023	0.6124	0.5951	0.6127	0.6006	0.6034	0.6157	0.5863	0.6209	0.6013	0.6189	0.6185	0.6266	0.6194	0.6012	0.6281	0.617	0.6039	0.6	0.6298	0.624	0.6222	0.6134	0.6238	0.6193	0.614	0.6382	0.6329	0.6201	0.6109	0.6181	0.6224	0.5938	0.6186	0.6346	0.6337	0.6251	0.6244	0.6104	0.6242	0.6239
1052	Upland O. sativa	WAB0000058	HET1192	0.5802	0.5548	0.5745	0.5624	0.5681	0.5661	0.5744	0.5727	0.5748	0.5623	0.5656	0.5765	0.5491	0.5809	0.5642	0.5814	0.5793	0.5883	0.5822	0.5632	0.59	0.5794	0.5651	0.5635	0.5893	0.585	0.5833	0.5759	0.5859	0.5816	0.574	0.5974	0.5918	0.5812	0.5717	0.5774	0.5826	0.5551	0.5789	0.5938	0.5927	0.5846	0.5824	0.5706	0.5835	0.5841
1053	Upland O. sativa	WAB0000058	HET1193	0.6266	0.5921	0.621	0.6074	0.6134	0.6099	0.6221	0.6062	0.6218	0.6089	0.612	0.6233	0.5937	0.6277	0.6093	0.6252	0.6226	0.6327	0.6252	0.6048	0.6342	0.623	0.6076	0.6057	0.6334	0.6288	0.628	0.6207	0.6291	0.6249	0.6214	0.6459	0.6401	0.6299	0.6204	0.6247	0.6299	0.6018	0.6258	0.6421	0.6408	0.632	0.6296	0.6197	0.6314	0.6329
1054	Upland O. sativa	WAB0000058	HET1194	0.6512	0.6141	0.6464	0.6319	0.6383	0.6335	0.6457	0.626	0.6452	0.6327	0.6356	0.6484	0.6175	0.6526	0.6331	0.6536	0.6505	0.6612	0.6528	0.6322	0.6623	0.6501	0.6356	0.6322	0.6621	0.6574	0.6566	0.6468	0.6572	0.6531	0.6457	0.6706	0.6648	0.6519	0.6425	0.6498	0.6543	0.6246	0.6501	0.667	0.666	0.6569	0.6543	0.6414	0.6564	0.6591
1055	Upland O. sativa	WAB0000058	HET1195	0.575	0.5431	0.5699	0.5563	0.5635	0.5586	0.5705	0.5561	0.5709	0.5586	0.5611	0.5716	0.5444	0.5759	0.5589	0.5781	0.575	0.5842	0.5775	0.5589	0.5861	0.5752	0.5664	0.5579	0.5852	0.5811	0.5819	0.5735	0.5803	0.5771	0.5702	0.5937	0.5882	0.5798	0.5706	0.574	0.5789	0.5527	0.575	0.59	0.5891	0.5809	0.5787	0.5684	0.5791	0.58
1056	Upland O. sativa	WAB0000058	HET1196	0.6144	0.5807	0.6096	0.5962	0.6022	0.5987	0.609	0.5915	0.6093	0.5969	0.6	0.6116	0.5823	0.6158	0.5979	0.6168	0.6147	0.624	0.6169	0.5975	0.6257	0.6144	0.6017	0.5972	0.626	0.621	0.6203	0.6114	0.621	0.6168	0.6098	0.6338	0.6286	0.6165	0.6073	0.6134	0.6182	0.5899	0.6141	0.6305	0.6295	0.6209	0.6188	0.607	0.62	0.6215
1057	Upland O. sativa	WAB0000058	HET1197	0.6663	0.6288	0.6617	0.6461	0.6533	0.6489	0.6603	0.6405	0.6603	0.6475	0.6507	0.6638	0.6323	0.6682	0.6489	0.6685	0.6668	0.6772	0.6689	0.6486	0.6783	0.6659	0.653	0.6479	0.6788	0.6732	0.6724	0.6625	0.6728	0.6687	0.6653	0.6902	0.6849	0.671	0.6614	0.6688	0.6739	0.6436	0.6694	0.6869	0.6853	0.6765	0.674	0.6617	0.6757	0.6729
1058	Upland O. sativa	WAB0000058	HET1198	0.6049	0.5781	0.5984	0.5851	0.5909	0.5888	0.5987	0.5983	0.5978	0.585	0.5885	0.6005	0.5711	0.6043	0.5864	0.6032	0.6008	0.6105	0.6044	0.5831	0.6124	0.6009	0.5891	0.5844	0.6117	0.6067	0.6068	0.5972	0.6065	0.6031	0.5974	0.6211	0.6152	0.603	0.5942	0.601	0.6061	0.5771	0.6014	0.6173	0.6161	0.6075	0.6052	0.5935	0.6071	0.6078
1059	Upland O. sativa	WAB0000058	HET1199	0.6592	0.6229	0.6542	0.6405	0.646	0.642	0.653	0.6342	0.6535	0.6406	0.6435	0.656	0.6255	0.6598	0.6414	0.6619	0.6589	0.6693	0.6614	0.6415	0.6708	0.6589	0.6448	0.6413	0.671	0.6656	0.6644	0.6556	0.6665	0.6622	0.6551	0.6799	0.6743	0.6612	0.6517	0.6586	0.6636	0.6341	0.6596	0.6766	0.6753	0.6662	0.6643	0.6528	0.6656	0.6643
1060	Upland O. sativa	WAB0000058	HET1200	0.6273	0.593	0.6219	0.608	0.6142	0.6112	0.6217	0.6053	0.6216	0.6082	0.6116	0.6243	0.5944	0.6283	0.6098	0.6288	0.6263	0.6366	0.629	0.6083	0.6379	0.6266	0.6153	0.6093	0.638	0.6328	0.6328	0.6231	0.6329	0.629	0.6254	0.6497	0.6438	0.631	0.6224	0.6283	0.6339	0.6047	0.6298	0.6458	0.6445	0.6358	0.6335	0.6209	0.6353	0.6335
1061	Upland O. sativa	WAB0000058	HET1201	0.6266	0.5915	0.6214	0.6072	0.6135	0.6093	0.6212	0.6018	0.6204	0.6082	0.6111	0.6232	0.5938	0.6277	0.6092	0.6272	0.6244	0.6343	0.6274	0.607	0.6362	0.6248	0.6101	0.6074	0.6357	0.6311	0.6303	0.6213	0.6319	0.6271	0.6205	0.6451	0.6395	0.627	0.6177	0.6248	0.629	0.6002	0.6248	0.6413	0.6403	0.6312	0.6287	0.6177	0.6308	0.6313
1062	Upland O. sativa	WAB0000058	HET1202	0.6536	0.6174	0.6482	0.6343	0.6399	0.6361	0.6481	0.628	0.6477	0.6349	0.6381	0.6506	0.6198	0.6547	0.6357	0.6556	0.6523	0.6627	0.6551	0.6339	0.6638	0.6526	0.6411	0.6345	0.664	0.659	0.6592	0.6492	0.6589	0.655	0.6477	0.673	0.6673	0.6545	0.6448	0.6515	0.6568	0.6272	0.6524	0.6695	0.6682	0.6588	0.657	0.6453	0.6589	0.6581
1063	Upland O. sativa	WAB0000058	HET1203	0.5787	0.5506	0.5733	0.5604	0.5662	0.5632	0.5728	0.5694	0.5729	0.5604	0.5637	0.5754	0.5469	0.579	0.5616	0.5791	0.5766	0.5863	0.5799	0.5607	0.5878	0.5768	0.5628	0.5604	0.5871	0.5826	0.5819	0.5734	0.5829	0.5792	0.5728	0.5961	0.5906	0.5788	0.5699	0.5761	0.5811	0.5538	0.5771	0.5929	0.5914	0.5828	0.5811	0.5677	0.5827	0.5807
1064	Upland O. sativa	WAB0007857	HET1206	0.5979	0.565	0.5934	0.5787	0.5854	0.5815	0.5927	0.5796	0.5923	0.5806	0.5831	0.5955	0.5665	0.5989	0.5814	0.5998	0.5976	0.6087	0.5998	0.5803	0.6088	0.5986	0.5851	0.5812	0.6081	0.6041	0.6025	0.5945	0.6063	0.6018	0.5948	0.6175	0.6119	0.6011	0.5918	0.5973	0.6021	0.5727	0.5985	0.6141	0.6127	0.6046	0.6014	0.5893	0.6037	0.6028
1065	Upland O. sativa	WAB0007857	HET1207	0.6194	0.5874	0.615	0.5996	0.607	0.603	0.614	0.604	0.6129	0.6007	0.6039	0.6161	0.5867	0.6204	0.6021	0.6193	0.6179	0.6287	0.6202	0.5996	0.6291	0.6186	0.6043	0.601	0.6282	0.6237	0.6229	0.6134	0.6249	0.621	0.6168	0.64	0.6336	0.6222	0.6127	0.619	0.6244	0.5943	0.6207	0.6364	0.6347	0.6266	0.6233	0.6109	0.6256	0.6232
1066	Upland O. sativa	WAB0007857	HET1208	0.6251	0.5938	0.6204	0.6053	0.6123	0.609	0.6194	0.6122	0.6186	0.6068	0.6096	0.6219	0.5923	0.6263	0.6078	0.6261	0.6247	0.6351	0.6274	0.6063	0.6357	0.6251	0.6112	0.6074	0.6353	0.6306	0.6292	0.6201	0.6319	0.6278	0.6223	0.6461	0.6398	0.6281	0.6185	0.6246	0.6304	0.5997	0.6263	0.6426	0.6409	0.6323	0.6293	0.6164	0.6314	0.6296
1067	Upland O. sativa	WAB0007857	HET1209	0.6704	0.6352	0.6665	0.6532	0.6601	0.6553	0.6637	0.6423	0.6623	0.6522	0.6528	0.6657	0.6384	0.6707	0.6536	0.6758	0.6744	0.6864	0.6754	0.6553	0.6814	0.6715	0.6545	0.6609	0.6839	0.6777	0.6773	0.6682	0.6791	0.676	0.6703	0.6931	0.687	0.674	0.6616	0.6735	0.676	0.6489	0.6732	0.6888	0.6882	0.6817	0.677	0.6647	0.6803	0.6812
1068	Upland O. sativa	WAB0007857	HET1210	0.6147	0.5834	0.6085	0.5932	0.6012	0.5977	0.6086	0.602	0.6074	0.5951	0.5986	0.6105	0.5815	0.6142	0.5972	0.6135	0.6124	0.6227	0.6155	0.5941	0.6236	0.6129	0.5979	0.5956	0.6222	0.618	0.6169	0.6084	0.6196	0.6155	0.6101	0.6327	0.6269	0.6162	0.6062	0.612	0.6177	0.5873	0.6134	0.6293	0.6279	0.6196	0.6164	0.6056	0.6187	0.6159
1069	Upland O. sativa	WAB0007857	HET1211	0.629	0.5939	0.6244	0.6094	0.6163	0.6122	0.6234	0.6053	0.6229	0.6107	0.6141	0.6261	0.5963	0.6305	0.6124	0.6297	0.628	0.6391	0.6306	0.6107	0.6397	0.629	0.6135	0.6108	0.6391	0.6342	0.6327	0.6246	0.6355	0.6317	0.6254	0.6493	0.643	0.6328	0.6224	0.6283	0.6333	0.6031	0.6295	0.6454	0.6443	0.6363	0.6327	0.6212	0.6345	0.6335
1070	Upland O. sativa	WAB0007857	HET1212	0.6324	0.5972	0.6274	0.6124	0.6196	0.6153	0.6266	0.6099	0.6257	0.6137	0.6167	0.6295	0.5993	0.6333	0.6153	0.6333	0.6318	0.6426	0.634	0.6137	0.6433	0.6322	0.6173	0.6142	0.6421	0.6378	0.6365	0.6275	0.6394	0.635	0.6297	0.6533	0.6471	0.6354	0.6258	0.6321	0.6373	0.6067	0.6337	0.6498	0.6482	0.6404	0.6365	0.6248	0.6386	0.6364
1071	Upland O. sativa	WAB0007857	HET1213	0.6852	0.6504	0.6816	0.6681	0.676	0.671	0.6802	0.659	0.6771	0.6672	0.6673	0.6825	0.6539	0.6865	0.669	0.6897	0.688	0.7018	0.69	0.6708	0.696	0.6849	0.6687	0.6778	0.698	0.6927	0.692	0.682	0.6949	0.6918	0.6856	0.7099	0.7028	0.6896	0.6772	0.6872	0.6912	0.6655	0.689	0.703	0.7026	0.6969	0.6905	0.6798	0.6953	0.6971
1072	Upland O. sativa	WAB0007857	HET1214	0.6447	0.6086	0.6399	0.6246	0.6314	0.6273	0.639	0.6201	0.6382	0.6258	0.629	0.6417	0.6115	0.6458	0.6274	0.6457	0.6443	0.6554	0.6468	0.6262	0.656	0.6447	0.6296	0.6272	0.6552	0.6506	0.6491	0.6401	0.6526	0.6479	0.641	0.6648	0.6591	0.6465	0.6371	0.6433	0.6488	0.6183	0.6446	0.6615	0.6596	0.6519	0.6483	0.6368	0.6499	0.649
1073	Upland O. sativa	WAB0007857	HET1215	0.6194	0.5844	0.6144	0.5994	0.6069	0.6026	0.6136	0.5975	0.6129	0.6011	0.6038	0.6165	0.5869	0.6208	0.6028	0.6214	0.6203	0.6305	0.6226	0.6024	0.6312	0.6204	0.6076	0.6026	0.6308	0.6265	0.6253	0.616	0.6277	0.6232	0.6166	0.6397	0.6337	0.6215	0.6124	0.6187	0.624	0.5937	0.6199	0.6363	0.6347	0.6267	0.6234	0.6117	0.6254	0.624
1074	Upland O. sativa	WAB0007857	HET1216	0.6345	0.5992	0.6296	0.6149	0.6216	0.6178	0.629	0.6103	0.6287	0.6162	0.619	0.6314	0.6018	0.6355	0.6177	0.6361	0.6348	0.645	0.6369	0.6164	0.6458	0.6353	0.6196	0.6174	0.645	0.6407	0.639	0.6309	0.642	0.6378	0.6314	0.6554	0.6491	0.6393	0.6286	0.6338	0.6395	0.6089	0.6358	0.6517	0.6502	0.642	0.6383	0.6286	0.6403	0.6385
1075	Upland O. sativa	WAB0007857	HET1217	0.6062	0.5715	0.6021	0.5867	0.5936	0.5901	0.6004	0.5827	0.5997	0.588	0.591	0.6032	0.5741	0.6075	0.5891	0.6052	0.6034	0.6144	0.6055	0.5861	0.6144	0.6041	0.59	0.5867	0.6142	0.6095	0.6082	0.6	0.6109	0.6071	0.5967	0.6192	0.6135	0.6019	0.5924	0.5988	0.6038	0.5746	0.6	0.6161	0.6141	0.6067	0.603	0.5925	0.6057	0.6107
1076	Upland O. sativa	WAB0007857	HET1218	0.7116	0.6873	0.704	0.6974	0.7107	0.7056	0.7071	0.6818	0.6962	0.6957	0.6862	0.7047	0.6863	0.7102	0.699	0.7216	0.7187	0.7298	0.721	0.6973	0.7146	0.7097	0.6874	0.728	0.7235	0.7129	0.7172	0.7067	0.7168	0.7177	0.7205	0.7371	0.7315	0.7162	0.6963	0.7197	0.7191	0.7072	0.7148	0.7198	0.7269	0.7254	0.7154	0.7057	0.7246	0.7396
1077	Upland O. sativa	WAB0007857	HET1219	0.6855	0.6489	0.6812	0.6698	0.6735	0.6681	0.6797	0.6597	0.6773	0.6677	0.6681	0.6832	0.6537	0.6876	0.6694	0.6963	0.6855	0.7012	0.6889	0.6681	0.6965	0.6872	0.6694	0.6758	0.6972	0.6922	0.6939	0.6833	0.6924	0.6899	0.6832	0.7093	0.7016	0.6882	0.6763	0.691	0.6897	0.6677	0.6892	0.7035	0.7027	0.6993	0.6922	0.6792	0.6958	0.697
1078	Upland O. sativa	WAB0007857	HET1220	0.6535	0.6174	0.6488	0.6332	0.6407	0.6363	0.6478	0.6304	0.6469	0.6346	0.6378	0.6507	0.6201	0.6546	0.6365	0.6548	0.6531	0.6643	0.6558	0.635	0.665	0.6539	0.6384	0.6355	0.6641	0.6598	0.6581	0.649	0.6612	0.657	0.651	0.6746	0.6685	0.656	0.6467	0.6529	0.6583	0.627	0.6546	0.6711	0.6694	0.6612	0.6576	0.646	0.6599	0.6573
1079	Upland O. sativa	WAB0010251	HET1223	0.7201	0.7018	0.719	0.7157	0.7231	0.7176	0.7153	0.6897	0.7039	0.7078	0.6991	0.7169	0.7083	0.7185	0.712	0.7418	0.7262	0.7431	0.7277	0.7121	0.7222	0.7186	0.7001	0.7496	0.7309	0.7233	0.7319	0.7178	0.7248	0.7309	0.7278	0.7425	0.7348	0.7213	0.703	0.7335	0.7224	0.7294	0.7293	0.7238	0.7319	0.738	0.7267	0.7116	0.7381	0.7505
1080	Upland O. sativa	WAB0010251	HET1224	0.6663	0.6305	0.6572	0.6456	0.6535	0.6467	0.6604	0.636	0.656	0.6456	0.6457	0.6589	0.6303	0.6631	0.6458	0.6643	0.6625	0.6705	0.6666	0.6438	0.6726	0.6618	0.6502	0.6486	0.6748	0.6667	0.6705	0.6582	0.6676	0.6656	0.6635	0.6848	0.6813	0.6637	0.6548	0.6663	0.6687	0.6422	0.662	0.6809	0.6793	0.6699	0.6671	0.655	0.6703	0.6727
1081	Upland O. sativa	WAB0010251	HET1225	0.6184	0.586	0.6098	0.5984	0.6062	0.5996	0.6129	0.594	0.6082	0.5984	0.5985	0.6115	0.5848	0.6143	0.5979	0.6162	0.6154	0.6227	0.6185	0.5977	0.625	0.6143	0.6006	0.6019	0.627	0.6193	0.6219	0.6111	0.6196	0.6178	0.614	0.6344	0.631	0.6148	0.6057	0.6169	0.6187	0.5938	0.6118	0.6302	0.6291	0.6201	0.6176	0.6046	0.6194	0.6241
1082	Upland O. sativa	WAB0010251	HET1226	0.6514	0.6174	0.642	0.6318	0.6383	0.6317	0.6464	0.6221	0.6417	0.6314	0.6313	0.6438	0.6163	0.6477	0.6312	0.6489	0.6474	0.6551	0.6512	0.6299	0.6575	0.6465	0.6327	0.6342	0.66	0.651	0.6543	0.6443	0.6539	0.6509	0.6465	0.6681	0.665	0.6479	0.6389	0.65	0.6518	0.6256	0.6447	0.6636	0.6625	0.6531	0.6509	0.6394	0.6518	0.6588
1083	Upland O. sativa	WAB0010251	HET1227	0.6113	0.5795	0.6028	0.5923	0.5996	0.5926	0.6054	0.5887	0.6018	0.5919	0.5926	0.6048	0.5782	0.6078	0.5916	0.6091	0.6075	0.6147	0.6102	0.5896	0.6167	0.6059	0.5927	0.5944	0.619	0.6112	0.6149	0.6037	0.6117	0.6099	0.6074	0.6277	0.6246	0.6087	0.5996	0.6106	0.6118	0.5874	0.6064	0.6243	0.6226	0.6136	0.6114	0.5978	0.6128	0.6164
1084	Upland O. sativa	WAB0010251	HET1228	0.6119	0.5789	0.6034	0.5932	0.6002	0.5935	0.6067	0.5831	0.6028	0.5925	0.593	0.6049	0.5786	0.6087	0.5926	0.6104	0.6094	0.617	0.613	0.5924	0.619	0.6089	0.598	0.5956	0.621	0.6136	0.6175	0.6059	0.6153	0.613	0.6068	0.6274	0.624	0.608	0.5995	0.6097	0.6119	0.5874	0.6053	0.6236	0.6221	0.6131	0.6107	0.5989	0.6129	0.6192
1085	Upland O. sativa	WAB0010251	HET1229	0.6476	0.6117	0.6382	0.6274	0.6341	0.6283	0.6423	0.6174	0.6376	0.6272	0.6278	0.64	0.6117	0.6449	0.6275	0.6451	0.6434	0.6513	0.6472	0.6253	0.6535	0.6429	0.6259	0.6297	0.6555	0.6473	0.6492	0.6398	0.648	0.6461	0.6412	0.663	0.6599	0.6436	0.634	0.6446	0.6475	0.6211	0.6406	0.6595	0.658	0.6488	0.6458	0.6337	0.648	0.653
1086	Upland O. sativa	WAB0010251	HET1230	0.5857	0.5621	0.5762	0.5658	0.573	0.5683	0.5796	0.5749	0.5751	0.5652	0.5656	0.5779	0.552	0.5805	0.5653	0.5805	0.579	0.5863	0.5838	0.5619	0.589	0.578	0.5638	0.5665	0.5898	0.5826	0.5853	0.5753	0.5836	0.5816	0.5797	0.5993	0.5959	0.5802	0.5718	0.5824	0.5848	0.5602	0.5786	0.5956	0.5938	0.5857	0.5829	0.5698	0.5851	0.5902
1087	Upland O. sativa	WAB0010251	HET1231	0.6052	0.5756	0.5967	0.5859	0.5934	0.5867	0.5993	0.5868	0.5958	0.5866	0.5866	0.5988	0.5722	0.6025	0.5859	0.6043	0.6029	0.6103	0.606	0.5855	0.6124	0.6019	0.587	0.5893	0.6138	0.6068	0.6089	0.5988	0.6074	0.6054	0.6021	0.6222	0.6188	0.6032	0.594	0.6051	0.6072	0.5825	0.6009	0.6184	0.6176	0.6079	0.6056	0.5926	0.6081	0.6107
1088	Upland O. sativa	WAB0010251	HET1232	0.6676	0.6327	0.6584	0.6497	0.6545	0.648	0.6621	0.6365	0.6576	0.648	0.6481	0.6603	0.6321	0.6651	0.6475	0.6665	0.6643	0.6713	0.6675	0.6454	0.6739	0.6639	0.6459	0.6513	0.6764	0.6674	0.6699	0.6606	0.6694	0.6673	0.6631	0.6859	0.6818	0.6654	0.6555	0.6685	0.6692	0.6434	0.6621	0.6811	0.6806	0.6716	0.668	0.6552	0.67	0.676
1089	Upland O. sativa	WAB0010251	HET1233	0.6696	0.6336	0.6596	0.6501	0.6557	0.6495	0.6637	0.6378	0.6592	0.6487	0.6487	0.6615	0.6336	0.6664	0.6487	0.6679	0.6663	0.6743	0.6699	0.6479	0.6766	0.6658	0.6483	0.6527	0.6787	0.6695	0.6721	0.6623	0.6718	0.6694	0.6645	0.6867	0.6831	0.6667	0.6571	0.6688	0.6704	0.6433	0.6631	0.682	0.6815	0.6723	0.6686	0.6579	0.6706	0.677
1090	Upland O. sativa	WAB0010251	HET1234	0.6783	0.6425	0.6687	0.6585	0.6653	0.6579	0.6725	0.6483	0.6678	0.6571	0.6573	0.6701	0.6419	0.675	0.6571	0.6783	0.6765	0.6841	0.6799	0.657	0.6864	0.6755	0.6583	0.663	0.6889	0.6799	0.6827	0.6721	0.6813	0.6794	0.6755	0.6979	0.6937	0.6763	0.6675	0.6797	0.6812	0.6551	0.6739	0.6931	0.6926	0.6826	0.6794	0.6678	0.682	0.6852
1091	Upland O. sativa	WAB0010251	HET1235	0.663	0.6276	0.6532	0.6427	0.6493	0.6432	0.6574	0.633	0.6531	0.642	0.6428	0.6549	0.6266	0.6599	0.6422	0.6615	0.6606	0.6684	0.6642	0.6426	0.6709	0.6601	0.6442	0.646	0.6729	0.6643	0.6665	0.6566	0.6666	0.664	0.6584	0.6801	0.677	0.6602	0.6507	0.6615	0.6642	0.6371	0.6564	0.676	0.6744	0.6648	0.6623	0.651	0.6638	0.6709
1092	Upland O. sativa	WAB0010251	HET1236	0.6232	0.5914	0.6134	0.6029	0.6102	0.6046	0.6174	0.6004	0.6134	0.6025	0.6037	0.6153	0.588	0.6197	0.6028	0.6192	0.6182	0.6256	0.6226	0.6003	0.6283	0.6173	0.6062	0.6045	0.6297	0.622	0.6256	0.6147	0.6236	0.6212	0.618	0.6392	0.6357	0.6195	0.6109	0.6211	0.624	0.5976	0.6168	0.6351	0.6332	0.6245	0.622	0.61	0.6236	0.6277
1093	Upland O. sativa	WAB0010251	HET1237	0.6253	0.5939	0.6161	0.6056	0.613	0.6062	0.6195	0.6044	0.6153	0.6047	0.6055	0.6178	0.5909	0.6222	0.6054	0.6239	0.6225	0.6298	0.6264	0.6045	0.632	0.6215	0.6051	0.6092	0.6337	0.6254	0.628	0.6181	0.627	0.6253	0.6213	0.6423	0.6387	0.6226	0.6134	0.6245	0.6267	0.6011	0.6202	0.6384	0.6368	0.6278	0.6247	0.6129	0.6275	0.6318
1094	Upland O. sativa	WAB0013330	HET1240	0.62	0.5845	0.6148	0.6007	0.6065	0.6031	0.6146	0.5966	0.6133	0.6023	0.6046	0.6181	0.5874	0.6211	0.6015	0.621	0.6171	0.6274	0.6203	0.5999	0.6284	0.6174	0.6042	0.6015	0.6291	0.6241	0.6236	0.6139	0.6228	0.62	0.6133	0.6376	0.6318	0.6199	0.61	0.6182	0.6221	0.5936	0.6181	0.6342	0.6337	0.6253	0.6213	0.6097	0.6243	0.6256
1095	Upland O. sativa	WAB0013330	HET1241	0.6622	0.6262	0.6575	0.6432	0.6487	0.6453	0.6571	0.6372	0.6561	0.6443	0.6465	0.6603	0.6287	0.6639	0.6437	0.6642	0.6607	0.6717	0.6639	0.6436	0.6726	0.6614	0.6468	0.6453	0.6739	0.6686	0.6673	0.6577	0.6681	0.6645	0.6581	0.6836	0.677	0.6654	0.6547	0.6627	0.6665	0.637	0.6629	0.6795	0.6793	0.6705	0.6661	0.6542	0.6692	0.6681
1096	Upland O. sativa	WAB0013330	HET1242	0.612	0.5779	0.6075	0.5935	0.5996	0.5962	0.6067	0.5877	0.6061	0.5954	0.597	0.6101	0.5809	0.6141	0.5941	0.6142	0.6111	0.6217	0.6132	0.5945	0.6221	0.6118	0.5977	0.5952	0.6236	0.6182	0.6166	0.6076	0.6184	0.6144	0.6064	0.6302	0.6243	0.6133	0.603	0.6115	0.6143	0.5862	0.6112	0.6268	0.6268	0.6185	0.6141	0.602	0.6172	0.6168
1097	Upland O. sativa	WAB0013330	HET1243	0.5944	0.5621	0.5899	0.5759	0.5824	0.5788	0.5897	0.5722	0.5883	0.5784	0.5797	0.5927	0.5637	0.5964	0.5766	0.5963	0.5943	0.6032	0.596	0.5784	0.6036	0.5935	0.5835	0.578	0.6071	0.6002	0.5998	0.5902	0.5991	0.5964	0.5907	0.6135	0.6077	0.5966	0.5866	0.5951	0.5981	0.5698	0.5951	0.6104	0.6098	0.6018	0.5992	0.584	0.6011	0.5984
1098	Upland O. sativa	WAB0013330	HET1244	0.5956	0.5627	0.5914	0.5776	0.5837	0.58	0.5906	0.5716	0.5897	0.5785	0.5812	0.5944	0.5653	0.5968	0.5781	0.5988	0.5955	0.6061	0.5988	0.5786	0.6065	0.5961	0.5866	0.5807	0.6078	0.603	0.6029	0.5929	0.602	0.5992	0.5919	0.6153	0.6094	0.5987	0.589	0.5965	0.5998	0.5719	0.5972	0.6116	0.6113	0.6035	0.5995	0.5869	0.603	0.6012
1099	Upland O. sativa	WAB0013330	HET1245	0.6024	0.5685	0.5979	0.5842	0.5896	0.5855	0.5975	0.5784	0.5963	0.5858	0.5874	0.601	0.5714	0.6036	0.5846	0.6054	0.6016	0.6129	0.6055	0.5856	0.6134	0.6022	0.5938	0.5868	0.6143	0.6093	0.6096	0.5992	0.6091	0.6054	0.5987	0.6221	0.6163	0.6054	0.5955	0.6035	0.6066	0.5787	0.6035	0.6191	0.6186	0.6102	0.606	0.5938	0.6097	0.6088
1100	Upland O. sativa	WAB0013330	HET1246	0.6172	0.5872	0.6125	0.5979	0.6051	0.6012	0.6126	0.6045	0.6108	0.5993	0.6024	0.6152	0.5853	0.618	0.5996	0.6194	0.6159	0.6269	0.6193	0.5986	0.6276	0.617	0.6038	0.6008	0.6277	0.6237	0.6228	0.6128	0.6221	0.6193	0.6136	0.6375	0.6313	0.62	0.6098	0.6179	0.6215	0.5929	0.6186	0.6338	0.6335	0.6251	0.6207	0.6085	0.6246	0.623
1101	Upland O. sativa	WAB0013330	HET1247	0.6141	0.5823	0.6089	0.596	0.6016	0.5992	0.6092	0.5978	0.6078	0.5969	0.5996	0.612	0.5824	0.6157	0.5968	0.617	0.6133	0.6237	0.6166	0.5963	0.625	0.6146	0.6001	0.5983	0.625	0.6207	0.6192	0.6104	0.6204	0.6174	0.6099	0.634	0.6275	0.6166	0.6065	0.6141	0.6177	0.5896	0.6149	0.6298	0.6299	0.6217	0.6171	0.6059	0.6205	0.6208
1102	Upland O. sativa	WAB0013330	HET1248	0.698	0.6635	0.6936	0.6801	0.6862	0.6842	0.6915	0.6706	0.6871	0.6779	0.6782	0.6956	0.667	0.6986	0.6782	0.7042	0.6997	0.7109	0.7032	0.6807	0.7085	0.6961	0.6796	0.6911	0.7112	0.7044	0.7054	0.6936	0.7051	0.7021	0.6982	0.7228	0.7142	0.7021	0.6885	0.7014	0.7031	0.6774	0.7026	0.7142	0.7167	0.7094	0.7023	0.6903	0.7102	0.7128
1103	Upland O. sativa	WAB0013330	HET1249	0.6465	0.6108	0.6418	0.6266	0.6337	0.6301	0.6414	0.6221	0.6404	0.6295	0.6316	0.6453	0.6139	0.649	0.6283	0.6473	0.6448	0.6548	0.6471	0.6273	0.6556	0.6449	0.6312	0.6273	0.6576	0.6528	0.6506	0.6418	0.6506	0.6476	0.6393	0.6637	0.6577	0.6473	0.6363	0.6437	0.6474	0.6184	0.6441	0.6601	0.6599	0.6511	0.6472	0.6341	0.6499	0.6546
1104	Upland O. sativa	WAB0013330	HET1250	0.5835	0.559	0.5764	0.5636	0.569	0.5678	0.5777	0.5773	0.5753	0.5652	0.5671	0.5792	0.5513	0.5827	0.5647	0.5824	0.5794	0.5889	0.5844	0.5623	0.5909	0.5805	0.567	0.5648	0.5901	0.586	0.5854	0.5759	0.5861	0.5827	0.5773	0.6011	0.5949	0.5844	0.5755	0.582	0.5869	0.5579	0.5828	0.5977	0.597	0.5885	0.5847	0.574	0.5873	0.5859
1105	Upland O. sativa	WAB0013330	HET1251	0.6191	0.586	0.6138	0.5999	0.6064	0.603	0.6149	0.5959	0.614	0.6022	0.6045	0.6164	0.5874	0.6204	0.6015	0.6202	0.6168	0.6278	0.6205	0.6001	0.6286	0.6183	0.6038	0.6019	0.6295	0.6244	0.6231	0.6156	0.6242	0.6208	0.6141	0.6386	0.6324	0.6229	0.6121	0.6186	0.6224	0.5945	0.6189	0.6347	0.6345	0.6263	0.6217	0.6115	0.6247	0.6243
1106	Upland O. sativa	WAB0013330	HET1252	0.4076	0.396	0.4062	0.4031	0.4034	0.402	0.4052	0.4005	0.4004	0.3962	0.3948	0.4065	0.3927	0.4091	0.3961	0.4153	0.4067	0.4199	0.41	0.3988	0.4118	0.4081	0.4053	0.4086	0.416	0.4105	0.4147	0.4044	0.4133	0.4113	0.4071	0.4225	0.4168	0.41	0.4016	0.4131	0.4096	0.4001	0.4115	0.416	0.4188	0.4162	0.4122	0.3948	0.4179	0.4174
1107	Upland O. sativa	WAB0013330	HET1253	0.6346	0.6005	0.6297	0.616	0.6219	0.6184	0.6293	0.6115	0.6285	0.617	0.6196	0.6322	0.6025	0.6362	0.6166	0.6367	0.6328	0.6437	0.6361	0.6159	0.6445	0.6338	0.6192	0.6174	0.6455	0.6401	0.6389	0.6305	0.6405	0.6368	0.6301	0.6548	0.6486	0.6371	0.6267	0.6347	0.6384	0.6097	0.6345	0.6511	0.6508	0.6423	0.6381	0.6258	0.6412	0.642
1108	Upland O. sativa	WAB0013330	HET1254	0.5852	0.5526	0.5812	0.5681	0.5739	0.5696	0.5805	0.5624	0.5792	0.569	0.5706	0.5846	0.5558	0.5862	0.5683	0.5877	0.5842	0.5952	0.5876	0.5684	0.5951	0.5845	0.5752	0.57	0.5955	0.5923	0.5914	0.5808	0.5914	0.5878	0.5815	0.6042	0.5986	0.5874	0.578	0.5862	0.5888	0.5617	0.5865	0.6005	0.6005	0.5931	0.5888	0.5752	0.5926	0.5912
1109	Upland O. sativa	WAB0018042	HET1257	0.5576	0.5343	0.5516	0.5436	0.5479	0.5456	0.5543	0.5448	0.5535	0.5423	0.545	0.5541	0.5299	0.5595	0.5427	0.5576	0.5557	0.5635	0.5572	0.5429	0.564	0.5554	0.5463	0.5421	0.5681	0.5604	0.5621	0.5528	0.5609	0.5573	0.5505	0.5714	0.5679	0.5589	0.5496	0.5548	0.5595	0.5376	0.5564	0.5695	0.5679	0.5599	0.559	0.5465	0.5581	0.5611
1110	Upland O. sativa	WAB0018042	HET1258	0.5427	0.5207	0.5362	0.5308	0.5323	0.5313	0.5395	0.5305	0.5383	0.527	0.53	0.5385	0.5147	0.5451	0.5286	0.5434	0.541	0.5486	0.5426	0.5281	0.5499	0.5415	0.5307	0.5293	0.5535	0.5455	0.5468	0.5388	0.5478	0.5426	0.5357	0.5567	0.5534	0.5446	0.5352	0.5416	0.5452	0.5232	0.5421	0.555	0.5532	0.5464	0.5453	0.5313	0.543	0.5468
1111	Upland O. sativa	WAB0018042	HET1259	0.5642	0.5398	0.5571	0.5517	0.553	0.5513	0.5613	0.5472	0.5605	0.5493	0.5516	0.5595	0.5352	0.5662	0.5494	0.5648	0.5618	0.5693	0.5636	0.5492	0.5706	0.5628	0.5502	0.5491	0.5743	0.566	0.568	0.5603	0.5682	0.5634	0.5567	0.5781	0.5751	0.5661	0.5568	0.5632	0.5668	0.5443	0.5622	0.5765	0.5749	0.567	0.5666	0.5549	0.5641	0.568
1112	Upland O. sativa	WAB0018042	HET1260	0.5482	0.5259	0.5414	0.5357	0.5373	0.5379	0.5453	0.5366	0.5444	0.5334	0.5351	0.5435	0.5195	0.5513	0.5335	0.5494	0.5462	0.5538	0.5476	0.5334	0.5548	0.5469	0.5353	0.5349	0.5582	0.55	0.5515	0.545	0.5523	0.5476	0.5417	0.5635	0.5599	0.5526	0.5422	0.548	0.5518	0.5303	0.548	0.561	0.5589	0.5524	0.5513	0.5397	0.549	0.5539
1113	Upland O. sativa	WAB0018042	HET1261	0.6067	0.5809	0.5996	0.5925	0.594	0.5938	0.6032	0.5893	0.6017	0.5899	0.5932	0.602	0.5751	0.6091	0.5911	0.6058	0.6025	0.6103	0.6044	0.5878	0.6119	0.6029	0.5905	0.5887	0.6157	0.6073	0.6084	0.5996	0.609	0.6042	0.597	0.62	0.6164	0.6057	0.5964	0.6036	0.6078	0.5831	0.6041	0.6179	0.616	0.6088	0.6075	0.5945	0.6047	0.6095
1114	Upland O. sativa	WAB0018042	HET1262	0.5639	0.5419	0.5575	0.55	0.5538	0.5533	0.5597	0.5546	0.5591	0.5478	0.5508	0.5601	0.5352	0.5661	0.5486	0.5637	0.5623	0.5702	0.5638	0.5486	0.5705	0.5617	0.5512	0.549	0.5741	0.5664	0.568	0.5586	0.5682	0.5637	0.5567	0.5779	0.5743	0.5644	0.5547	0.5615	0.566	0.543	0.5631	0.5761	0.574	0.5665	0.5658	0.552	0.5644	0.5674
1115	Upland O. sativa	WAB0018042	HET1263	0.5893	0.5652	0.5823	0.5765	0.5777	0.5783	0.5864	0.573	0.5848	0.5731	0.576	0.5844	0.5593	0.5926	0.5747	0.5918	0.5885	0.5971	0.5909	0.5759	0.5983	0.5896	0.5771	0.577	0.6019	0.5931	0.5946	0.5865	0.5962	0.5908	0.5845	0.6074	0.604	0.594	0.5837	0.5912	0.5953	0.5715	0.592	0.6043	0.6034	0.5958	0.5949	0.5823	0.5923	0.5947
1116	Upland O. sativa	WAB0018042	HET1264	0.5523	0.5323	0.5456	0.5399	0.5415	0.5401	0.5477	0.5404	0.5479	0.5369	0.5396	0.5478	0.5253	0.5546	0.5385	0.5503	0.5493	0.5573	0.5508	0.5384	0.5588	0.5503	0.5382	0.5369	0.563	0.5537	0.5547	0.5464	0.5584	0.5524	0.5423	0.5638	0.561	0.5502	0.5412	0.5474	0.5523	0.5285	0.5484	0.5615	0.5608	0.5528	0.5521	0.5395	0.5501	0.555
1117	Upland O. sativa	WAB0018042	HET1265	0.5355	0.5132	0.5296	0.5229	0.5255	0.5247	0.5313	0.5224	0.5306	0.5201	0.5228	0.5316	0.5079	0.538	0.5213	0.5354	0.5337	0.5412	0.5351	0.5216	0.5422	0.5341	0.5224	0.5206	0.5462	0.5379	0.5392	0.5303	0.5399	0.535	0.5286	0.5497	0.5466	0.5367	0.5278	0.5334	0.5379	0.5155	0.535	0.5481	0.5467	0.5389	0.5381	0.5245	0.5367	0.5387
1118	Upland O. sativa	WAB0018042	HET1266	0.5404	0.518	0.5336	0.5267	0.5292	0.5285	0.5368	0.527	0.5354	0.5243	0.5275	0.5359	0.5116	0.5425	0.5253	0.5403	0.5388	0.5457	0.5405	0.5251	0.5473	0.5392	0.5281	0.525	0.5504	0.5425	0.5439	0.5351	0.5439	0.5396	0.534	0.5554	0.5521	0.5416	0.5329	0.539	0.5437	0.52	0.5401	0.553	0.5514	0.5437	0.5433	0.5294	0.5412	0.5446
1119	Upland O. sativa	WAB0018042	HET1267	0.5343	0.514	0.5283	0.5212	0.5244	0.524	0.5302	0.5274	0.5298	0.519	0.5214	0.5298	0.5067	0.5365	0.5198	0.5338	0.5316	0.54	0.5336	0.5194	0.5403	0.5323	0.5227	0.5193	0.5439	0.5365	0.5379	0.5285	0.5384	0.534	0.5274	0.548	0.5445	0.5347	0.5256	0.532	0.5363	0.5136	0.5335	0.5461	0.5444	0.5368	0.5358	0.5223	0.5348	0.537
1120	Upland O. sativa	WAB0018042	HET1268	0.5331	0.5152	0.5262	0.5193	0.5222	0.5237	0.529	0.5278	0.5288	0.5175	0.5202	0.528	0.5049	0.5357	0.5191	0.5321	0.5306	0.5379	0.5326	0.5181	0.5393	0.5313	0.5205	0.5178	0.5428	0.5347	0.5356	0.5281	0.5368	0.5322	0.5265	0.5482	0.5444	0.5359	0.5265	0.5313	0.5367	0.5134	0.5335	0.5456	0.5438	0.5365	0.5358	0.5239	0.5338	0.5369
1121	Upland O. sativa	WAB0018042	HET1269	0.5625	0.5416	0.5558	0.5516	0.5523	0.5501	0.5586	0.5482	0.5589	0.548	0.5503	0.5583	0.5355	0.5657	0.5489	0.5603	0.5592	0.5674	0.5605	0.5482	0.5679	0.5602	0.5468	0.5467	0.573	0.563	0.5642	0.5573	0.568	0.562	0.5534	0.5751	0.5719	0.5613	0.5522	0.5585	0.5635	0.5403	0.5589	0.5733	0.5722	0.5637	0.563	0.5492	0.5604	0.5677
1122	Upland O. sativa	WAB0018042	HET1270	0.5397	0.5165	0.5325	0.525	0.5281	0.5275	0.5356	0.5278	0.5347	0.5237	0.5267	0.5348	0.5107	0.5412	0.5246	0.5391	0.5381	0.5447	0.5398	0.5242	0.5466	0.538	0.5271	0.5235	0.5499	0.542	0.5435	0.5353	0.5428	0.5389	0.5325	0.554	0.5509	0.5422	0.533	0.5378	0.5427	0.5187	0.5392	0.5517	0.5503	0.5426	0.5422	0.5301	0.5403	0.5425
1123	Upland O. sativa	WAB0018042	HET1271	0.5893	0.5647	0.583	0.5765	0.5789	0.5779	0.5851	0.5723	0.5852	0.5736	0.5762	0.5859	0.5611	0.5922	0.575	0.5894	0.5877	0.5958	0.5886	0.5752	0.5962	0.5877	0.5761	0.5739	0.6009	0.5925	0.5933	0.5845	0.5954	0.59	0.582	0.6039	0.6008	0.5908	0.5807	0.5869	0.5917	0.5677	0.5886	0.602	0.6008	0.5927	0.5919	0.5792	0.5899	0.5933
1124	Upland O. sativa	WAB0018092	HET1274	0.6049	0.5832	0.597	0.5831	0.5905	0.5877	0.5983	0.5995	0.5959	0.5838	0.5879	0.5987	0.5704	0.6032	0.586	0.6021	0.6021	0.6112	0.6048	0.5861	0.6143	0.6018	0.5875	0.5846	0.6127	0.6075	0.606	0.5981	0.6094	0.6061	0.5981	0.6215	0.615	0.6042	0.5946	0.601	0.6094	0.5782	0.6022	0.6192	0.6166	0.6083	0.6059	0.5951	0.6071	0.6085
1125	Upland O. sativa	WAB0018092	HET1275	0.5958	0.568	0.5886	0.5746	0.5824	0.5785	0.5892	0.5842	0.5871	0.5751	0.5797	0.5907	0.563	0.5945	0.5774	0.592	0.5921	0.6014	0.5947	0.5758	0.6042	0.5915	0.5832	0.5751	0.6032	0.5981	0.5982	0.5882	0.5988	0.5962	0.5874	0.6097	0.6034	0.5924	0.5831	0.5897	0.5974	0.5678	0.5914	0.6073	0.6051	0.5969	0.5941	0.584	0.5966	0.5967
1126	Upland O. sativa	WAB0018092	HET1276	0.6128	0.5829	0.6052	0.59	0.598	0.5943	0.6067	0.5948	0.604	0.592	0.5966	0.6078	0.5775	0.6115	0.5934	0.6096	0.6094	0.6186	0.6117	0.593	0.6212	0.6086	0.5944	0.5911	0.6201	0.6153	0.6131	0.6059	0.6163	0.6137	0.6037	0.6272	0.6206	0.6092	0.6001	0.6063	0.6144	0.5834	0.6083	0.6249	0.6223	0.6135	0.6106	0.6008	0.613	0.6145
1127	Upland O. sativa	WAB0018092	HET1277	0.6034	0.5748	0.5958	0.5821	0.5889	0.5845	0.5973	0.5876	0.5946	0.5831	0.5873	0.5983	0.5684	0.6018	0.5845	0.6022	0.602	0.6113	0.604	0.5862	0.6139	0.6014	0.5886	0.5838	0.6124	0.6078	0.6059	0.5984	0.6093	0.6062	0.5975	0.6208	0.6141	0.6033	0.5942	0.6001	0.6085	0.5775	0.6017	0.6183	0.6159	0.6073	0.605	0.5945	0.6068	0.6037
1128	Upland O. sativa	WAB0018092	HET1278	0.581	0.5584	0.5737	0.5611	0.5671	0.5638	0.5747	0.5713	0.5727	0.5609	0.565	0.5759	0.5485	0.5804	0.563	0.5769	0.5767	0.5862	0.5788	0.5626	0.5881	0.5768	0.5651	0.5603	0.5878	0.5813	0.5813	0.5733	0.5858	0.5822	0.5713	0.5939	0.5877	0.577	0.5678	0.5741	0.582	0.5524	0.5749	0.592	0.5892	0.581	0.5791	0.5682	0.5802	0.5827
1129	Upland O. sativa	WAB0018092	HET1279	0.5954	0.5667	0.5887	0.5753	0.5818	0.5775	0.5898	0.5762	0.5888	0.5769	0.5799	0.5904	0.563	0.5954	0.578	0.5929	0.5932	0.6023	0.5944	0.5794	0.6039	0.5926	0.579	0.5751	0.6033	0.5987	0.5966	0.5898	0.6003	0.5976	0.5884	0.6108	0.605	0.5964	0.5865	0.5917	0.5988	0.5696	0.5921	0.6092	0.6068	0.598	0.5954	0.5861	0.5971	0.5941
1130	Upland O. sativa	WAB0018092	HET1280	0.6086	0.5803	0.6013	0.5868	0.5943	0.5911	0.6023	0.5937	0.5999	0.5883	0.5924	0.6033	0.5742	0.6086	0.5895	0.6061	0.6082	0.6153	0.6086	0.5918	0.6188	0.6066	0.5941	0.5887	0.619	0.613	0.6109	0.6025	0.6138	0.6106	0.6011	0.6244	0.6179	0.607	0.5972	0.6045	0.6123	0.5808	0.6051	0.6224	0.6197	0.6113	0.6098	0.5983	0.6103	0.6097
1131	Upland O. sativa	WAB0018092	HET1281	0.5904	0.5633	0.5837	0.5712	0.5772	0.5726	0.5838	0.5714	0.5822	0.571	0.5741	0.5852	0.5585	0.5901	0.5726	0.5879	0.5888	0.5975	0.5896	0.5747	0.5993	0.5884	0.5772	0.5714	0.5995	0.594	0.5931	0.5837	0.5966	0.5933	0.5838	0.6062	0.6003	0.5892	0.58	0.5876	0.5941	0.5646	0.5878	0.6042	0.6024	0.5939	0.592	0.5814	0.5933	0.5923
1132	Upland O. sativa	WAB0018092	HET1282	0.5922	0.5661	0.5846	0.5732	0.5787	0.574	0.5857	0.5772	0.5836	0.5725	0.5755	0.587	0.56	0.5911	0.5744	0.5889	0.5881	0.5981	0.5905	0.5749	0.5999	0.5885	0.5784	0.5718	0.5992	0.5932	0.5941	0.5847	0.5981	0.5942	0.5847	0.6074	0.601	0.5904	0.5812	0.5882	0.5953	0.5657	0.5885	0.605	0.6033	0.5943	0.5917	0.5815	0.594	0.5952
1133	Upland O. sativa	WAB0018092	HET1283	0.5802	0.5552	0.5729	0.5594	0.5667	0.5631	0.574	0.5713	0.5722	0.5602	0.5644	0.5754	0.5464	0.579	0.5615	0.5761	0.5758	0.5849	0.5784	0.5602	0.5872	0.5754	0.5667	0.5591	0.5863	0.5818	0.581	0.5719	0.5826	0.5797	0.5716	0.5936	0.5878	0.5766	0.568	0.574	0.5817	0.5518	0.5754	0.5915	0.5892	0.5811	0.579	0.5686	0.5807	0.5816
1134	Upland O. sativa	WAB0018092	HET1284	0.6396	0.6091	0.6326	0.6182	0.6251	0.621	0.6338	0.6188	0.6315	0.6185	0.6229	0.6347	0.6044	0.6388	0.6207	0.6372	0.6367	0.647	0.6393	0.6212	0.6493	0.6368	0.6239	0.6189	0.6483	0.643	0.6424	0.6332	0.6446	0.6416	0.6335	0.6574	0.6508	0.6393	0.6296	0.6363	0.6446	0.6122	0.6374	0.6548	0.6524	0.6439	0.6408	0.6317	0.6427	0.6423
1135	Upland O. sativa	WAB0018092	HET1285	0.6278	0.5985	0.6202	0.6053	0.6123	0.6099	0.6219	0.6109	0.6195	0.6068	0.6113	0.623	0.5921	0.6265	0.608	0.6251	0.6248	0.6345	0.6274	0.6081	0.6374	0.6253	0.61	0.607	0.6362	0.6307	0.629	0.6215	0.6322	0.6295	0.6203	0.6442	0.6376	0.6263	0.6169	0.6229	0.6316	0.5997	0.6245	0.6418	0.6393	0.6308	0.6278	0.6184	0.6298	0.6271
[truncated: 223 more rows]
[truncated: 1,301 more columns]

## Sheet: (b) Set-2
Supplementary Table S8 (b) Maximum composite likelihood-based genetic distance matrices between pairs of 90 accessions in Set-2 (each represented by a mean of 15 individuals).
[truncated: 102 more rows]
[truncated: 43 more columns]

[truncated: 10 more sheets: (c) Set-3, (d) Set-4, (e) Set-5, (f) Set-6, (g) Set-7, (h) Set-8, (i) Set-9, (j) Set-10, (k) Set-11, (l) Set-12]
