# Supplementary material for: Comparisons of sampling methods for assessing intra- and inter-accession genetic diversity in three rice species using genotyping by sequencing
Source: Sci Rep. 2020 Aug 19;10:13995. doi: 10.1038/s41598-020-70842-0 (PMC7438528; doi:10.1038/s41598-020-70842-0)
Supplement: Supplementary file 11 — Supplementary Table S10 [file 41598_2020_70842_MOESM11_ESM.xlsx]

## Sheet: a) All samples
Supplementary Table S9 Summary of the Mantel correlations between genetic distance matrices computed from all datasets corresponding to 15 plants (Set-2), bulks of 5 plants (Set-3), bulks of 10 plants (Set-4), a randomly selected single plant out of Set-2, which is repeated six times (Set-5 to Set-10), 5 individuals (Set-11) and 10 individuals (Set-12). The correlations were computed for (a) all …
	Set-2	Set-3	Set-4	Set-5	Set-6	Set-7	Set-8	Set-9	Set-10	Set-11			Samples	Dataset	Set-3	Set-4
Set-2													All	Set-2	0.9815	0.98904
Set-3	0.9815													Set-11	0.98052	0.98504
Set-4	0.98904	0.98612												Set-12	0.97533	0.98417
Set-5	0.94827	0.97419	0.95449
Set-6	0.99324	0.9674	0.97805	0.92677									Bar	Set-2	0.93272	0.92262
Set-7	0.9904	0.97048	0.97884	0.92493	0.98657									Set-11	0.92962	0.91819
Set-8	0.99449	0.97184	0.9804	0.93296	0.9888	0.98282								Set-12	0.93125	0.92254
Set-9	0.99519	0.97171	0.97986	0.93216	0.98852	0.98509	0.99008
Set-10	0.97008	0.97582	0.97744	0.96884	0.94963	0.95054	0.95903	0.95772					Glab	Set-2	0.61608	0.69044
Set-11	0.99589	0.98052	0.98504	0.9555	0.98916	0.98243	0.98975	0.99003	0.97021					Set-11	0.56374	0.49648
Set-12	0.99659	0.97533	0.98417	0.9428	0.9895	0.99179	0.99179	0.99265	0.96793	0.99804				Set-12	0.47716	0.60038
													Indica	Set-2	0.97268	0.9454
														Set-11	0.96803	0.93462
														Set-12	0.97027	0.94324
													Jap	Set-2	0.89462	0.96822
														Set-11	0.89438	0.94753
														Set-12	0.87085	0.95894
													Inter	Set-2	0.99518	0.98777
														Set-11	0.9933	0.98765
														Set-12	0.99467	0.98577
													Bar-Glab	Set-2	0.96735	0.96749
														Set-11	0.96672	0.96507
														Set-12	0.96659	0.968
													Low	Set-2	0.93147	0.94986
														Set-11	0.94548	0.93623
														Set-12	0.9212	0.94594
													Upl	Set-2	0.90799	0.94823
														Set-11	0.88034	0.90484
														Set-12	0.88198	0.9407

## Sheet: b) O. barthii
Mantel correlations between genetic distance matrices computed from different datasets in O. barthii
	Set-2	Set-3	Set-4	Set-5	Set-6	Set-7	Set-8	Set-9	Set-10	Set-11
Set-2
Set-3	0.93272
Set-4	0.92262	0.97932
Set-5	0.98616	0.90099	0.89458
Set-6	0.9836	0.88875	0.87821	0.97541
Set-7	0.96622	0.94199	0.93215	0.94144	0.93646
Set-8	0.98901	0.92038	0.91698	0.97716	0.97159	0.96196
Set-9	0.99058	0.93358	0.92453	0.97813	0.9722	0.95582	0.9797
Set-10	0.99462	0.93845	0.92887	0.97899	0.97626	0.96497	0.98364	0.984
Set-11	0.99768	0.92962	0.91819	0.98632	0.98518	0.96526	0.98749	0.98949	0.99023
Set-12	0.99936	0.93125	0.92254	0.98632	0.98185	0.96487	0.98791	0.98996	0.99411	0.996

## Sheet: c) O. glaberrima
Mantel correlations between genetic distance matrices computed from different datasets in O. glaberrima
	Set-2	Set-3	Set-4	Set-5	Set-6	Set-7	Set-8	Set-9	Set-10	Set-11
Set-2
Set-3	0.61608
Set-4	0.69044	0.42568
Set-5	0.72976	0.52756	0.26959
Set-6	0.77674	0.35199	0.55515	0.43676
Set-7	0.81083	0.44247	0.33981	0.53401	0.52639
Set-8	0.83177	0.4424	0.54986	0.54982	0.58264	0.47067
Set-9	0.84335	0.42934	0.56539	0.50775	0.65612	0.73695	0.72853
Set-10	0.7997	0.41598	0.43917	0.72544	0.56259	0.56848	0.64042	0.64916
Set-11	0.95984	0.56374	0.49648	0.83774	0.75428	0.73218	0.75672	0.74849	0.82336
Set-12	0.99056	0.47716	0.60038	0.65933	0.76297	0.82521	0.84488	0.86491	0.76587	0.91473

## Sheet: d) O. sativa spp. indica
Mantel correlations between genetic distance matrices computed from different datasets in O. sativa spp. indica
	Set-2	Set-3	Set-4	Set-5	Set-6	Set-7	Set-8	Set-9	Set-10	Set-11
Set-2
Set-3	0.97268
Set-4	0.9454	0.9475
Set-5	0.97773	0.95555	0.93931
Set-6	0.9701	0.94833	0.91477	0.94023
Set-7	0.97414	0.94677	0.91857	0.9641	0.94276
Set-8	0.90244	0.89822	0.8056	0.85346	0.91006	0.86645
Set-9	0.95811	0.924	0.91662	0.93868	0.92316	0.93934	0.82253
Set-10	0.93309	0.90923	0.93072	0.92426	0.89113	0.89857	0.78604	0.87844
Set-11	0.99618	0.96803	0.93462	0.97688	0.97204	0.97191	0.90821	0.95693	0.91482
Set-12	0.99916	0.97027	0.94324	0.97513	0.96663	0.97127	0.90219	0.9563	0.93362	0.99464

## Sheet: e) O. sativa spp. japonica
Mantel correlations between genetic distance matrices computed from different datasets in O. sativa spp. japonica
	Set-2	Set-3	Set-4	Set-5	Set-6	Set-7	Set-8	Set-9	Set-10	Set-11
Set-2
Set-3	0.89462
Set-4	0.96822	0.94261
Set-5	0.93518	0.77191	0.89199
Set-6	0.91736	0.7405	0.85151	0.92158
Set-7	0.95859	0.83062	0.91982	0.94461	0.96171
Set-8	0.94766	0.77545	0.88572	0.94319	0.9715	0.97558
Set-9	0.95241	0.78841	0.90968	0.98225	0.93386	0.9589	0.95817
Set-10	0.94796	0.82689	0.92773	0.97003	0.91329	0.95684	0.93847	0.9771
Set-11	0.98626	0.89438	0.94753	0.90001	0.91033	0.94166	0.93427	0.91276	0.91337
Set-12	0.99495	0.87085	0.95894	0.94926	0.91978	0.95943	0.95295	0.96767	0.95731	0.96905

## Sheet: f) Interspecifics
Mantel correlations between genetic distance matrices computed from different datasets of improved genotypes derived from interspecific crosses between O. glaberrima and O. sativa
	Set-2	Set-3	Set-4	Set-5	Set-6	Set-7	Set-8	Set-9	Set-10	Set-11
Set-2
Set-3	0.99518
Set-4	0.98777	0.99037
Set-5	0.97746	0.97344	0.97511
Set-6	0.99522	0.99418	0.98982	0.98028
Set-7	0.98816	0.99029	0.97898	0.96436	0.98553
Set-8	0.99573	0.99345	0.98313	0.97571	0.99391	0.98825
Set-9	0.94731	0.92588	0.91256	0.90635	0.9272	0.91752	0.92659
Set-10	0.99184	0.98824	0.98517	0.97273	0.9881	0.97968	0.98788	0.92939
Set-11	0.99792	0.9933	0.98765	0.98277	0.99443	0.98606	0.99233	0.9464	0.98811
Set-12	0.99932	0.99467	0.98577	0.97272	0.99393	0.98881	0.99613	0.94492	0.9914	0.99624

## Sheet: g) Bart-Glab
Mantel correlations between genetic distance matrices computed from different datasets in both O. glaberrima and O. barthii
	Set-2	Set-3	Set-4	Set-5	Set-6	Set-7	Set-8	Set-9	Set-10	Set-11
Set-2
Set-3	0.96735
Set-4	0.96749	0.97498
Set-5	0.98955	0.95323	0.94791
Set-6	0.98923	0.94539	0.94856	0.9805
Set-7	0.98366	0.96928	0.9644	0.96632	0.9638
Set-8	0.99202	0.95807	0.96157	0.98052	0.98019	0.9798
Set-9	0.99348	0.96514	0.96686	0.98228	0.98173	0.97777	0.98515
Set-10	0.99192	0.96126	0.95998	0.98344	0.98023	0.97669	0.98375	0.9836
Set-11	0.99852	0.96672	0.96507	0.99203	0.98995	0.98067	0.98918	0.992	0.99063
Set-12	0.99965	0.96659	0.968	0.98826	0.98811	0.98388	0.99196	0.99342	0.99109	0.99732

## Sheet: h) Lowland sativa
Mantel correlations between genetic distance matrices computed from different datasets in lowland O. sativa
	Set-2	Set-3	Set-4	Set-5	Set-6	Set-7	Set-8	Set-9	Set-10	Set-11
Set-2
Set-3	0.93147
Set-4	0.94986	0.89701
Set-5	0.9843	0.91931	0.94602
Set-6	0.97952	0.91392	0.93026	0.96071
Set-7	0.98029	0.90303	0.92492	0.96826	0.95955
Set-8	0.95446	0.87775	0.88071	0.92292	0.94911	0.93508
Set-9	0.9757	0.89871	0.92867	0.96122	0.95782	0.96103	0.91456
Set-10	0.95332	0.8851	0.93776	0.94264	0.91809	0.92198	0.88303	0.91744
Set-11	0.99398	0.94548	0.93623	0.9801	0.97631	0.97218	0.94872	0.96851	0.93732
Set-12	0.99872	0.9212	0.94594	0.98187	0.97638	0.97889	0.95629	0.97346	0.95341	0.99117

## Sheet: i) Upland sativa
Mantel correlations between genetic distance matrices computed from different datasets in upland O. sativa
	Set-2	Set-3	Set-4	Set-5	Set-6	Set-7	Set-8	Set-9	Set-10	Set-11
Set-2
Set-3	0.90799
Set-4	0.94823	0.93587
Set-5	0.87344	0.77432	0.85223
Set-6	0.82821	0.77144	0.7486	0.75815
Set-7	0.92104	0.8444	0.88702	0.83487	0.88879
Set-8	0.90543	0.75246	0.82255	0.83586	0.91728	0.93508
Set-9	0.90543	0.75246	0.82255	0.92861	0.79343	0.87787	0.86823
Set-10	0.88644	0.84245	0.90437	0.9128	0.75768	0.88338	0.83314	0.83314
Set-11	0.97915	0.88034	0.90484	0.83994	0.86474	0.92257	0.91674	0.86212	0.84361
Set-12	0.9896	0.88198	0.9407	0.89565	0.82364	0.91604	0.90634	0.94072	0.90615	0.95005
