# Supplementary material for: Comparisons of sampling methods for assessing intra- and inter-accession genetic diversity in three rice species using genotyping by sequencing
Source: Sci Rep. 2020 Aug 19;10:13995. doi: 10.1038/s41598-020-70842-0 (PMC7438528; doi:10.1038/s41598-020-70842-0)
Supplement: Supplementary file 12 — Supplementary Table S11 [file 41598_2020_70842_MOESM12_ESM.xlsx]

## Sheet: Trees disagreements
Supplementary Table S10 Summary of Robinson-Foulds (RF) and the number of subtree prune-and-regraft (SPR) distance computed as measures of disagreements between pairs of phylogenic trees constructed from all datasets.
Robinson-Foulds
Data set	Set-2	Set-3	Set-4	Set-5	Set-6	Set-7	Set-8	Set-9	Set-10	Set-11
Set-2
Set-3	0.56
Set-4	0.61	0.66
Set-5	0.61	0.68	0.72
Set-6	0.52	0.62	0.71	0.64
Set-7	0.55	0.7	0.66	0.74	0.6
Set-8	0.59	0.68	0.68	0.7	0.71	0.64
Set-9	0.52	0.62	0.69	0.64	0.67	0.66	0.66
Set-10	0.66	0.69	0.7	0.64	0.7	0.76	0.72	0.6
Set-11	0.37	0.52	0.61	0.6	0.53	0.6	0.59	0.57	0.62
Set-12	0.15	0.55	0.62	0.61	0.59	0.59	0.6	0.52	0.68	0.41
SPR
Data set	Set-2	Set-3	Set-4	Set-5	Set-6	Set-7	Set-8	Set-9	Set-10	Set-11
Set-2
Set-3	28
Set-4	30	32
Set-5	34	32	37
Set-6	28	32	33	31
Set-7	30	33	28	36	33
Set-8	30	34	30	33	36	34
Set-9	27	29	35	31	30	33	34
Set-10	30	32	33	30	35	36	33	31
Set-11	21	27	29	29	31	30	32	32	32
Set-12	7	27	30	35	31	31	31	29	36	24
