# Supplementary material for: Comparisons of sampling methods for assessing intra- and inter-accession genetic diversity in three rice species using genotyping by sequencing
Source: Sci Rep. 2020 Aug 19;10:13995. doi: 10.1038/s41598-020-70842-0 (PMC7438528; doi:10.1038/s41598-020-70842-0)
Supplement: Supplementary file 13 — Supplementary Table S12 [file 41598_2020_70842_MOESM13_ESM.xlsx]

## Sheet: a) 5 groups
Supplementary Table S11 Summary of the partitioning of the molecular variation of 90 accessions in to 3-5 groups, each represented by 11 datasets corresponding to 15 individuals (Set-2); bulks of 5 plants (Set-3); bulks of 10 plants (Set-4); a randomly selected single individual out of Set-2, which is repeated six times (Set-5 to Set-10); 5 individuals (Set-11); and 10 individuals (Set-12).
a) The five groups include O. glaberrima, O. barthii, O. sativa spp. indica, O. sativa spp. japonica, and interspecific improved genotypes.
Dataset	Source of variation	d.f.	Sum of squares	Variance components	Percentage of variation
Set-2	Among populations	4	5.22908e+06	4862.97	67.82
	Within populations	1342	3.09716e+06	2307.87	32.18			List of five groups
	Total	1346	8.32624e+06	7170.83	100			O. barthii
								O. glaberrima
Set-3	Among populations	4	347627	4722.96	67.88			O. sativa spp. indica
	Within populations	85	189932	2234.49	32.12			Interspecifics
	Total	89	537559	6957.46	100			O. sativa spp. japonica
Set-4	Among populations	4	352431	4791.03	68.38
	Within populations	85	188296	2215.24	31.62
	Total	89	540727	7006.28	100
Set-5	Among populations	4	357792	4858.92	67.51
	Within populations	85	198758	2338.33	32.49
	Total	89	556550	7197.25	100
Set-6	Among populations	4	355385	4822.27	66.83
	Within populations	85	203468	2393.75	33.17
	Total	89	558854	7216.01	100
Set-7	Among populations	4	358381	4867.54	67.62
	Within populations	85	198144	2331.11	32.38
	Total	89	556525	7198.65	100
Set-8	Among populations	4	354135	4805.18	66.81
	Within populations	85	202940	2387.53	33.19
	Total	89	557075	7192.71	100
Set-9	Among populations	4	357237	4851.79	67.58
	Within populations	85	197831	2327.42	32.42
	Total	89	555068	7179.21	100
Set-10	Among populations	4	357955	4863.21	67.87
	Within populations	85	195678	2302.09	32.13
	Total	89	553633	7165.3	100
Set-11	Among populations	4	1.72279e+06	4809.22	67.19
	Within populations	442	1.03797e+06	2348.34	32.81
	Total	446	2.76075e+06	7157.56	100
Set-12	Among populations	4	3.5094e+06	4880.99	68
	Within populations	895	2.05534e+06	2296.47	32
	Total	899	5.56474e+06	7177.46	100
	0-0.05	Little genetic differentiation
	0.05-0.15	Moderate genetic differentiation
	0.15-0.25	Great genetic differentiation
	> 0.25	Vey great genetic differentiation

## Sheet: b) 4 groups
b) The four groups include O. glaberrima, O. barthii, lowland O. sativa and upland O. sativa.
Dataset	Source of variation	d.f.	Sum of squares	Variance components	Percentage of variation
Set-2	Among populations	3	5.35199e+06	5381.65	70.85
	Within populations	1343	2.97425e+06	2214.63	29.15			List of four groups
	Total	1346	8.32624e+06	7596.28	100			O. barthii
								O. glaberrima
Set-3	Among populations	3	358025	5299.4	71.74			Lowland O. sativa
	Within populations	86	179534	2087.6	28.26			Upland O. sativa
	Total	89	537559	7387	100
Set-4	Among populations	3	361291	5348.65	71.94
	Within populations	86	179436	2086.46	28.06
	Total	89	540727	7435.12	100
Set-5	Among populations	3	361938	5350.43	70.28
	Within populations	86	194612	2262.93	29.72
	Total	89	556550	7613.36	100
Set-6	Among populations	3	367028	5428.57	70.88
	Within populations	86	191826	2230.53	29.12
	Total	89	558854	7659.1	100
Set-7	Among populations	3	366017	5414.03	70.96
	Within populations	86	190508	2215.21	29.04
	Total	89	556525	7629.24	100
Set-8	Among populations	3	359492	5294.28	69.74
	Within populations	86	197584	2297.49	30.26
	Total	89	557075	7591.77	100
Set-9	Among populations	3	360077	5322.19	70.13
	Within populations	86	194991	2267.34	29.87
	Total	89	555068	7589.53	100
Set-10	Among populations	3	362861	5366.34	70.75
	Within populations	86	190772	2218.28	29.25
	Total	89	553633	7584.62	100
Set-11	Among populations	3	1.7772e+06	5355.32	70.69
	Within populations	443	983555	2220.21	29.31
	Total	446	2.76075e+06	7575.54	100
Set-12	Among populations	3	3.61608e+06	5419.76	71.36
	Within populations	896	1.94866e+06	2174.84	28.64
	Total	899	5.56474e+06	7594.6	100
	0-0.05	Little genetic differentiation
	0.05-0.15	Moderate genetic differentiation
	0.15-0.25	Great genetic differentiation
	> 0.25	Vey great genetic differentiation

## Sheet: c) 3 groups
c) The three groups include O. glaberrima/O. barthii, lowland O. sativa and upland O. sativa that were predicted based on phylogenetic and population structure analyses.
Dataset	Source of variation	d.f.	Sum of squares	Variance components	Percentage of variation
Set-2	Among populations	2	5.20118e+06	5965.21	71.95
	Within populations	1344	3.12506e+06	2325.19	28.05			List of three groups
	Total	1346	8.32624e+06	8290.41	100			O. barthii and O. glaberrima
								Lowland O. sativa
Set-3	Among populations	2	344834	5848.86	72.53			Upland O. sativa
	Within populations	87	192725	2215.23	27.47
	Total	89	537559	8064.09	100
Set-4	Among populations	2	349725	5933.58	72.99
	Within populations	87	191002	2195.42	27.01
	Total	89	540727	8129	100
Set-5	Among populations	2	353938	6001.38	72.04
	Within populations	87	202612	2328.88	27.96
	Total	89	556550	8330.25	100
Set-6	Among populations	2	353657	5995.53	71.77
	Within populations	87	205196	2358.58	28.23
	Total	89	558854	8354.11	100
Set-7	Among populations	2	354196	6005.93	72.09
	Within populations	87	202329	2325.62	27.91
	Total	89	556525	8331.55	100
Set-8	Among populations	2	346762	5857.15	70.79
	Within populations	87	210313	2417.39	29.21
	Total	89	557075	8274.54	100
Set-9	Among populations	2	352398	5974.9	71.95
	Within populations	87	202670	2329.54	28.05
	Total	89	555068	8304.44	100
Set-10	Among populations	2	355304	6026.54	72.55
	Within populations	87	198329	2279.64	27.45
	Total	89	553633	8306.18	100
Set-11	Among populations	2	1.71394e+06	5911.48	71.49
	Within populations	444	1.04682e+06	2357.69	28.51
	Total	446	2.76075e+06	8269.17	100
Set-12	Among populations	2	3.48891e+06	5986.74	72.12
	Within populations	897	2.07583e+06	2314.19	27.88
	Total	899	5.56474e+06	8300.93	100
	0-0.05	Little genetic differentiation
	0.05-0.15	Moderate genetic differentiation
	0.15-0.25	Great genetic differentiation
	> 0.25	Vey great genetic differentiation
