# Supplementary material for: Comparisons of sampling methods for assessing intra- and inter-accession genetic diversity in three rice species using genotyping by sequencing
Source: Sci Rep. 2020 Aug 19;10:13995. doi: 10.1038/s41598-020-70842-0 (PMC7438528; doi:10.1038/s41598-020-70842-0)
Supplement: Supplementary file 14 — Supplementary information title [file 41598_2020_70842_MOESM14_ESM.xlsx]

## Sheet: a) 5 groups
Supplementary Table S12 Pairwise FST values computed between a pair of (a) five groups, (b) four groups and (c) three groups using all datasets, each with 46,818 SNPs.
a) Five groups
Dataset	Groups	O. barthii	O. glaberrima	O. sativa spp. indica	Interspecifics
Set2	O. barthii
	O. glaberrima	0.29227
	O. sativa spp. indica	0.73581	0.79132
	Interspecifics	0.72642	0.79103	0.19479
	O. sativa spp. japonica	0.74104	0.79936	0.44281	0.33924
Set-3
	O. barthii
	O. glaberrima	0.28973
	O. sativa spp. indica	0.73401	0.80093
	Interspecifics	0.71806	0.79697	0.16313
	O. sativa spp. japonica	0.73794	0.81098	0.42948	0.31636
Set-4
	O. barthii
	O. glaberrima	0.28627
	O. sativa spp. indica	0.74078	0.80578
	Interspecifics	0.71191	0.78921	0.16629
	O. sativa spp. japonica	0.75097	0.81923	0.43828	0.31379
Set-5
	O. barthii
	O. glaberrima	0.28393
	O. sativa spp. indica	0.72099	0.78135
	Interspecifics	0.72174	0.79218	0.16394
	O. sativa spp. japonica	0.74579	0.80943	0.44983	0.33817
Set-6
	O. barthii
	O. glaberrima	0.26543
	O. sativa spp. indica	0.72481	0.78561
	Interspecifics	0.70284	0.77513	0.1537
	O. sativa spp. japonica	0.74152	0.80441	0.4406	0.32185
Set-7
	O. barthii
	O. glaberrima	0.26115
	O. sativa spp. indica	0.72524	0.78416
	Interspecifics	0.71872	0.78783	0.16924
	O. sativa spp. japonica	0.75124	0.81235	0.43133	0.32169
Set-8
	O. barthii
	O. glaberrima	0.26601
	O. sativa spp. indica	0.72854	0.78848
	Interspecifics	0.71246	0.78251	0.16682
	O. sativa spp. japonica	0.7316	0.7941	0.43055	0.31544
Set-9
	O. barthii
	O. glaberrima	0.26613
	O. sativa spp. indica	0.72364	0.78631
	Interspecifics	0.71694	0.79008	0.16811
	O. sativa spp. japonica	0.74257	0.80787	0.45667	0.34449
Set-10
	O. barthii
	O. glaberrima	0.27417
	O. sativa spp. indica	0.72891	0.78872
	Interspecifics	0.71806	0.78839	0.15796
	O. sativa spp. japonica	0.74813	0.8102	0.46324	0.35917
Set-11	O. barthii
	O. glaberrima	0.28896
	O. sativa spp. indica	0.73355	0.78955
	Interspecifics	0.72273	0.78854	0.18904
	O. sativa spp. japonica	0.7329	0.7925	0.42648	0.32041
Set-12	O. barthii
	O. glaberrima	0.29131
	O. sativa spp. indica	0.73595	0.79157
	Interspecifics	0.72695	0.79144	0.19428
	O. sativa spp. japonica	0.74404	0.80209	0.449	0.34563

## Sheet: b) 4 groups
b) Four groups
Dataset	Group	O. barthii	O. glaberrima	Lowland O. sativa
Set-2	O. barthii
	O. glaberrima	0.29227
	Lowland O. sativa	0.72598	0.77026
	Upland O. sativa	0.75698	0.8124	0.47796
Set-3	O. barthii
	O. glaberrima	0.28973
	Lowland O. sativa	0.73632	0.7887
	Upland O. sativa	0.7487	0.81755	0.48975
Set-4	O. barthii
	O. glaberrima	0.28627
	Lowland O. sativa	0.7331	0.78418
	Upland O. sativa	0.76214	0.82702	0.48407
Set-5	O. barthii
	O. glaberrima	0.28393
	Lowland O. sativa	0.71128	0.7584
	Upland O. sativa	0.76199	0.82226	0.46644
Set-6	O. barthii
	O. glaberrima	0.26543
	Lowland O. sativa	0.72007	0.76811
	Upland O. sativa	0.75856	0.81829	0.49807
Set-7	O. barthii
	O. glaberrima	0.26115
	Lowland O. sativa	0.72024	0.76651
	Upland O. sativa	0.76698	0.82497	0.47503
Set-8	O. barthii
	O. glaberrima	0.26601
	Lowland O. sativa	0.72317	0.77124
	Upland O. sativa	0.73622	0.79446	0.45404
Set-9	O. barthii
	O. glaberrima	0.26613
	Lowland O. sativa	0.71063	0.76041
	Upland O. sativa	0.75769	0.81941	0.46498
Set-10	O. barthii
	O. glaberrima	0.27417
	Lowland O. sativa	0.71911	0.76595
	Upland O. sativa	0.76089	0.81981	0.4826
Set-11	O. barthii
	O. glaberrima	0.28896
	Lowland O. sativa	0.7297	0.77502
	Upland O. sativa	0.74798	0.80348	0.47793
Set-12	O. barthii
	O. glaberrima	0.29131
	Lowland O. sativa	0.7315	0.77638
	Upland O. sativa	0.75906	0.81293	0.49371

## Sheet: c) 3 groups
c) Three groups
Dataset	Group	O. barthii/O. glaberrima	Lowland O. sativa
Set-2	O. barthii/O. glaberrima
	Lowland O. sativa	0.75354
	Upland O. sativa	0.773	0.48936
Set-3	O. barthii/O. glaberrima
	Lowland O. sativa	0.76287
	Upland O. sativa	0.77374	0.48697
Set-4	O. barthii/O. glaberrima
	Lowland O. sativa	0.76184
	Upland O. sativa	0.78502	0.49028
Set-5	O. barthii/O. glaberrima
	Lowland O. sativa	0.74671
	Upland O. sativa	0.78211	0.49693
Set-6	O. barthii/O. glaberrima
	Lowland O. sativa	0.74797
	Upland O. sativa	0.77483	0.4924
Set-7	O. barthii/O. glaberrima
	Lowland O. sativa	0.74881
	Upland O. sativa	0.78341	0.47687
Set-8	O. barthii/O. glaberrima
	Lowland O. sativa	0.75128
	Upland O. sativa	0.75908	0.45279
Set-9	O. barthii/O. glaberrima
	Lowland O. sativa	0.74688
	Upland O. sativa	0.77903	0.49406
Set-10	O. barthii/O. glaberrima
	Lowland O. sativa	0.7532
	Upland O. sativa	0.78119	0.51229
Set-11	O. barthii/O. glaberrima
	Lowland O. sativa	0.75242
	Upland O. sativa	0.76712	0.47793
Set-12	O. barthii/O. glaberrima
	Lowland O. sativa	0.75361
	Upland O. sativa	0.77537	0.49371
